# Supplementary material for: Leaf-GP: an open and automated software application for measuring growth phenotypes for arabidopsis and wheat
Source: Plant Methods. 2017 Dec 22;13:117. doi: 10.1186/s13007-017-0266-3 (PMC5740932; doi:10.1186/s13007-017-0266-3)
Supplement: Supplementary file 4 — Additional file 4. Multiple trait measurements results based on a testing series. [file 13007_2017_266_MOESM4_ESM.csv]

Img_name	EXP_Date	Genotype_Treatment	Tray_No	Pot_ID	Pot_X	Pot_Y	Projected_LeafArea(mm^2)	Leaf_perimeter(mm)	Convex_Length(mm)	Convex_Width(mm)	Stockiness(%)	Leaf_ConvexHull(mm^2)	Leaf_Compactness(%)	Large_Leaf_No	Leaf_TotalNo	Greenness(0-255)	pix2mm2_ratio
2015-09-14_17C_Ler-spt-della4_Tray_1	14/09/2015	17C_Ler-spt-della4	1	1	128	128	5.7	9.1	3.4	2.2	61.2	6.2	92.5	0	2	195.5	4.7
2015-09-14_17C_Ler-spt-della4_Tray_1	14/09/2015	17C_Ler-spt-della4	1	2	385	128	4.4	7.8	3.2	1.9	54.3	4.7	95	0	3	174.8	4.7
2015-09-14_17C_Ler-spt-della4_Tray_1	14/09/2015	17C_Ler-spt-della4	1	3	642	128	5.7	9.7	3.9	1.9	48.3	6.3	89.8	0	2	183.2	4.7
2015-09-14_17C_Ler-spt-della4_Tray_1	14/09/2015	17C_Ler-spt-della4	1	4	899	128	4.6	8.1	3.2	1.9	56.6	5	92.6	0	2	173.9	4.7
2015-09-14_17C_Ler-spt-della4_Tray_1	14/09/2015	17C_Ler-spt-della4	1	5	1156	128	3.4	6.7	2.8	1.7	55	3.7	92.4	0	2	174.6	4.7
2015-09-14_17C_Ler-spt-della4_Tray_1	14/09/2015	17C_Ler-spt-della4	1	6	1417	128	4.9	8.3	3.4	1.9	52.2	5.1	94.6	0	2	190.5	4.7
2015-09-14_17C_Ler-spt-della4_Tray_1	14/09/2015	17C_Ler-spt-della4	1	7	128	384	6.1	9.4	3.7	2.4	57.7	6.5	92.9	0	2	185.5	4.7
2015-09-14_17C_Ler-spt-della4_Tray_1	14/09/2015	17C_Ler-spt-della4	1	8	385	384	6.6	10.5	4.1	2.2	50.1	7.2	91.6	0	2	195.5	4.7
2015-09-14_17C_Ler-spt-della4_Tray_1	14/09/2015	17C_Ler-spt-della4	1	9	642	384	5.1	9.2	3.7	2.2	48.5	5.8	88	0	2	168.5	4.7
2015-09-14_17C_Ler-spt-della4_Tray_1	14/09/2015	17C_Ler-spt-della4	1	10	899	384	8.2	11.9	4.7	2.4	46.6	9.1	89.8	0	2	185	4.7
2015-09-14_17C_Ler-spt-della4_Tray_1	14/09/2015	17C_Ler-spt-della4	1	11	1156	384	4.6	8.2	3.2	1.9	56	4.9	93.4	0	2	175.3	4.7
2015-09-14_17C_Ler-spt-della4_Tray_1	14/09/2015	17C_Ler-spt-della4	1	12	1417	384	4.5	8	3.2	1.9	55.5	4.8	95.1	0	2	178.9	4.7
2015-09-14_17C_Ler-spt-della4_Tray_1	14/09/2015	17C_Ler-spt-della4	1	13	128	640	7.9	11.4	4.5	2.4	49.1	8.6	90.9	0	2	182.2	4.7
2015-09-14_17C_Ler-spt-della4_Tray_1	14/09/2015	17C_Ler-spt-della4	1	14	385	640	5	8.7	3.4	1.9	54.2	5.4	93.2	0	2	165.4	4.7
2015-09-14_17C_Ler-spt-della4_Tray_1	14/09/2015	17C_Ler-spt-della4	1	15	642	640	6.7	10.8	4.5	2.2	41.9	7.4	90.6	0	2	168.9	4.7
2015-09-14_17C_Ler-spt-della4_Tray_1	14/09/2015	17C_Ler-spt-della4	1	16	899	640	6.2	10.2	4.3	2.2	43	6.9	90	0	2	168.9	4.7
2015-09-14_17C_Ler-spt-della4_Tray_1	14/09/2015	17C_Ler-spt-della4	1	17	1156	640	4.7	8.3	3	2.2	66.3	5	94.4	0	2	197.8	4.7
2015-09-14_17C_Ler-spt-della4_Tray_1	14/09/2015	17C_Ler-spt-della4	1	18	1417	640	3.8	7.4	3	1.7	53.9	4.2	92.2	0	2	171.3	4.7
2015-09-14_17C_Ler-spt-della4_Tray_1	14/09/2015	17C_Ler-spt-della4	1	19	128	900	9.9	12.7	5.2	2.8	47.3	10.7	92.2	0	2	192	4.7
2015-09-14_17C_Ler-spt-della4_Tray_1	14/09/2015	17C_Ler-spt-della4	1	20	385	900	5.7	9.5	3.7	2.2	54.6	6.3	90.5	0	2	163.4	4.7
2015-09-14_17C_Ler-spt-della4_Tray_1	14/09/2015	17C_Ler-spt-della4	1	21	642	900	7.6	11.5	4.5	2.4	47.6	8.4	90.7	0	2	183.7	4.7
2015-09-14_17C_Ler-spt-della4_Tray_1	14/09/2015	17C_Ler-spt-della4	1	22	899	900	6.4	11.4	4.5	2.2	40.1	7.4	86.9	0	2	168.7	4.7
2015-09-14_17C_Ler-spt-della4_Tray_1	14/09/2015	17C_Ler-spt-della4	1	23	1156	900	4.1	7.6	3.2	1.7	49.8	4.3	93.6	0	2	180.4	4.7
2015-09-14_17C_Ler-spt-della4_Tray_1	14/09/2015	17C_Ler-spt-della4	1	24	1417	900	6.9	9.8	3.2	2.8	84.9	7.3	94.9	0	4	198.3	4.7
2015-09-15_17C_Ler-spt-della4_Tray_1	15/09/2015	17C_Ler-spt-della4	1	1	128	128	7.4	10.9	4.3	2.4	50.6	7.9	94.1	0	2	179.9	4.6
2015-09-15_17C_Ler-spt-della4_Tray_1	15/09/2015	17C_Ler-spt-della4	1	2	385	128	6.3	10.1	4.3	1.9	42.7	6.6	94.4	0	2	177.3	4.6
2015-09-15_17C_Ler-spt-della4_Tray_1	15/09/2015	17C_Ler-spt-della4	1	3	642	128	8	12.2	5	2.4	41.2	8.9	89.5	0	2	176.7	4.6
2015-09-15_17C_Ler-spt-della4_Tray_1	15/09/2015	17C_Ler-spt-della4	1	4	899	128	6.3	9.9	3.9	2.4	53.1	6.9	91.2	0	2	175	4.6
2015-09-15_17C_Ler-spt-della4_Tray_1	15/09/2015	17C_Ler-spt-della4	1	5	1156	128	6.5	9.6	3.7	2.4	61.7	7	92.7	0	2	181.9	4.6
2015-09-15_17C_Ler-spt-della4_Tray_1	15/09/2015	17C_Ler-spt-della4	1	6	1417	128	7.2	10.2	4.1	2.4	54.7	7.7	94.5	0	2	193.4	4.6
2015-09-15_17C_Ler-spt-della4_Tray_1	15/09/2015	17C_Ler-spt-della4	1	7	128	384	7.2	10.6	4.3	2.2	49	7.7	92.8	0	2	175	4.6
2015-09-15_17C_Ler-spt-della4_Tray_1	15/09/2015	17C_Ler-spt-della4	1	8	385	384	8.8	12.3	5	2.6	45.5	9.8	90	0	2	184.5	4.6
2015-09-15_17C_Ler-spt-della4_Tray_1	15/09/2015	17C_Ler-spt-della4	1	9	642	384	8.2	12.4	5	2.4	42.1	9.2	88.4	0	2	171.5	4.6
2015-09-15_17C_Ler-spt-della4_Tray_1	15/09/2015	17C_Ler-spt-della4	1	10	899	384	11.8	15.7	6.3	2.8	38.2	13.9	84.6	0	2	182.5	4.6
2015-09-15_17C_Ler-spt-della4_Tray_1	15/09/2015	17C_Ler-spt-della4	1	11	1156	384	6.2	10.1	3.9	2.4	51.9	7	88	0	2	162	4.6
2015-09-15_17C_Ler-spt-della4_Tray_1	15/09/2015	17C_Ler-spt-della4	1	12	1417	384	6.3	9.6	3.7	2.4	59.9	6.7	94.4	0	2	182.7	4.6
2015-09-15_17C_Ler-spt-della4_Tray_1	15/09/2015	17C_Ler-spt-della4	1	13	128	640	9.8	13.2	5.2	2.6	46.6	11.1	88.7	0	2	178.5	4.6
2015-09-15_17C_Ler-spt-della4_Tray_1	15/09/2015	17C_Ler-spt-della4	1	14	385	640	10.4	14.1	5.4	2.8	45.4	11.9	87.1	0	2	169.2	4.6
2015-09-15_17C_Ler-spt-della4_Tray_1	15/09/2015	17C_Ler-spt-della4	1	15	642	640	10.8	14.5	5.8	2.8	40.3	12.3	87.5	0	2	168.4	4.6
2015-09-15_17C_Ler-spt-della4_Tray_1	15/09/2015	17C_Ler-spt-della4	1	16	899	640	9.3	13	5.2	2.6	44	10.5	88.4	0	2	171.9	4.6
2015-09-15_17C_Ler-spt-della4_Tray_1	15/09/2015	17C_Ler-spt-della4	1	17	1156	640	7.5	11.9	4.8	2.4	42.4	8.6	87.5	0	2	184.2	4.6
2015-09-15_17C_Ler-spt-della4_Tray_1	15/09/2015	17C_Ler-spt-della4	1	18	1417	640	5.7	9.2	3.7	2.2	54.2	6.2	93.2	0	2	174.3	4.6
2015-09-15_17C_Ler-spt-della4_Tray_1	15/09/2015	17C_Ler-spt-della4	1	19	128	900	12.4	15.5	6.5	2.8	37.5	13.8	89.5	0	2	180.9	4.6
2015-09-15_17C_Ler-spt-della4_Tray_1	15/09/2015	17C_Ler-spt-della4	1	20	385	900	8.6	12.3	5	2.4	44.5	9.6	89.8	0	2	167.9	4.6
2015-09-15_17C_Ler-spt-della4_Tray_1	15/09/2015	17C_Ler-spt-della4	1	21	642	900	11	14.8	6	2.6	38.2	12.7	86.1	0	2	173.6	4.6
2015-09-15_17C_Ler-spt-della4_Tray_1	15/09/2015	17C_Ler-spt-della4	1	22	899	900	8.7	12.9	5.2	2.4	41.1	9.9	87.3	0	2	167.9	4.6
2015-09-15_17C_Ler-spt-della4_Tray_1	15/09/2015	17C_Ler-spt-della4	1	23	1156	900	5.3	9	3.5	2.2	56.2	5.7	92.6	0	2	166.5	4.6
2015-09-15_17C_Ler-spt-della4_Tray_1	15/09/2015	17C_Ler-spt-della4	1	24	1417	900	6.6	9.8	3.9	2.4	55.8	6.9	96.6	0	2	186.3	4.6
2015-09-16_17C_Ler-spt-della4_Tray_1	16/09/2015	17C_Ler-spt-della4	1	1	128	128	10.2	13.6	5.4	2.8	44.6	11.7	87.3	0	2	199.2	4.6
2015-09-16_17C_Ler-spt-della4_Tray_1	16/09/2015	17C_Ler-spt-della4	1	2	385	128	8.1	12	4.7	2.6	46	9.4	86.6	0	2	188.7	4.6
2015-09-16_17C_Ler-spt-della4_Tray_1	16/09/2015	17C_Ler-spt-della4	1	3	642	128	10.1	13.9	5.4	2.8	44.4	11.6	87.6	0	2	188.9	4.6
2015-09-16_17C_Ler-spt-della4_Tray_1	16/09/2015	17C_Ler-spt-della4	1	4	899	128	7.6	11.5	4.5	2.4	47.1	8.4	90.1	0	2	190.6	4.6
2015-09-16_17C_Ler-spt-della4_Tray_1	16/09/2015	17C_Ler-spt-della4	1	5	1156	128	7.5	10.6	4.3	2.4	51.6	8	93.6	0	2	193.8	4.6
2015-09-16_17C_Ler-spt-della4_Tray_1	16/09/2015	17C_Ler-spt-della4	1	6	1417	128	8.3	12	4.7	2.6	47.1	9.5	87.7	0	2	192.7	4.6
2015-09-16_17C_Ler-spt-della4_Tray_1	16/09/2015	17C_Ler-spt-della4	1	7	128	384	10.1	13.3	5.4	2.8	44.4	11.1	90.8	0	2	190.3	4.6
2015-09-16_17C_Ler-spt-della4_Tray_1	16/09/2015	17C_Ler-spt-della4	1	8	385	384	11.3	14.6	5.8	2.8	42.4	12.9	87.4	0	2	198.8	4.6
2015-09-16_17C_Ler-spt-della4_Tray_1	16/09/2015	17C_Ler-spt-della4	1	9	642	384	9.9	14.5	5.6	2.6	40.1	11.8	84.2	0	2	184.6	4.6
2015-09-16_17C_Ler-spt-della4_Tray_1	16/09/2015	17C_Ler-spt-della4	1	10	899	384	14.4	17.2	7.1	3	36.1	16.7	86.1	0	2	198.3	4.6
2015-09-16_17C_Ler-spt-della4_Tray_1	16/09/2015	17C_Ler-spt-della4	1	11	1156	384	7.2	11.2	4.3	2.4	49.3	8	89.6	0	2	180.3	4.6
2015-09-16_17C_Ler-spt-della4_Tray_1	16/09/2015	17C_Ler-spt-della4	1	12	1417	384	7.4	11.1	4.3	2.4	50.9	8.3	89.9	0	2	188.4	4.6
2015-09-16_17C_Ler-spt-della4_Tray_1	16/09/2015	17C_Ler-spt-della4	1	13	128	640	12.1	15.1	5.8	3	45.4	13.7	88.4	0	2	189.3	4.6
2015-09-16_17C_Ler-spt-della4_Tray_1	16/09/2015	17C_Ler-spt-della4	1	14	385	640	11	15.1	5.8	2.8	41.2	12.8	85.5	0	2	182.5	4.6
2015-09-16_17C_Ler-spt-della4_Tray_1	16/09/2015	17C_Ler-spt-della4	1	15	642	640	12.5	16.1	6.7	2.8	35.8	14.4	87.4	0	2	187.1	4.6
2015-09-16_17C_Ler-spt-della4_Tray_1	16/09/2015	17C_Ler-spt-della4	1	16	899	640	10.4	14.2	5.8	2.8	38.9	12.2	84.8	0	2	186.2	4.6
2015-09-16_17C_Ler-spt-della4_Tray_1	16/09/2015	17C_Ler-spt-della4	1	17	1156	640	9.3	13.1	5.2	2.6	44.2	10.8	86.2	0	2	199.1	4.6
2015-09-16_17C_Ler-spt-della4_Tray_1	16/09/2015	17C_Ler-spt-della4	1	18	1417	640	6.4	10.4	4.1	2.2	48.7	7.2	89.6	0	3	184.1	4.6
2015-09-16_17C_Ler-spt-della4_Tray_1	16/09/2015	17C_Ler-spt-della4	1	19	128	900	14.4	17.9	7.5	2.8	32.3	16.5	87.6	0	2	195.1	4.6
2015-09-16_17C_Ler-spt-della4_Tray_1	16/09/2015	17C_Ler-spt-della4	1	20	385	900	9.5	13.5	5.2	2.8	45.1	11.1	85.7	0	2	176.1	4.6
2015-09-16_17C_Ler-spt-della4_Tray_1	16/09/2015	17C_Ler-spt-della4	1	21	642	900	12.5	16.1	6.5	3	38.1	14.9	84.1	0	2	189.3	4.6
2015-09-16_17C_Ler-spt-della4_Tray_1	16/09/2015	17C_Ler-spt-della4	1	22	899	900	9.8	14.8	6	2.6	34.3	12	81.5	0	2	171.1	4.6
2015-09-16_17C_Ler-spt-della4_Tray_1	16/09/2015	17C_Ler-spt-della4	1	23	1156	900	6.2	10.2	3.9	2.4	52.3	7	88.7	0	2	179.2	4.6
2015-09-16_17C_Ler-spt-della4_Tray_1	16/09/2015	17C_Ler-spt-della4	1	24	1417	900	7.2	10.7	4.1	2.4	54.7	7.9	91.2	0	2	193.6	4.6
2015-09-17_17C_Ler-spt-della4_Tray_1	17/09/2015	17C_Ler-spt-della4	1	1	128	128	11.2	14.5	5.8	2.8	42.4	12.7	88.4	0	2	202.5	4.7
2015-09-17_17C_Ler-spt-della4_Tray_1	17/09/2015	17C_Ler-spt-della4	1	2	385	128	9.3	13.6	5.4	2.6	40.9	11	84.5	0	2	184.2	4.7
2015-09-17_17C_Ler-spt-della4_Tray_1	17/09/2015	17C_Ler-spt-della4	1	3	642	128	12.3	16.1	6.5	2.8	37.8	14.5	85	0	2	191.6	4.7
2015-09-17_17C_Ler-spt-della4_Tray_1	17/09/2015	17C_Ler-spt-della4	1	4	899	128	9.9	13.7	5.4	2.8	43.8	11.5	86.3	0	2	188	4.7
2015-09-17_17C_Ler-spt-della4_Tray_1	17/09/2015	17C_Ler-spt-della4	1	5	1156	128	8.2	12.1	4.5	2.6	51.1	9.2	88.9	0	2	199.1	4.7
2015-09-17_17C_Ler-spt-della4_Tray_1	17/09/2015	17C_Ler-spt-della4	1	6	1417	128	10.8	13.4	5.4	2.8	47.5	11.9	90.3	0	2	205.1	4.7
2015-09-17_17C_Ler-spt-della4_Tray_1	17/09/2015	17C_Ler-spt-della4	1	7	128	384	11.4	14.6	6	2.8	40.1	13	87.6	0	2	191.5	4.7
2015-09-17_17C_Ler-spt-della4_Tray_1	17/09/2015	17C_Ler-spt-della4	1	8	385	384	13.4	16.2	6.7	3	38.4	15	89.5	0	2	206.7	4.7
2015-09-17_17C_Ler-spt-della4_Tray_1	17/09/2015	17C_Ler-spt-della4	1	9	642	384	12.1	16.6	6.5	2.8	37.1	14.2	85.3	0	2	192.8	4.7
2015-09-17_17C_Ler-spt-della4_Tray_1	17/09/2015	17C_Ler-spt-della4	1	10	899	384	18.3	19.2	8	3.2	36.7	20.5	89.2	0	2	201.8	4.7
2015-09-17_17C_Ler-spt-della4_Tray_1	17/09/2015	17C_Ler-spt-della4	1	11	1156	384	9.3	13.1	5.2	2.6	44.7	10.5	89	0	2	188.5	4.7
2015-09-17_17C_Ler-spt-della4_Tray_1	17/09/2015	17C_Ler-spt-della4	1	12	1417	384	9.1	11.9	4.7	2.6	51.8	9.8	93.4	0	2	203.8	4.7
2015-09-17_17C_Ler-spt-della4_Tray_1	17/09/2015	17C_Ler-spt-della4	1	13	128	640	13.9	16.4	6.5	3.2	42.6	16.1	86.2	0	2	192.2	4.7
2015-09-17_17C_Ler-spt-della4_Tray_1	17/09/2015	17C_Ler-spt-della4	1	14	385	640	14.4	17.7	7.1	3	36.4	16.7	85.9	0	2	185.5	4.7
2015-09-17_17C_Ler-spt-della4_Tray_1	17/09/2015	17C_Ler-spt-della4	1	15	642	640	15.3	17.9	7.5	3	34.3	17.4	87.5	0	2	191.5	4.7
2015-09-17_17C_Ler-spt-della4_Tray_1	17/09/2015	17C_Ler-spt-della4	1	16	899	640	12.5	15.6	6.2	3	41	14.6	86	0	2	190.3	4.7
2015-09-17_17C_Ler-spt-della4_Tray_1	17/09/2015	17C_Ler-spt-della4	1	17	1156	640	12.1	15.3	6.2	2.8	39.5	13.5	89.7	0	2	204.4	4.7
2015-09-17_17C_Ler-spt-della4_Tray_1	17/09/2015	17C_Ler-spt-della4	1	18	1417	640	8.2	12.1	4.7	2.6	46.8	9.4	87.7	0	2	191.2	4.7
2015-09-17_17C_Ler-spt-della4_Tray_1	17/09/2015	17C_Ler-spt-della4	1	19	128	900	17.1	18.9	7.7	3.2	36.4	19.8	86.2	0	2	195.4	4.7
2015-09-17_17C_Ler-spt-della4_Tray_1	17/09/2015	17C_Ler-spt-della4	1	20	385	900	13	15.6	6.5	3	39.9	14.4	90.4	0	2	192.8	4.7
2015-09-17_17C_Ler-spt-della4_Tray_1	17/09/2015	17C_Ler-spt-della4	1	21	642	900	17.5	19.2	8.2	3.2	33.4	19.7	88.8	0	2	195.1	4.7
2015-09-17_17C_Ler-spt-della4_Tray_1	17/09/2015	17C_Ler-spt-della4	1	22	899	900	14.1	16.9	7.1	3	35.5	16.2	86.9	0	2	185.4	4.7
2015-09-17_17C_Ler-spt-della4_Tray_1	17/09/2015	17C_Ler-spt-della4	1	23	1156	900	8.9	12.7	4.9	2.6	46.2	10	88.5	0	2	187.1	4.7
2015-09-17_17C_Ler-spt-della4_Tray_1	17/09/2015	17C_Ler-spt-della4	1	24	1417	900	9.7	12.6	5.2	2.6	46.2	10.6	91.3	0	2	198.9	4.7
2015-09-18_17C_Ler-spt-della4_Tray_1	18/09/2015	17C_Ler-spt-della4	1	1	128	128	15.4	16.7	7.1	3	39.2	16.5	93.3	0	2	191.1	4.7
2015-09-18_17C_Ler-spt-della4_Tray_1	18/09/2015	17C_Ler-spt-della4	1	2	385	128	13.4	16.2	6.7	3	38.6	15.3	87.4	0	2	175.9	4.7
2015-09-18_17C_Ler-spt-della4_Tray_1	18/09/2015	17C_Ler-spt-della4	1	3	642	128	17.3	18.6	7.7	3.2	36.9	19.3	89.7	0	3	192.7	4.7
2015-09-18_17C_Ler-spt-della4_Tray_1	18/09/2015	17C_Ler-spt-della4	1	4	899	128	15.6	16.3	6.4	3.4	47.8	16.9	92.3	0	2	195	4.7
2015-09-18_17C_Ler-spt-della4_Tray_1	18/09/2015	17C_Ler-spt-della4	1	5	1156	128	12.2	14.8	5.8	3	46.1	13.7	88.6	0	2	189.8	4.7
2015-09-18_17C_Ler-spt-della4_Tray_1	18/09/2015	17C_Ler-spt-della4	1	6	1417	128	15.8	15.9	6.2	3.4	51.9	16.6	95	0	3	213.6	4.7
2015-09-18_17C_Ler-spt-della4_Tray_1	18/09/2015	17C_Ler-spt-della4	1	7	128	384	15.6	17.4	6.9	3.2	42.2	17.3	90.2	0	2	181.7	4.7
2015-09-18_17C_Ler-spt-della4_Tray_1	18/09/2015	17C_Ler-spt-della4	1	8	385	384	20.2	19.4	7.7	3.6	43.1	22.2	91.1	0	3	198.3	4.7
2015-09-18_17C_Ler-spt-della4_Tray_1	18/09/2015	17C_Ler-spt-della4	1	9	642	384	18.4	20.2	7.7	3.4	39.2	20.7	88.9	0	3	183.5	4.7
2015-09-18_17C_Ler-spt-della4_Tray_1	18/09/2015	17C_Ler-spt-della4	1	10	899	384	26.1	24.5	9.4	4.1	37.3	30.5	85.6	0	3	190.8	4.7
2015-09-18_17C_Ler-spt-della4_Tray_1	18/09/2015	17C_Ler-spt-della4	1	11	1156	384	13.9	15.4	5.8	3.2	52.6	15	92.3	0	2	192	4.7
2015-09-18_17C_Ler-spt-della4_Tray_1	18/09/2015	17C_Ler-spt-della4	1	12	1417	384	12.9	14.2	5.4	3.2	57	13.6	94.6	0	2	210.6	4.7
2015-09-18_17C_Ler-spt-della4_Tray_1	18/09/2015	17C_Ler-spt-della4	1	13	128	640	22.5	19.8	7.7	4.1	47.9	24.5	91.9	0	3	191.2	4.7
2015-09-18_17C_Ler-spt-della4_Tray_1	18/09/2015	17C_Ler-spt-della4	1	14	385	640	21.1	21.2	8.2	3.9	40.5	23.8	88.8	0	3	181.2	4.7
2015-09-18_17C_Ler-spt-della4_Tray_1	18/09/2015	17C_Ler-spt-della4	1	15	642	640	22.7	22.3	8.4	3.9	41.2	25.3	89.5	0	2	189.4	4.7
2015-09-18_17C_Ler-spt-della4_Tray_1	18/09/2015	17C_Ler-spt-della4	1	16	899	640	19.4	19	7.5	3.6	43.8	21.4	90.5	0	3	191.7	4.7
2015-09-18_17C_Ler-spt-della4_Tray_1	18/09/2015	17C_Ler-spt-della4	1	17	1156	640	17.8	18.4	7.1	3.6	45.1	19.8	90	0	3	200.1	4.7
2015-09-18_17C_Ler-spt-della4_Tray_1	18/09/2015	17C_Ler-spt-della4	1	18	1417	640	12.1	13.7	5.4	3	53.6	12.8	94.3	0	2	208.7	4.7
2015-09-18_17C_Ler-spt-della4_Tray_1	18/09/2015	17C_Ler-spt-della4	1	19	128	900	25	22.2	8.8	4.3	41.1	28.1	88.7	0	3	184	4.7
2015-09-18_17C_Ler-spt-della4_Tray_1	18/09/2015	17C_Ler-spt-della4	1	20	385	900	19.1	19.3	7.3	3.6	45.7	21.2	90.2	0	3	182.7	4.7
2015-09-18_17C_Ler-spt-della4_Tray_1	18/09/2015	17C_Ler-spt-della4	1	21	642	900	23.9	22.4	8.8	4.1	39.2	27.3	87.4	0	3	186.8	4.7
2015-09-18_17C_Ler-spt-della4_Tray_1	18/09/2015	17C_Ler-spt-della4	1	22	899	900	20.1	20.9	7.9	3.6	40.6	22.8	87.9	0	2	178.9	4.7
2015-09-18_17C_Ler-spt-della4_Tray_1	18/09/2015	17C_Ler-spt-della4	1	23	1156	900	13.2	14.2	5.4	3.2	58.3	14	94.1	0	3	177.7	4.7
2015-09-18_17C_Ler-spt-della4_Tray_1	18/09/2015	17C_Ler-spt-della4	1	24	1417	900	14.2	14.8	5.8	3.2	54	14.9	95.4	0	2	202.9	4.7
2015-09-21_17C_Ler-spt-della4_Tray_1	21/09/2015	17C_Ler-spt-della4	1	1	128	128	40.6	28.5	9.5	6.5	57.5	46.4	87.4	0	4	187.8	4.6
2015-09-21_17C_Ler-spt-della4_Tray_1	21/09/2015	17C_Ler-spt-della4	1	2	385	128	33.3	25.8	8	6.5	66.7	38.7	86	0	4	179.7	4.6
2015-09-21_17C_Ler-spt-della4_Tray_1	21/09/2015	17C_Ler-spt-della4	1	3	642	128	36.9	30	8.6	6.7	63.2	44	83.8	0	4	183.4	4.6
2015-09-21_17C_Ler-spt-della4_Tray_1	21/09/2015	17C_Ler-spt-della4	1	4	899	128	33	26.2	8.2	6.3	62.7	38.4	86	0	4	181.9	4.6
2015-09-21_17C_Ler-spt-della4_Tray_1	21/09/2015	17C_Ler-spt-della4	1	5	1156	128	22.8	20.2	7.1	4.3	57.3	24.7	92.1	0	2	197.1	4.6
2015-09-21_17C_Ler-spt-della4_Tray_1	21/09/2015	17C_Ler-spt-della4	1	6	1417	128	31	24.6	7.5	6	69.3	35.2	88	0	4	193.8	4.6
2015-09-21_17C_Ler-spt-della4_Tray_1	21/09/2015	17C_Ler-spt-della4	1	7	128	384	42.1	31.9	9.1	7.3	65.4	50.5	83.3	0	4	176	4.6
2015-09-21_17C_Ler-spt-della4_Tray_1	21/09/2015	17C_Ler-spt-della4	1	8	385	384	47.3	32.5	9.3	7.8	70.2	56	84.5	0	4	185	4.6
2015-09-21_17C_Ler-spt-della4_Tray_1	21/09/2015	17C_Ler-spt-della4	1	9	642	384	39.6	34.1	9.1	7.1	61.5	49.5	80	0	4	170.4	4.6
2015-09-21_17C_Ler-spt-della4_Tray_1	21/09/2015	17C_Ler-spt-della4	1	10	899	384	52.4	43.5	10.8	8.8	57.4	73.2	71.5	0	4	167.6	4.6
2015-09-21_17C_Ler-spt-della4_Tray_1	21/09/2015	17C_Ler-spt-della4	1	11	1156	384	28.7	23.3	7.1	5.8	72.1	32.7	87.8	0	4	186.2	4.6
2015-09-21_17C_Ler-spt-della4_Tray_1	21/09/2015	17C_Ler-spt-della4	1	12	1417	384	28.2	21.5	6.5	6.3	86	30.9	91.3	0	4	198.3	4.6
2015-09-21_17C_Ler-spt-della4_Tray_1	21/09/2015	17C_Ler-spt-della4	1	13	128	640	56	37.2	10.3	8.8	66.6	69.6	80.5	0	4	177	4.6
2015-09-21_17C_Ler-spt-della4_Tray_1	21/09/2015	17C_Ler-spt-della4	1	14	385	640	43.5	32.5	9.1	7.5	67.6	53	82.1	0	4	174.5	4.6
2015-09-21_17C_Ler-spt-della4_Tray_1	21/09/2015	17C_Ler-spt-della4	1	15	642	640	48.2	37.7	10.3	8	57.3	63	76.4	0	4	172.4	4.6
2015-09-21_17C_Ler-spt-della4_Tray_1	21/09/2015	17C_Ler-spt-della4	1	16	899	640	38.9	32.2	8.4	7.3	70.1	48	81	0	4	174.4	4.6
2015-09-21_17C_Ler-spt-della4_Tray_1	21/09/2015	17C_Ler-spt-della4	1	17	1156	640	39.5	29.8	8.2	7.5	75	47.3	83.6	0	4	188.6	4.6
2015-09-21_17C_Ler-spt-della4_Tray_1	21/09/2015	17C_Ler-spt-della4	1	18	1417	640	27.3	22.2	6.7	6	77.8	30.8	88.5	0	4	195.1	4.6
2015-09-21_17C_Ler-spt-della4_Tray_1	21/09/2015	17C_Ler-spt-della4	1	19	128	900	67.7	45.2	11.4	10.1	66.1	88.4	76.6	0	4	174.5	4.6
2015-09-21_17C_Ler-spt-della4_Tray_1	21/09/2015	17C_Ler-spt-della4	1	20	385	900	44.4	33.8	9.5	7.5	62.8	55.8	79.5	0	4	169.4	4.6
2015-09-21_17C_Ler-spt-della4_Tray_1	21/09/2015	17C_Ler-spt-della4	1	21	642	900	57.9	43.1	10.3	9.7	68.9	77.2	75	0	4	167.8	4.6
2015-09-21_17C_Ler-spt-della4_Tray_1	21/09/2015	17C_Ler-spt-della4	1	22	899	900	40.8	35.9	9.3	7.8	60.5	54.3	75.2	0	4	156.4	4.6
2015-09-21_17C_Ler-spt-della4_Tray_1	21/09/2015	17C_Ler-spt-della4	1	23	1156	900	27	24.2	6.9	6	72.2	32.2	83.7	0	4	162.5	4.6
2015-09-21_17C_Ler-spt-della4_Tray_1	21/09/2015	17C_Ler-spt-della4	1	24	1417	900	28.1	23.6	6.9	6.3	75.3	32.5	86.6	0	4	190.2	4.6
2015-09-23_17C_Ler-spt-della4_Tray_1	23/09/2015	17C_Ler-spt-della4	1	1	128	128	63.3	39.6	10.1	9.9	79.2	76.7	82.5	0	4	192.5	4.7
2015-09-23_17C_Ler-spt-della4_Tray_1	23/09/2015	17C_Ler-spt-della4	1	2	385	128	50.3	34.7	9	8.6	78.9	60.4	83.4	0	4	187.9	4.7
2015-09-23_17C_Ler-spt-della4_Tray_1	23/09/2015	17C_Ler-spt-della4	1	3	642	128	57.5	37.1	10.1	9.2	71.9	70.8	81.1	0	5	184.1	4.7
2015-09-23_17C_Ler-spt-della4_Tray_1	23/09/2015	17C_Ler-spt-della4	1	4	899	128	49.5	36.7	9.2	8.8	74.1	62.3	79.6	0	4	180.2	4.7
2015-09-23_17C_Ler-spt-della4_Tray_1	23/09/2015	17C_Ler-spt-della4	1	5	1156	128	36.5	26.2	7.9	6.7	73.7	41.3	88.4	0	4	201.1	4.7
2015-09-23_17C_Ler-spt-della4_Tray_1	23/09/2015	17C_Ler-spt-della4	1	6	1417	128	45.2	32.6	8.8	8.2	74.3	54	83.7	0	4	198.3	4.7
2015-09-23_17C_Ler-spt-della4_Tray_1	23/09/2015	17C_Ler-spt-della4	1	7	128	384	64.7	47.2	10.7	10.3	71.5	84.5	76.6	0	4	183.3	4.7
2015-09-23_17C_Ler-spt-della4_Tray_1	23/09/2015	17C_Ler-spt-della4	1	8	385	384	67.9	41.1	11.8	9.2	62.1	82.9	81.9	0	4	193.7	4.7
2015-09-23_17C_Ler-spt-della4_Tray_1	23/09/2015	17C_Ler-spt-della4	1	9	642	384	56.3	42.2	9.9	9.7	73.6	72.8	77.4	0	4	179.3	4.7
2015-09-23_17C_Ler-spt-della4_Tray_1	23/09/2015	17C_Ler-spt-della4	1	10	899	384	78.2	50.1	13.1	11.2	58.1	109	71.7	0	4	176.1	4.7
2015-09-23_17C_Ler-spt-della4_Tray_1	23/09/2015	17C_Ler-spt-della4	1	11	1156	384	43.7	30.7	9	7.3	68.4	51	85.6	0	4	192.6	4.7
2015-09-23_17C_Ler-spt-della4_Tray_1	23/09/2015	17C_Ler-spt-della4	1	12	1417	384	41.5	28.3	8.8	6.9	68.3	46.8	88.7	0	4	202.5	4.7
2015-09-23_17C_Ler-spt-della4_Tray_1	23/09/2015	17C_Ler-spt-della4	1	13	128	640	86.8	50.4	13.5	10.9	60.4	113	76.8	0	4	184	4.7
2015-09-23_17C_Ler-spt-della4_Tray_1	23/09/2015	17C_Ler-spt-della4	1	14	385	640	57.7	40.8	10.5	9.4	66.4	76	75.9	0	4	178.9	4.7
2015-09-23_17C_Ler-spt-della4_Tray_1	23/09/2015	17C_Ler-spt-della4	1	15	642	640	69.4	45.7	11.8	10.7	63.4	94.4	73.5	0	4	181.2	4.7
2015-09-23_17C_Ler-spt-della4_Tray_1	23/09/2015	17C_Ler-spt-della4	1	16	899	640	56.5	39.5	10.7	8.8	62.4	71.7	78.8	0	4	182.6	4.7
2015-09-23_17C_Ler-spt-della4_Tray_1	23/09/2015	17C_Ler-spt-della4	1	17	1156	640	60.4	40	11.2	8.8	61.7	74.8	80.7	0	4	198	4.7
2015-09-23_17C_Ler-spt-della4_Tray_1	23/09/2015	17C_Ler-spt-della4	1	18	1417	640	42.4	29.7	9.2	7.1	63.4	49	86.6	0	4	200.5	4.7
2015-09-23_17C_Ler-spt-della4_Tray_1	23/09/2015	17C_Ler-spt-della4	1	19	128	900	100.7	55.5	14.6	12	60.2	134.8	74.7	0	7	184.7	4.7
2015-09-23_17C_Ler-spt-della4_Tray_1	23/09/2015	17C_Ler-spt-della4	1	20	385	900	69.3	46.9	12.4	9.4	57	89.8	77.1	0	4	180.8	4.7
2015-09-23_17C_Ler-spt-della4_Tray_1	23/09/2015	17C_Ler-spt-della4	1	21	642	900	85	56.8	13.7	11.4	57.4	118.7	71.6	0	4	176.7	4.7
2015-09-23_17C_Ler-spt-della4_Tray_1	23/09/2015	17C_Ler-spt-della4	1	22	899	900	62.5	48	11.2	10.1	63.9	87.4	71.6	0	4	162.8	4.7
2015-09-23_17C_Ler-spt-della4_Tray_1	23/09/2015	17C_Ler-spt-della4	1	23	1156	900	47	37.4	11.4	7.3	46.2	61.7	76.2	0	4	167.7	4.7
2015-09-23_17C_Ler-spt-della4_Tray_1	23/09/2015	17C_Ler-spt-della4	1	24	1417	900	46	31.5	9.7	7.5	62.9	54.7	84.2	0	4	192.5	4.7
2015-09-24_17C_Ler-spt-della4_Tray_1	24/09/2015	17C_Ler-spt-della4	1	1	128	128	79.8	49	12.7	10.3	63.4	99.9	79.9	0	4	183.8	4.7
2015-09-24_17C_Ler-spt-della4_Tray_1	24/09/2015	17C_Ler-spt-della4	1	2	385	128	62.7	41.7	11.6	8.8	59.5	78.8	79.6	0	4	178.3	4.7
2015-09-24_17C_Ler-spt-della4_Tray_1	24/09/2015	17C_Ler-spt-della4	1	3	642	128	70.4	41.7	12	9.2	62	85.5	82.3	0	4	182.7	4.7
2015-09-24_17C_Ler-spt-della4_Tray_1	24/09/2015	17C_Ler-spt-della4	1	4	899	128	60.1	43	11.6	9	57	79.2	75.9	0	4	170.1	4.7
2015-09-24_17C_Ler-spt-della4_Tray_1	24/09/2015	17C_Ler-spt-della4	1	5	1156	128	45.7	30.4	8.8	7.7	75.1	52.3	87.3	0	4	191.7	4.7
2015-09-24_17C_Ler-spt-della4_Tray_1	24/09/2015	17C_Ler-spt-della4	1	6	1417	128	56	37.1	10.5	8.6	64.5	68.3	82	0	4	192.4	4.7
2015-09-24_17C_Ler-spt-della4_Tray_1	24/09/2015	17C_Ler-spt-della4	1	7	128	384	84.5	56	13.9	10.7	55.3	113.7	74.3	0	4	176.9	4.7
2015-09-24_17C_Ler-spt-della4_Tray_1	24/09/2015	17C_Ler-spt-della4	1	8	385	384	86.9	45.4	14.6	9	51.9	101.8	85.3	0	4	192	4.7
2015-09-24_17C_Ler-spt-della4_Tray_1	24/09/2015	17C_Ler-spt-della4	1	9	642	384	71.1	47.4	12	10.1	62.7	93.2	76.3	0	4	172.3	4.7
2015-09-24_17C_Ler-spt-della4_Tray_1	24/09/2015	17C_Ler-spt-della4	1	10	899	384	97.7	56.3	15.2	11.6	53.6	132	74	0	4	173.8	4.7
2015-09-24_17C_Ler-spt-della4_Tray_1	24/09/2015	17C_Ler-spt-della4	1	11	1156	384	53.9	35.4	10.7	7.7	59.6	64.2	83.9	0	4	189.2	4.7
2015-09-24_17C_Ler-spt-della4_Tray_1	24/09/2015	17C_Ler-spt-della4	1	12	1417	384	48.8	33.3	10.7	6.9	54	57.3	85.1	0	4	196.7	4.7
2015-09-24_17C_Ler-spt-della4_Tray_1	24/09/2015	17C_Ler-spt-della4	1	13	128	640	107.6	61.7	16.5	11.2	50.2	141.5	76	0	7	179.3	4.7
2015-09-24_17C_Ler-spt-della4_Tray_1	24/09/2015	17C_Ler-spt-della4	1	14	385	640	78.3	44.9	12.9	9.9	60.2	97.4	80.4	0	4	181.5	4.7
2015-09-24_17C_Ler-spt-della4_Tray_1	24/09/2015	17C_Ler-spt-della4	1	15	642	640	90.9	51.9	14.4	11.2	56	120.3	75.6	0	4	179.4	4.7
2015-09-24_17C_Ler-spt-della4_Tray_1	24/09/2015	17C_Ler-spt-della4	1	16	899	640	70.6	43.7	12.9	9	54.2	88.8	79.5	0	4	180	4.7
2015-09-24_17C_Ler-spt-della4_Tray_1	24/09/2015	17C_Ler-spt-della4	1	17	1156	640	75.9	45.5	13.3	9.2	54.6	95.2	79.8	0	4	197.5	4.7
2015-09-24_17C_Ler-spt-della4_Tray_1	24/09/2015	17C_Ler-spt-della4	1	18	1417	640	51.3	35.4	11.2	7.1	52.5	61.5	83.4	0	4	194.6	4.7
2015-09-24_17C_Ler-spt-della4_Tray_1	24/09/2015	17C_Ler-spt-della4	1	19	128	900	137.7	71.7	18.7	13.1	50.3	186.3	73.9	0	7	180.1	4.7
2015-09-24_17C_Ler-spt-della4_Tray_1	24/09/2015	17C_Ler-spt-della4	1	20	385	900	90.2	49.8	15	9.9	50.9	112.8	80	0	4	176.3	4.7
2015-09-24_17C_Ler-spt-della4_Tray_1	24/09/2015	17C_Ler-spt-della4	1	21	642	900	107.5	62.9	16.5	11.8	50.1	148.9	72.2	0	6	174.4	4.7
2015-09-24_17C_Ler-spt-della4_Tray_1	24/09/2015	17C_Ler-spt-della4	1	22	899	900	79.2	53.2	13.7	10.5	53.5	109.9	72.1	0	4	158.8	4.7
2015-09-24_17C_Ler-spt-della4_Tray_1	24/09/2015	17C_Ler-spt-della4	1	23	1156	900	59.8	40.4	12.9	7.5	45.9	74.5	80.3	0	5	174.3	4.7
2015-09-24_17C_Ler-spt-della4_Tray_1	24/09/2015	17C_Ler-spt-della4	1	24	1417	900	57.6	36.8	11.6	7.9	54.6	68.2	84.4	0	4	190.6	4.7
2015-09-25_17C_Ler-spt-della4_Tray_1	25/09/2015	17C_Ler-spt-della4	1	1	128	128	99.3	54	15.1	10.5	55.8	123.7	80.3	0	5	175.4	4.7
2015-09-25_17C_Ler-spt-della4_Tray_1	25/09/2015	17C_Ler-spt-della4	1	2	385	128	74.9	44.6	13.8	8.8	50.3	93.4	80.1	0	4	170.3	4.7
2015-09-25_17C_Ler-spt-della4_Tray_1	25/09/2015	17C_Ler-spt-della4	1	3	642	128	88.1	45.9	13.8	9.7	59.2	101.6	86.7	0	6	181.7	4.7
2015-09-25_17C_Ler-spt-della4_Tray_1	25/09/2015	17C_Ler-spt-della4	1	4	899	128	73.2	46.2	13.3	9.2	52.4	94.5	77.4	0	4	163.8	4.7
2015-09-25_17C_Ler-spt-della4_Tray_1	25/09/2015	17C_Ler-spt-della4	1	5	1156	128	55.7	33.8	10.5	8	63.8	64.5	86.3	0	4	182.7	4.7
2015-09-25_17C_Ler-spt-della4_Tray_1	25/09/2015	17C_Ler-spt-della4	1	6	1417	128	68.4	40.5	12.3	9	58	84	81.5	0	4	176.9	4.7
2015-09-25_17C_Ler-spt-della4_Tray_1	25/09/2015	17C_Ler-spt-della4	1	7	128	384	101	59.6	16.6	10.8	46.9	135.4	74.6	0	6	167.5	4.7
2015-09-25_17C_Ler-spt-della4_Tray_1	25/09/2015	17C_Ler-spt-della4	1	8	385	384	108.7	54.7	17.2	9.9	46.8	130.9	83	0	8	174.6	4.7
2015-09-25_17C_Ler-spt-della4_Tray_1	25/09/2015	17C_Ler-spt-della4	1	9	642	384	88.9	54.4	14	10.3	57.9	112.8	78.8	0	5	168	4.7
2015-09-25_17C_Ler-spt-della4_Tray_1	25/09/2015	17C_Ler-spt-della4	1	10	899	384	120.1	63.9	17.6	12	49.2	160.4	74.9	0	8	166.4	4.7
2015-09-25_17C_Ler-spt-della4_Tray_1	25/09/2015	17C_Ler-spt-della4	1	11	1156	384	64.9	40.3	12.7	8	51.3	78.7	82.5	0	4	179.4	4.7
2015-09-25_17C_Ler-spt-della4_Tray_1	25/09/2015	17C_Ler-spt-della4	1	12	1417	384	58.3	38.6	12.3	7.3	49.4	70.8	82.4	0	4	176.8	4.7
2015-09-25_17C_Ler-spt-della4_Tray_1	25/09/2015	17C_Ler-spt-della4	1	13	128	640	139.3	72.8	20	12	44.3	185.6	75	0	5	167.4	4.7
2015-09-25_17C_Ler-spt-della4_Tray_1	25/09/2015	17C_Ler-spt-della4	1	14	385	640	100.9	51.9	15.5	10.1	53.6	122.2	82.6	0	6	173.2	4.7
2015-09-25_17C_Ler-spt-della4_Tray_1	25/09/2015	17C_Ler-spt-della4	1	15	642	640	113	59.5	16.8	11.4	51.1	145.3	77.8	0	7	174.5	4.7
2015-09-25_17C_Ler-spt-della4_Tray_1	25/09/2015	17C_Ler-spt-della4	1	16	899	640	88	51.7	14.8	9.7	50.9	108.4	81.2	0	5	171.4	4.7
2015-09-25_17C_Ler-spt-della4_Tray_1	25/09/2015	17C_Ler-spt-della4	1	17	1156	640	93.7	52.5	15.9	9.7	47.1	118.3	79.2	0	4	182	4.7
2015-09-25_17C_Ler-spt-della4_Tray_1	25/09/2015	17C_Ler-spt-della4	1	18	1417	640	60.6	39.8	13.1	7.5	44.9	74.8	81	0	4	177.1	4.7
2015-09-25_17C_Ler-spt-della4_Tray_1	25/09/2015	17C_Ler-spt-della4	1	19	128	900	169.5	88.3	21.1	14.4	48.6	234.2	72.4	0	5	168.5	4.7
2015-09-25_17C_Ler-spt-della4_Tray_1	25/09/2015	17C_Ler-spt-della4	1	20	385	900	118.3	58.4	17.6	10.8	48.4	147.3	80.3	0	6	164.4	4.7
2015-09-25_17C_Ler-spt-della4_Tray_1	25/09/2015	17C_Ler-spt-della4	1	21	642	900	130.5	68.6	18.7	12.5	47.5	178	73.3	0	7	166.6	4.7
2015-09-25_17C_Ler-spt-della4_Tray_1	25/09/2015	17C_Ler-spt-della4	1	22	899	900	98.5	58.6	15.9	11	49.5	132.5	74.3	0	4	149.5	4.7
2015-09-25_17C_Ler-spt-della4_Tray_1	25/09/2015	17C_Ler-spt-della4	1	23	1156	900	75.5	44.9	14.4	8.4	46.3	92.6	81.5	0	4	166.1	4.7
2015-09-25_17C_Ler-spt-della4_Tray_1	25/09/2015	17C_Ler-spt-della4	1	24	1417	900	71.5	41.7	13.5	8.4	49.6	84.3	84.8	0	4	178.1	4.7
2015-09-28_17C_Ler-spt-della4_Tray_1	28/09/2015	17C_Ler-spt-della4	1	1	128	128	171.3	81	21	13.6	49.7	218.6	78.4	0	7	176.2	4.6
2015-09-28_17C_Ler-spt-della4_Tray_1	28/09/2015	17C_Ler-spt-della4	1	2	385	128	127.2	70.6	17.7	13.4	51.6	182.1	69.9	0	7	161.1	4.6
2015-09-28_17C_Ler-spt-della4_Tray_1	28/09/2015	17C_Ler-spt-della4	1	3	642	128	162.3	76.9	18.6	15.3	59.9	216.2	75.1	0	7	167.7	4.6
2015-09-28_17C_Ler-spt-della4_Tray_1	28/09/2015	17C_Ler-spt-della4	1	4	899	128	136.7	77.5	19.4	12.7	46.1	188.2	72.6	0	7	168.7	4.6
2015-09-28_17C_Ler-spt-della4_Tray_1	28/09/2015	17C_Ler-spt-della4	1	5	1156	128	102	56.3	16.6	10.2	46.9	129.7	78.6	0	7	183.9	4.6
2015-09-28_17C_Ler-spt-della4_Tray_1	28/09/2015	17C_Ler-spt-della4	1	6	1417	128	125.9	70.3	17.1	13.2	55.1	171.1	73.6	0	6	180.4	4.6
2015-09-28_17C_Ler-spt-della4_Tray_1	28/09/2015	17C_Ler-spt-della4	1	7	128	384	182	80.6	20.3	16.4	56.2	252.4	72.1	0	8	163.5	4.6
2015-09-28_17C_Ler-spt-della4_Tray_1	28/09/2015	17C_Ler-spt-della4	1	8	385	384	191.8	83.4	20.3	17.1	59.2	265.6	72.2	0	7	164.8	4.6
2015-09-28_17C_Ler-spt-della4_Tray_1	28/09/2015	17C_Ler-spt-della4	1	9	642	384	164.2	84.5	19.7	15.1	54.1	225.2	72.9	0	6	170.1	4.6
2015-09-28_17C_Ler-spt-della4_Tray_1	28/09/2015	17C_Ler-spt-della4	1	10	899	384	223.8	91.8	22.5	18.8	56.5	319.4	70.1	0	8	168.7	4.6
2015-09-28_17C_Ler-spt-della4_Tray_1	28/09/2015	17C_Ler-spt-della4	1	11	1156	384	133.1	70.2	17.3	14.3	56.8	185.1	71.9	0	7	175.2	4.6
2015-09-28_17C_Ler-spt-della4_Tray_1	28/09/2015	17C_Ler-spt-della4	1	12	1417	384	126.5	68.9	16.4	14	59.8	175.9	71.9	0	6	178.8	4.6
2015-09-28_17C_Ler-spt-della4_Tray_1	28/09/2015	17C_Ler-spt-della4	1	13	128	640	246.6	101.6	25.5	18.1	48.3	350.5	70.3	1	6	165	4.6
2015-09-28_17C_Ler-spt-della4_Tray_1	28/09/2015	17C_Ler-spt-della4	1	14	385	640	173.3	80.9	19.4	15.8	58.4	232.6	74.5	0	6	170.7	4.6
2015-09-28_17C_Ler-spt-della4_Tray_1	28/09/2015	17C_Ler-spt-della4	1	15	642	640	213.5	94	23.1	16.4	50.9	288.8	73.9	0	7	179.5	4.6
2015-09-28_17C_Ler-spt-della4_Tray_1	28/09/2015	17C_Ler-spt-della4	1	16	899	640	180.5	89.6	21.2	16.2	51.3	260.1	69.4	0	6	171.2	4.6
2015-09-28_17C_Ler-spt-della4_Tray_1	28/09/2015	17C_Ler-spt-della4	1	17	1156	640	204.1	92.3	21	18.1	59.2	286.3	71.3	0	6	182.1	4.6
2015-09-28_17C_Ler-spt-della4_Tray_1	28/09/2015	17C_Ler-spt-della4	1	18	1417	640	122.9	68	17.7	12.3	49.9	167.5	73.4	0	7	176.4	4.6
2015-09-28_17C_Ler-spt-della4_Tray_1	28/09/2015	17C_Ler-spt-della4	1	19	128	900	311.9	111.7	25.9	22.7	59.1	449.4	69.4	1	7	169.1	4.6
2015-09-28_17C_Ler-spt-della4_Tray_1	28/09/2015	17C_Ler-spt-della4	1	20	385	900	222.1	87.8	21.6	18.4	60.6	299.6	74.1	0	7	165.5	4.6
2015-09-28_17C_Ler-spt-della4_Tray_1	28/09/2015	17C_Ler-spt-della4	1	21	642	900	267.3	113.9	25.5	19.7	52.4	382.1	70	1	8	173.2	4.6
2015-09-28_17C_Ler-spt-della4_Tray_1	28/09/2015	17C_Ler-spt-della4	1	22	899	900	222.4	99.7	23.3	18.6	52	320.6	69.4	0	5	157.8	4.6
2015-09-28_17C_Ler-spt-della4_Tray_1	28/09/2015	17C_Ler-spt-della4	1	23	1156	900	180	85	19.9	16.2	58	245.3	73.4	0	8	173.7	4.6
2015-09-28_17C_Ler-spt-della4_Tray_1	28/09/2015	17C_Ler-spt-della4	1	24	1417	900	159.3	76.7	18.8	14.7	57.4	205	77.7	0	6	180.1	4.6
2015-09-29_17C_Ler-spt-della4_Tray_1	29/09/2015	17C_Ler-spt-della4	1	1	128	128	225.7	98.1	23.3	17.7	53	313	72.1	1	7	165.4	4.6
2015-09-29_17C_Ler-spt-della4_Tray_1	29/09/2015	17C_Ler-spt-della4	1	2	385	128	167.7	79.8	19.4	15.5	56.7	226.9	73.9	0	9	168.5	4.6
2015-09-29_17C_Ler-spt-della4_Tray_1	29/09/2015	17C_Ler-spt-della4	1	3	642	128	192.2	86.8	19.6	18.3	63.6	269.5	71.3	0	6	162.1	4.6
2015-09-29_17C_Ler-spt-della4_Tray_1	29/09/2015	17C_Ler-spt-della4	1	4	899	128	162.3	83.9	20	15.1	51.4	229	70.9	0	7	163	4.6
2015-09-29_17C_Ler-spt-della4_Tray_1	29/09/2015	17C_Ler-spt-della4	1	5	1156	128	121.8	62.9	17	12.1	53.5	157.1	77.5	0	8	177.2	4.6
2015-09-29_17C_Ler-spt-della4_Tray_1	29/09/2015	17C_Ler-spt-della4	1	6	1417	128	152.9	79.9	18.3	15.7	58	219.4	69.7	0	6	170	4.6
2015-09-29_17C_Ler-spt-della4_Tray_1	29/09/2015	17C_Ler-spt-della4	1	7	128	384	233.4	88.8	22	19.2	61.5	318.7	73.2	0	9	165.5	4.6
2015-09-29_17C_Ler-spt-della4_Tray_1	29/09/2015	17C_Ler-spt-della4	1	8	385	384	239.9	98.1	22.4	20.3	60.8	344.9	69.5	0	6	159.6	4.6
2015-09-29_17C_Ler-spt-della4_Tray_1	29/09/2015	17C_Ler-spt-della4	1	9	642	384	200.1	94.5	21.8	17.5	53.8	287.8	69.5	0	10	162.4	4.6
2015-09-29_17C_Ler-spt-della4_Tray_1	29/09/2015	17C_Ler-spt-della4	1	10	899	384	255.6	108.4	23.5	21.6	59	386.8	66.1	2	7	157.8	4.6
2015-09-29_17C_Ler-spt-della4_Tray_1	29/09/2015	17C_Ler-spt-della4	1	11	1156	384	161.1	77.9	17.9	17	64.1	229.1	70.3	0	8	166.3	4.6
2015-09-29_17C_Ler-spt-della4_Tray_1	29/09/2015	17C_Ler-spt-della4	1	12	1417	384	143.8	83.6	18.3	15.9	54.5	221.9	64.8	0	6	162.7	4.6
2015-09-29_17C_Ler-spt-della4_Tray_1	29/09/2015	17C_Ler-spt-della4	1	13	128	640	322.5	124.4	27.8	22.6	53.1	484.1	66.6	4	7	158.8	4.6
2015-09-29_17C_Ler-spt-della4_Tray_1	29/09/2015	17C_Ler-spt-della4	1	14	385	640	223.6	87.4	21.6	18.1	61.3	298.1	75	0	6	168.8	4.6
2015-09-29_17C_Ler-spt-della4_Tray_1	29/09/2015	17C_Ler-spt-della4	1	15	642	640	256.3	104.6	24.1	19.8	56	366.9	69.8	1	6	169.6	4.6
2015-09-29_17C_Ler-spt-della4_Tray_1	29/09/2015	17C_Ler-spt-della4	1	16	899	640	220.5	97.9	22.4	18.8	55.9	319.6	69	0	8	166.8	4.6
2015-09-29_17C_Ler-spt-della4_Tray_1	29/09/2015	17C_Ler-spt-della4	1	17	1156	640	245.7	97.8	22	20.3	64.7	340.6	72.1	0	7	178	4.6
2015-09-29_17C_Ler-spt-della4_Tray_1	29/09/2015	17C_Ler-spt-della4	1	18	1417	640	148.8	76.8	18.8	14.4	53.9	204	73	0	10	172.3	4.6
2015-09-29_17C_Ler-spt-della4_Tray_1	29/09/2015	17C_Ler-spt-della4	1	19	128	900	404.5	125.3	28.7	26.5	62.7	584.2	69.2	5	7	166.2	4.6
2015-09-29_17C_Ler-spt-della4_Tray_1	29/09/2015	17C_Ler-spt-della4	1	20	385	900	276	98.5	23.7	21.1	62.5	379.7	72.7	0	8	158.8	4.6
2015-09-29_17C_Ler-spt-della4_Tray_1	29/09/2015	17C_Ler-spt-della4	1	21	642	900	319	125.6	27.6	22.6	53.4	477.8	66.8	3	9	165	4.6
2015-09-29_17C_Ler-spt-della4_Tray_1	29/09/2015	17C_Ler-spt-della4	1	22	899	900	268	107.8	24.6	20.7	56.5	387.3	69.2	1	9	153.2	4.6
2015-09-29_17C_Ler-spt-della4_Tray_1	29/09/2015	17C_Ler-spt-della4	1	23	1156	900	219.3	88.7	20.9	18.8	63.9	300	73.1	0	9	169.1	4.6
2015-09-29_17C_Ler-spt-della4_Tray_1	29/09/2015	17C_Ler-spt-della4	1	24	1417	900	192.8	81	19.8	16.4	62.4	248.4	77.6	0	6	173	4.6
2015-09-30_17C_Ler-spt-della4_Tray_1	30/09/2015	17C_Ler-spt-della4	1	1	128	128	251.4	99.2	24	18.7	55.4	344	73.1	1	7	178.6	4.7
2015-09-30_17C_Ler-spt-della4_Tray_1	30/09/2015	17C_Ler-spt-della4	1	2	385	128	186.3	88	20	17.7	59.3	266	70.1	0	6	173.7	4.7
2015-09-30_17C_Ler-spt-della4_Tray_1	30/09/2015	17C_Ler-spt-della4	1	3	642	128	221.5	92.9	21.1	20	63.6	309.9	71.5	0	6	170.3	4.7
2015-09-30_17C_Ler-spt-della4_Tray_1	30/09/2015	17C_Ler-spt-della4	1	4	899	128	192.9	90.6	21.3	17	54.3	274.1	70.4	0	7	171.9	4.7
2015-09-30_17C_Ler-spt-della4_Tray_1	30/09/2015	17C_Ler-spt-della4	1	5	1156	128	139.3	72.5	17.4	14.3	58.3	189	73.7	0	7	182.3	4.7
2015-09-30_17C_Ler-spt-della4_Tray_1	30/09/2015	17C_Ler-spt-della4	1	6	1417	128	183.7	83.2	19.1	17.4	63.8	255.5	71.9	0	8	184.9	4.7
2015-09-30_17C_Ler-spt-della4_Tray_1	30/09/2015	17C_Ler-spt-della4	1	7	128	384	264	103.8	22.3	21.9	67.3	373.7	70.6	0	6	170.3	4.7
2015-09-30_17C_Ler-spt-della4_Tray_1	30/09/2015	17C_Ler-spt-della4	1	8	385	384	264.5	105	23.4	21.7	61.5	386	68.5	0	10	164.6	4.7
2015-09-30_17C_Ler-spt-della4_Tray_1	30/09/2015	17C_Ler-spt-della4	1	9	642	384	233.1	108.9	22.8	20.2	57.3	348.5	66.9	0	9	168.9	4.7
2015-09-30_17C_Ler-spt-della4_Tray_1	30/09/2015	17C_Ler-spt-della4	1	10	899	384	304.4	121.2	24.9	24	62.5	456.7	66.7	2	8	171.1	4.7
2015-09-30_17C_Ler-spt-della4_Tray_1	30/09/2015	17C_Ler-spt-della4	1	11	1156	384	193.3	82.6	19.8	17.9	62.9	266.8	72.5	0	7	182.2	4.7
2015-09-30_17C_Ler-spt-della4_Tray_1	30/09/2015	17C_Ler-spt-della4	1	12	1417	384	165.9	85.7	18.9	17.2	58.9	245.1	67.7	0	6	177.2	4.7
2015-09-30_17C_Ler-spt-della4_Tray_1	30/09/2015	17C_Ler-spt-della4	1	13	128	640	339.5	129.1	27.9	23.6	55.6	509.1	66.7	3	7	168	4.7
2015-09-30_17C_Ler-spt-della4_Tray_1	30/09/2015	17C_Ler-spt-della4	1	14	385	640	245.3	100.7	21.9	20.6	65	349	70.3	0	6	173.8	4.7
2015-09-30_17C_Ler-spt-della4_Tray_1	30/09/2015	17C_Ler-spt-della4	1	15	642	640	298.6	114.8	24.9	22.8	61.4	439.2	68	2	9	178	4.7
2015-09-30_17C_Ler-spt-della4_Tray_1	30/09/2015	17C_Ler-spt-della4	1	16	899	640	261.8	107.1	24.5	20.4	55.7	380.9	68.8	1	8	176.6	4.7
2015-09-30_17C_Ler-spt-della4_Tray_1	30/09/2015	17C_Ler-spt-della4	1	17	1156	640	299.8	106.6	24	22.8	66	417.2	71.9	1	7	189.7	4.7
2015-09-30_17C_Ler-spt-della4_Tray_1	30/09/2015	17C_Ler-spt-della4	1	18	1417	640	176.1	86.8	19.6	16.8	58.5	247.8	71.1	0	8	180.8	4.7
2015-09-30_17C_Ler-spt-della4_Tray_1	30/09/2015	17C_Ler-spt-della4	1	19	128	900	464.2	134.3	30.6	28.3	63	662.9	70	5	9	178.5	4.7
2015-09-30_17C_Ler-spt-della4_Tray_1	30/09/2015	17C_Ler-spt-della4	1	20	385	900	325.1	107.8	25.5	23	63.5	444.6	73.1	2	8	167.3	4.7
2015-09-30_17C_Ler-spt-della4_Tray_1	30/09/2015	17C_Ler-spt-della4	1	21	642	900	378.6	128.2	29.1	24.7	56.7	552.9	68.5	5	9	175.4	4.7
2015-09-30_17C_Ler-spt-della4_Tray_1	30/09/2015	17C_Ler-spt-della4	1	22	899	900	320.1	122.2	25.7	24.5	61.5	478.6	66.9	3	10	159.9	4.7
2015-09-30_17C_Ler-spt-della4_Tray_1	30/09/2015	17C_Ler-spt-della4	1	23	1156	900	273.5	95.4	23.2	21.3	64.7	378.8	72.2	2	8	179.9	4.7
2015-09-30_17C_Ler-spt-della4_Tray_1	30/09/2015	17C_Ler-spt-della4	1	24	1417	900	237.1	89.3	21.3	19.4	66.7	313.7	75.6	0	7	179	4.7
2015-10-01_17C_Ler-spt-della4_Tray_1	01/10/2015	17C_Ler-spt-della4	1	1	128	128	279	102.5	25.1	20.3	56.4	390.1	71.5	1	10	175.3	4.6
2015-10-01_17C_Ler-spt-della4_Tray_1	01/10/2015	17C_Ler-spt-della4	1	2	385	128	215.1	90.4	20.8	19.3	63.4	299.7	71.8	0	6	174.8	4.6
2015-10-01_17C_Ler-spt-della4_Tray_1	01/10/2015	17C_Ler-spt-della4	1	3	642	128	241.7	97.9	22.5	20.8	60.7	344.4	70.2	1	7	170.2	4.6
2015-10-01_17C_Ler-spt-della4_Tray_1	01/10/2015	17C_Ler-spt-della4	1	4	899	128	217.2	94.7	22.5	18.2	54.6	310.2	70	0	6	169.8	4.6
2015-10-01_17C_Ler-spt-della4_Tray_1	01/10/2015	17C_Ler-spt-della4	1	5	1156	128	158.7	74	18.4	15.2	59.7	212	74.8	0	6	179.7	4.6
2015-10-01_17C_Ler-spt-della4_Tray_1	01/10/2015	17C_Ler-spt-della4	1	6	1417	128	204.9	86.7	19.9	18.8	65.8	286.1	71.6	0	8	185.4	4.6
2015-10-01_17C_Ler-spt-della4_Tray_1	01/10/2015	17C_Ler-spt-della4	1	7	128	384	304.2	110.8	24	23.6	67.1	432.2	70.4	2	7	169.4	4.6
2015-10-01_17C_Ler-spt-della4_Tray_1	01/10/2015	17C_Ler-spt-della4	1	8	385	384	299	111.9	25.1	23.4	60.4	447	66.9	3	8	158.8	4.6
2015-10-01_17C_Ler-spt-della4_Tray_1	01/10/2015	17C_Ler-spt-della4	1	9	642	384	271.2	113.3	24	21.6	59.8	397.3	68.3	2	7	170.6	4.6
2015-10-01_17C_Ler-spt-della4_Tray_1	01/10/2015	17C_Ler-spt-della4	1	10	899	384	350.3	125.6	26.8	25.1	61.9	513.2	68.3	4	8	173.9	4.6
2015-10-01_17C_Ler-spt-della4_Tray_1	01/10/2015	17C_Ler-spt-della4	1	11	1156	384	215.2	84	21	18.6	62.2	293.5	73.3	0	8	181.6	4.6
2015-10-01_17C_Ler-spt-della4_Tray_1	01/10/2015	17C_Ler-spt-della4	1	12	1417	384	186.3	89.4	20.6	17.5	56.1	269.1	69.2	0	4	177.8	4.6
2015-10-01_17C_Ler-spt-della4_Tray_1	01/10/2015	17C_Ler-spt-della4	1	13	128	640	390.8	139.8	29	27.1	59.2	601.5	65	5	6	166.8	4.6
2015-10-01_17C_Ler-spt-della4_Tray_1	01/10/2015	17C_Ler-spt-della4	1	14	385	640	278.9	106.6	23.4	21.6	65	385.6	72.3	0	9	175.7	4.6
2015-10-01_17C_Ler-spt-della4_Tray_1	01/10/2015	17C_Ler-spt-della4	1	15	642	640	346.4	121.8	26	25.1	65.4	501.4	69.1	4	6	179.5	4.6
2015-10-01_17C_Ler-spt-della4_Tray_1	01/10/2015	17C_Ler-spt-della4	1	16	899	640	290.8	110.3	25.3	21.4	57.7	418.8	69.4	2	10	176.6	4.6
2015-10-01_17C_Ler-spt-della4_Tray_1	01/10/2015	17C_Ler-spt-della4	1	17	1156	640	335.6	110.4	24.9	23.8	69	453.4	74	2	8	190.9	4.6
2015-10-01_17C_Ler-spt-della4_Tray_1	01/10/2015	17C_Ler-spt-della4	1	18	1417	640	194.4	89	20.1	17.5	61.1	268.3	72.5	0	7	182.7	4.6
2015-10-01_17C_Ler-spt-della4_Tray_1	01/10/2015	17C_Ler-spt-della4	1	19	128	900	533.3	145.8	33.1	29.4	61.9	749.4	71.2	6	10	181.1	4.6
2015-10-01_17C_Ler-spt-della4_Tray_1	01/10/2015	17C_Ler-spt-della4	1	20	385	900	378.8	126.2	28.1	24.2	60.9	518.5	73.1	2	9	167.7	4.6
2015-10-01_17C_Ler-spt-della4_Tray_1	01/10/2015	17C_Ler-spt-della4	1	21	642	900	416.9	144	30.3	26.4	57.8	614.4	67.9	5	7	173	4.6
2015-10-01_17C_Ler-spt-della4_Tray_1	01/10/2015	17C_Ler-spt-della4	1	22	899	900	373.9	131.1	27.1	26.4	65	545.9	68.5	5	7	161.6	4.6
2015-10-01_17C_Ler-spt-della4_Tray_1	01/10/2015	17C_Ler-spt-della4	1	23	1156	900	324.6	105.1	24.9	22.7	66.7	434.4	74.7	2	9	180.5	4.6
2015-10-01_17C_Ler-spt-della4_Tray_1	01/10/2015	17C_Ler-spt-della4	1	24	1417	900	269.4	93.5	22.3	20.6	69	353.6	76.2	0	7	180.7	4.6
2015-10-02_17C_Ler-spt-della4_Tray_1	02/10/2015	17C_Ler-spt-della4	1	1	128	128	360	115.8	28.1	23.6	58	506.7	71	3	6	174.9	4.7
2015-10-02_17C_Ler-spt-della4_Tray_1	02/10/2015	17C_Ler-spt-della4	1	2	385	128	279.7	112.7	24.5	22.3	59.5	411.6	67.9	3	10	168.7	4.7
2015-10-02_17C_Ler-spt-della4_Tray_1	02/10/2015	17C_Ler-spt-della4	1	3	642	128	280.1	109.8	26.4	21.7	51.2	429.1	65.3	3	5	164.4	4.7
2015-10-02_17C_Ler-spt-della4_Tray_1	02/10/2015	17C_Ler-spt-della4	1	4	899	128	272.5	104.2	24.2	21.5	59	391.8	69.5	1	6	171.1	4.7
2015-10-02_17C_Ler-spt-della4_Tray_1	02/10/2015	17C_Ler-spt-della4	1	5	1156	128	194.7	91.1	20.2	17.8	60.9	273.5	71.2	0	8	173.2	4.7
2015-10-02_17C_Ler-spt-della4_Tray_1	02/10/2015	17C_Ler-spt-della4	1	6	1417	128	257.7	100.2	23	21	62.2	371.4	69.4	1	6	174.9	4.7
2015-10-02_17C_Ler-spt-della4_Tray_1	02/10/2015	17C_Ler-spt-della4	1	7	128	384	370.8	135.2	28.1	26.4	59.7	562.1	66	5	9	161.6	4.7
2015-10-02_17C_Ler-spt-della4_Tray_1	02/10/2015	17C_Ler-spt-della4	1	8	385	384	366.1	132	28.3	26.8	58.1	574.7	63.7	5	10	153.9	4.7
2015-10-02_17C_Ler-spt-della4_Tray_1	02/10/2015	17C_Ler-spt-della4	1	9	642	384	341.2	137.2	27.7	24	56.7	512.4	66.6	2	10	170.7	4.7
2015-10-02_17C_Ler-spt-della4_Tray_1	02/10/2015	17C_Ler-spt-della4	1	10	899	384	422	153.4	30.5	26.8	57.9	619.3	68.1	5	11	176.1	4.7
2015-10-02_17C_Ler-spt-della4_Tray_1	02/10/2015	17C_Ler-spt-della4	1	11	1156	384	273.2	97.1	25.1	20.2	55.2	379.6	72	2	6	176.8	4.7
2015-10-02_17C_Ler-spt-della4_Tray_1	02/10/2015	17C_Ler-spt-della4	1	12	1417	384	219.2	99.7	23.6	18.9	50.1	334	65.7	1	6	167.4	4.7
2015-10-02_17C_Ler-spt-della4_Tray_1	02/10/2015	17C_Ler-spt-della4	1	13	128	640	501.3	163.6	33.3	31.1	57.7	793.7	63.2	5	11	163.6	4.7
2015-10-02_17C_Ler-spt-della4_Tray_1	02/10/2015	17C_Ler-spt-della4	1	14	385	640	351.1	125.5	26.4	24.2	64.2	486.7	72.1	4	9	175.2	4.7
2015-10-02_17C_Ler-spt-della4_Tray_1	02/10/2015	17C_Ler-spt-della4	1	15	642	640	425.1	133.4	28.5	27.7	66.5	605.9	70.2	5	7	179.7	4.7
2015-10-02_17C_Ler-spt-della4_Tray_1	02/10/2015	17C_Ler-spt-della4	1	16	899	640	357.7	129.1	27.3	25.1	61.3	524	68.3	3	12	171.7	4.7
2015-10-02_17C_Ler-spt-della4_Tray_1	02/10/2015	17C_Ler-spt-della4	1	17	1156	640	413.3	119.6	28.1	25.1	66.6	536.9	77	3	9	189.7	4.7
2015-10-02_17C_Ler-spt-della4_Tray_1	02/10/2015	17C_Ler-spt-della4	1	18	1417	640	238.6	96	21.7	19.7	64.7	329.8	72.4	0	8	172.8	4.7
2015-10-02_17C_Ler-spt-della4_Tray_1	02/10/2015	17C_Ler-spt-della4	1	19	128	900	680.4	208.4	38.4	33.3	58.7	982.8	69.2	7	11	174.3	4.7
2015-10-02_17C_Ler-spt-della4_Tray_1	02/10/2015	17C_Ler-spt-della4	1	20	385	900	480.2	149.5	30.9	27.7	64	647	74.2	4	11	168.9	4.7
2015-10-02_17C_Ler-spt-della4_Tray_1	02/10/2015	17C_Ler-spt-della4	1	21	642	900	483.9	143.4	32	28.5	60.3	694.9	69.6	5	6	172.5	4.7
2015-10-02_17C_Ler-spt-della4_Tray_1	02/10/2015	17C_Ler-spt-della4	1	22	899	900	444.4	147.9	30	28.1	62.7	641.6	69.3	5	8	155.9	4.7
2015-10-02_17C_Ler-spt-della4_Tray_1	02/10/2015	17C_Ler-spt-della4	1	23	1156	900	401	113.3	27.9	24.5	65.6	516.8	77.6	3	9	180.1	4.7
2015-10-02_17C_Ler-spt-della4_Tray_1	02/10/2015	17C_Ler-spt-della4	1	24	1417	900	323.7	104.4	24.7	22.7	67.7	430	75.3	2	8	170.1	4.7
2015-10-05_17C_Ler-spt-della4_Tray_1	05/10/2015	17C_Ler-spt-della4	1	1	128	128	627	221.8	37.3	34.3	57.5	946.6	66.2	6	8	170.4	4.7
2015-10-05_17C_Ler-spt-della4_Tray_1	05/10/2015	17C_Ler-spt-della4	1	2	385	128	475.2	191	34.5	29.3	50.9	767.7	61.9	5	12	165.7	4.7
2015-10-05_17C_Ler-spt-della4_Tray_1	05/10/2015	17C_Ler-spt-della4	1	3	642	128	446.2	167.3	34.3	29.1	48.4	735.9	60.6	5	11	166.3	4.7
2015-10-05_17C_Ler-spt-della4_Tray_1	05/10/2015	17C_Ler-spt-della4	1	4	899	128	476.3	166.9	31.7	29.3	60.4	702.8	67.8	7	9	173.7	4.7
2015-10-05_17C_Ler-spt-della4_Tray_1	05/10/2015	17C_Ler-spt-della4	1	5	1156	128	322	122.5	27	23.6	56.3	482.2	66.8	3	8	175.1	4.7
2015-10-05_17C_Ler-spt-della4_Tray_1	05/10/2015	17C_Ler-spt-della4	1	6	1417	128	438.9	148.2	30.6	27	59.6	618.9	70.9	5	11	180.7	4.7
2015-10-05_17C_Ler-spt-della4_Tray_1	05/10/2015	17C_Ler-spt-della4	1	7	128	384	618.9	222.7	38.5	34.5	53	1013	61.1	7	12	162.7	4.7
2015-10-05_17C_Ler-spt-della4_Tray_1	05/10/2015	17C_Ler-spt-della4	1	8	385	384	737.9	261.6	42.6	37.9	51.7	1232.8	59.9	8	13	160.7	4.7
2015-10-05_17C_Ler-spt-della4_Tray_1	05/10/2015	17C_Ler-spt-della4	1	9	642	384	572.9	208.1	35.8	32.3	57	883	64.9	7	9	176.3	4.7
2015-10-05_17C_Ler-spt-della4_Tray_1	05/10/2015	17C_Ler-spt-della4	1	10	899	384	721.1	246.1	39	37.3	60.4	1083.8	66.5	9	13	178	4.7
2015-10-05_17C_Ler-spt-della4_Tray_1	05/10/2015	17C_Ler-spt-della4	1	11	1156	384	487.7	166	31.9	28.9	61	678.4	71.9	5	10	184.3	4.7
2015-10-05_17C_Ler-spt-della4_Tray_1	05/10/2015	17C_Ler-spt-della4	1	12	1417	384	421	156.4	30.2	27.8	58.8	618.8	68	4	10	176.8	4.7
2015-10-05_17C_Ler-spt-della4_Tray_1	05/10/2015	17C_Ler-spt-della4	1	13	128	640	909	248.3	45.8	40.3	55.1	1407.7	64.6	7	10	172.4	4.7
2015-10-05_17C_Ler-spt-della4_Tray_1	05/10/2015	17C_Ler-spt-della4	1	14	385	640	612.1	180.5	34.9	33	64	875.6	69.9	6	12	180.8	4.7
2015-10-05_17C_Ler-spt-della4_Tray_1	05/10/2015	17C_Ler-spt-della4	1	15	642	640	683	194.9	37.7	34.9	61.2	1000.1	68.3	8	13	184.8	4.7
2015-10-05_17C_Ler-spt-della4_Tray_1	05/10/2015	17C_Ler-spt-della4	1	16	899	640	556.4	167	36	32.3	54.7	882.9	63	5	10	172.4	4.7
2015-10-05_17C_Ler-spt-della4_Tray_1	05/10/2015	17C_Ler-spt-della4	1	17	1156	640	612.5	188.7	36.8	33.2	57.5	923.8	66.3	8	10	176.6	4.7
2015-10-05_17C_Ler-spt-della4_Tray_1	05/10/2015	17C_Ler-spt-della4	1	18	1417	640	422.7	144.4	28.5	27	66.4	585.4	72.2	5	10	182.3	4.7
2015-10-05_17C_Ler-spt-della4_Tray_1	05/10/2015	17C_Ler-spt-della4	1	19	128	900	1137.2	295.3	50.3	46.7	57.2	1799.8	63.2	8	12	170.7	4.7
2015-10-05_17C_Ler-spt-della4_Tray_1	05/10/2015	17C_Ler-spt-della4	1	20	385	900	887.8	257	43.3	40.7	60.4	1343.1	66.1	8	13	167.7	4.7
2015-10-05_17C_Ler-spt-della4_Tray_1	05/10/2015	17C_Ler-spt-della4	1	21	642	900	843.8	213.1	41.1	38.8	63.6	1215.2	69.4	8	10	183.8	4.7
2015-10-05_17C_Ler-spt-della4_Tray_1	05/10/2015	17C_Ler-spt-della4	1	22	899	900	691.7	237.8	37.7	35.8	62	1017.3	68	8	11	173.1	4.7
2015-10-05_17C_Ler-spt-della4_Tray_1	05/10/2015	17C_Ler-spt-della4	1	23	1156	900	621.9	166.2	35.5	31.7	62.7	833.3	74.6	7	12	185.6	4.7
2015-10-05_17C_Ler-spt-della4_Tray_1	05/10/2015	17C_Ler-spt-della4	1	24	1417	900	504.5	168	32.8	29.1	59.8	727.4	69.4	6	8	175.6	4.7
2015-10-06_17C_Ler-spt-della4_Tray_1	06/10/2015	17C_Ler-spt-della4	1	1	128	128	736.4	232.2	41.1	36.4	55.6	1126.9	65.4	7	12	163.8	4.7
2015-10-06_17C_Ler-spt-della4_Tray_1	06/10/2015	17C_Ler-spt-della4	1	2	385	128	594.8	209.8	36.6	34.7	56.6	962.5	61.8	7	14	161.4	4.7
2015-10-06_17C_Ler-spt-della4_Tray_1	06/10/2015	17C_Ler-spt-della4	1	3	642	128	545.7	198.4	36.4	33.2	52.5	899.9	60.6	5	10	160.5	4.7
2015-10-06_17C_Ler-spt-della4_Tray_1	06/10/2015	17C_Ler-spt-della4	1	4	899	128	558.3	221.5	36	31.3	55	841.3	66.4	7	10	167.8	4.7
2015-10-06_17C_Ler-spt-della4_Tray_1	06/10/2015	17C_Ler-spt-della4	1	5	1156	128	373	141.3	29.1	26.8	55.9	590.2	63.2	5	11	164.7	4.7
2015-10-06_17C_Ler-spt-della4_Tray_1	06/10/2015	17C_Ler-spt-della4	1	6	1417	128	529.2	172.5	32.6	32.1	63.6	792.6	66.8	6	11	166.3	4.7
2015-10-06_17C_Ler-spt-della4_Tray_1	06/10/2015	17C_Ler-spt-della4	1	7	128	384	717.2	243.9	40.6	37.9	55.3	1190.7	60.2	7	12	157.3	4.7
2015-10-06_17C_Ler-spt-della4_Tray_1	06/10/2015	17C_Ler-spt-della4	1	8	385	384	874.2	302.4	45.7	43.6	53.2	1521.2	57.5	8	12	152.5	4.7
2015-10-06_17C_Ler-spt-della4_Tray_1	06/10/2015	17C_Ler-spt-della4	1	9	642	384	695.2	246.9	40	34.5	55.3	1040	66.8	8	13	172.9	4.7
2015-10-06_17C_Ler-spt-della4_Tray_1	06/10/2015	17C_Ler-spt-della4	1	10	899	384	814.2	279.7	42.3	40.4	57.8	1297.1	62.8	9	12	167.1	4.7
2015-10-06_17C_Ler-spt-della4_Tray_1	06/10/2015	17C_Ler-spt-della4	1	11	1156	384	564.3	218.1	35.3	33.4	57.6	875.3	64.5	6	14	167	4.7
2015-10-06_17C_Ler-spt-della4_Tray_1	06/10/2015	17C_Ler-spt-della4	1	12	1417	384	505.5	194.3	34	31.3	55.5	803.8	62.9	6	8	163.6	4.7
2015-10-06_17C_Ler-spt-della4_Tray_1	06/10/2015	17C_Ler-spt-della4	1	13	128	640	1019.3	295.8	49.1	41.5	53.7	1561.4	65.3	7	10	166.4	4.7
2015-10-06_17C_Ler-spt-della4_Tray_1	06/10/2015	17C_Ler-spt-della4	1	14	385	640	729.8	192.8	38.5	35.5	62.7	1048.5	69.6	8	11	174.8	4.7
2015-10-06_17C_Ler-spt-della4_Tray_1	06/10/2015	17C_Ler-spt-della4	1	15	642	640	821.6	222.3	42.6	38.7	57.8	1262.7	65.1	7	11	172.3	4.7
2015-10-06_17C_Ler-spt-della4_Tray_1	06/10/2015	17C_Ler-spt-della4	1	16	899	640	642	203.7	40.2	36.2	50.5	1095.7	58.6	7	10	162.8	4.7
2015-10-06_17C_Ler-spt-della4_Tray_1	06/10/2015	17C_Ler-spt-della4	1	17	1156	640	750.4	206.5	38.9	37.4	63	1081.8	69.4	6	9	176.5	4.7
2015-10-06_17C_Ler-spt-della4_Tray_1	06/10/2015	17C_Ler-spt-della4	1	18	1417	640	527.2	180	32.1	30.9	65	738	71.4	5	13	176.9	4.7
2015-10-06_17C_Ler-spt-della4_Tray_1	06/10/2015	17C_Ler-spt-della4	1	19	128	900	1259.8	335.4	53.2	49.6	56.7	2035.8	61.9	9	11	162.4	4.7
2015-10-06_17C_Ler-spt-della4_Tray_1	06/10/2015	17C_Ler-spt-della4	1	20	385	900	1056.9	283.8	47.9	44.3	58.7	1625.9	65	8	12	160.9	4.7
2015-10-06_17C_Ler-spt-della4_Tray_1	06/10/2015	17C_Ler-spt-della4	1	21	642	900	1022.9	268.4	45.7	43.8	62.2	1543.9	66.3	9	13	172.1	4.7
2015-10-06_17C_Ler-spt-della4_Tray_1	06/10/2015	17C_Ler-spt-della4	1	22	899	900	854.3	269	43.4	39.4	57.7	1296.7	65.9	9	13	164.8	4.7
2015-10-06_17C_Ler-spt-della4_Tray_1	06/10/2015	17C_Ler-spt-della4	1	23	1156	900	793.5	195	39.6	37.4	64.5	1099.4	72.2	8	13	173.8	4.7
2015-10-06_17C_Ler-spt-della4_Tray_1	06/10/2015	17C_Ler-spt-della4	1	24	1417	900	657.2	184	37.4	33.6	59.7	943.1	69.7	7	12	171.6	4.7
2015-10-07_17C_Ler-spt-della4_Tray_1	07/10/2015	17C_Ler-spt-della4	1	1	128	128	910.1	277.1	46.8	41.9	52.9	1499.6	60.7	7	9	166.6	4.7
2015-10-07_17C_Ler-spt-della4_Tray_1	07/10/2015	17C_Ler-spt-della4	1	2	385	128	751	269.7	41.2	38.7	56.2	1209.1	62.1	7	13	171	4.7
2015-10-07_17C_Ler-spt-della4_Tray_1	07/10/2015	17C_Ler-spt-della4	1	3	642	128	671.7	224.8	41.5	35	49.8	1094.1	61.4	6	9	170	4.7
2015-10-07_17C_Ler-spt-della4_Tray_1	07/10/2015	17C_Ler-spt-della4	1	4	899	128	685.4	218.6	38	35	60.3	995.3	68.9	8	11	176.8	4.7
2015-10-07_17C_Ler-spt-della4_Tray_1	07/10/2015	17C_Ler-spt-della4	1	5	1156	128	428.1	150.2	30.1	29.3	60.1	666.5	64.2	5	8	173.5	4.7
2015-10-07_17C_Ler-spt-della4_Tray_1	07/10/2015	17C_Ler-spt-della4	1	6	1417	128	611.1	186.4	36.3	33.3	59	922.3	66.3	6	13	170.8	4.7
2015-10-07_17C_Ler-spt-della4_Tray_1	07/10/2015	17C_Ler-spt-della4	1	7	128	384	933.8	298.4	46.6	42.3	54.8	1498.8	62.3	8	14	169.7	4.7
2015-10-07_17C_Ler-spt-della4_Tray_1	07/10/2015	17C_Ler-spt-della4	1	8	385	384	1106.2	333.3	52.6	48.5	51	1946.6	56.8	9	11	161	4.7
2015-10-07_17C_Ler-spt-della4_Tray_1	07/10/2015	17C_Ler-spt-della4	1	9	642	384	836.6	266.4	43.2	38.2	57.2	1255.4	66.6	8	14	178.8	4.7
2015-10-07_17C_Ler-spt-della4_Tray_1	07/10/2015	17C_Ler-spt-della4	1	10	899	384	946.2	289.1	45.7	42.9	57.6	1499.8	63.1	9	16	175.2	4.7
2015-10-07_17C_Ler-spt-della4_Tray_1	07/10/2015	17C_Ler-spt-della4	1	11	1156	384	652.9	231.4	38	35.9	57.5	1032	63.3	6	12	173.2	4.7
2015-10-07_17C_Ler-spt-della4_Tray_1	07/10/2015	17C_Ler-spt-della4	1	12	1417	384	585.8	219.4	37.4	32.9	53.3	943.7	62.1	7	11	168.2	4.7
2015-10-07_17C_Ler-spt-della4_Tray_1	07/10/2015	17C_Ler-spt-della4	1	13	128	640	1265.8	329.2	52.8	48.7	57.9	1967.5	64.3	8	15	175.4	4.7
2015-10-07_17C_Ler-spt-della4_Tray_1	07/10/2015	17C_Ler-spt-della4	1	14	385	640	897.9	243	43.4	38.7	60.8	1269.6	70.7	8	12	186.2	4.7
2015-10-07_17C_Ler-spt-della4_Tray_1	07/10/2015	17C_Ler-spt-della4	1	15	642	640	971.8	244.3	46.4	41.9	57.6	1495.5	65	7	10	181.9	4.7
2015-10-07_17C_Ler-spt-della4_Tray_1	07/10/2015	17C_Ler-spt-della4	1	16	899	640	739.1	215	42.5	39.3	52	1263.7	58.5	7	12	170.2	4.7
2015-10-07_17C_Ler-spt-della4_Tray_1	07/10/2015	17C_Ler-spt-della4	1	17	1156	640	867	217.1	42.1	38.5	62.3	1213.8	71.4	8	10	184.3	4.7
2015-10-07_17C_Ler-spt-della4_Tray_1	07/10/2015	17C_Ler-spt-della4	1	18	1417	640	596.9	193.8	34.4	32.3	64.2	829	72	6	13	180.8	4.7
2015-10-07_17C_Ler-spt-della4_Tray_1	07/10/2015	17C_Ler-spt-della4	1	19	128	900	1454.8	331.5	56.8	53.6	57.3	2369.3	61.4	9	12	171.3	4.7
2015-10-07_17C_Ler-spt-della4_Tray_1	07/10/2015	17C_Ler-spt-della4	1	20	385	900	1269.8	318.8	52.8	46.8	58	1892.4	67.1	10	14	173.1	4.7
2015-10-07_17C_Ler-spt-della4_Tray_1	07/10/2015	17C_Ler-spt-della4	1	21	642	900	1158.8	263.4	48.3	46.2	63.3	1708.9	67.8	8	12	182.5	4.7
2015-10-07_17C_Ler-spt-della4_Tray_1	07/10/2015	17C_Ler-spt-della4	1	22	899	900	918.3	263.3	45.9	41.5	55.4	1458.9	62.9	9	16	169.5	4.7
2015-10-07_17C_Ler-spt-della4_Tray_1	07/10/2015	17C_Ler-spt-della4	1	23	1156	900	875.8	219.4	41.5	40.4	64.9	1263.6	69.3	9	18	176.8	4.7
2015-10-07_17C_Ler-spt-della4_Tray_1	07/10/2015	17C_Ler-spt-della4	1	24	1417	900	751.9	184.1	40.4	35	58.7	1071.7	70.2	7	11	176.7	4.7
2015-10-08_17C_Ler-spt-della4_Tray_1	08/10/2015	17C_Ler-spt-della4	1	1	128	128	1106.6	326.8	50.4	49.1	55.4	1885.5	58.7	8	13	149.6	4.6
2015-10-08_17C_Ler-spt-della4_Tray_1	08/10/2015	17C_Ler-spt-della4	1	2	385	128	927.1	330.5	47.1	43	53.1	1542.4	60.1	8	14	155.6	4.6
2015-10-08_17C_Ler-spt-della4_Tray_1	08/10/2015	17C_Ler-spt-della4	1	3	642	128	816.6	254.5	45.4	39.5	50.5	1372.7	59.5	7	10	155.9	4.6
2015-10-08_17C_Ler-spt-della4_Tray_1	08/10/2015	17C_Ler-spt-della4	1	4	899	128	817.5	252	41.4	39.3	60.6	1240	65.9	8	15	164.5	4.6
2015-10-08_17C_Ler-spt-della4_Tray_1	08/10/2015	17C_Ler-spt-della4	1	5	1156	128	509	170.7	33.3	32.2	58.3	812.1	62.7	6	13	161.7	4.6
2015-10-08_17C_Ler-spt-della4_Tray_1	08/10/2015	17C_Ler-spt-della4	1	6	1417	128	748.8	229.9	41.4	36.4	55.5	1150.3	65.1	8	14	159.1	4.6
2015-10-08_17C_Ler-spt-della4_Tray_1	08/10/2015	17C_Ler-spt-della4	1	7	128	384	1144.8	335.4	50.4	47.6	57.3	1829.2	62.6	8	11	157.9	4.6
2015-10-08_17C_Ler-spt-della4_Tray_1	08/10/2015	17C_Ler-spt-della4	1	8	385	384	1300.5	367.4	57.7	53.5	49.8	2341.1	55.6	9	12	150.5	4.6
2015-10-08_17C_Ler-spt-della4_Tray_1	08/10/2015	17C_Ler-spt-della4	1	9	642	384	972.5	304.9	47.1	43.6	55.7	1580.9	61.5	8	11	160.5	4.6
2015-10-08_17C_Ler-spt-della4_Tray_1	08/10/2015	17C_Ler-spt-della4	1	10	899	384	1115.9	305.8	50.4	46.3	55.8	1775.5	62.8	9	14	164.9	4.6
2015-10-08_17C_Ler-spt-della4_Tray_1	08/10/2015	17C_Ler-spt-della4	1	11	1156	384	786.3	263.7	42.8	38.6	54.8	1257.7	62.5	8	13	161.5	4.6
2015-10-08_17C_Ler-spt-della4_Tray_1	08/10/2015	17C_Ler-spt-della4	1	12	1417	384	717.2	242.2	42.3	36.2	51	1178.5	60.9	8	11	153	4.6
2015-10-08_17C_Ler-spt-della4_Tray_1	08/10/2015	17C_Ler-spt-della4	1	13	128	640	1519.6	400.9	56.8	54.8	60	2411.6	63	9	12	166	4.6
2015-10-08_17C_Ler-spt-della4_Tray_1	08/10/2015	17C_Ler-spt-della4	1	14	385	640	1156.8	290.9	52.9	44.3	52.7	1768	65.4	8	13	170.7	4.6
2015-10-08_17C_Ler-spt-della4_Tray_1	08/10/2015	17C_Ler-spt-della4	1	15	642	640	1120.2	273.1	50.4	45.4	56.1	1760.9	63.6	7	11	170.3	4.6
2015-10-08_17C_Ler-spt-della4_Tray_1	08/10/2015	17C_Ler-spt-della4	1	16	899	640	902.8	240.6	46.9	43.6	52.2	1554.1	58.1	8	11	158.4	4.6
2015-10-08_17C_Ler-spt-della4_Tray_1	08/10/2015	17C_Ler-spt-della4	1	17	1156	640	1036.7	269.1	46.7	43.4	60.5	1525.6	68	8	13	167.6	4.6
2015-10-08_17C_Ler-spt-della4_Tray_1	08/10/2015	17C_Ler-spt-della4	1	18	1417	640	714	215.2	39	35.5	59.7	1032.8	69.1	8	12	164.4	4.6
2015-10-08_17C_Ler-spt-della4_Tray_1	08/10/2015	17C_Ler-spt-della4	1	19	128	900	1646.9	354.2	61	56.6	56.4	2677.6	61.5	11	18	163.9	4.6
2015-10-08_17C_Ler-spt-della4_Tray_1	08/10/2015	17C_Ler-spt-della4	1	20	385	900	1623.5	376.9	58.1	52.2	61.2	2337.8	69.4	11	16	173	4.6
2015-10-08_17C_Ler-spt-della4_Tray_1	08/10/2015	17C_Ler-spt-della4	1	21	642	900	1306.9	280	51.3	50.7	63.2	2009.8	65	9	12	169.6	4.6
2015-10-08_17C_Ler-spt-della4_Tray_1	08/10/2015	17C_Ler-spt-della4	1	22	899	900	1074.6	276.9	50.4	45.4	53.8	1752.7	61.3	8	12	160	4.6
2015-10-08_17C_Ler-spt-della4_Tray_1	08/10/2015	17C_Ler-spt-della4	1	23	1156	900	1002.9	272.3	45.6	44.5	61.4	1535.1	65.3	8	14	161.5	4.6
2015-10-08_17C_Ler-spt-della4_Tray_1	08/10/2015	17C_Ler-spt-della4	1	24	1417	900	933	211.3	44.5	39.5	59.9	1325.3	70.4	8	14	164.4	4.6
2015-10-09_17C_Ler-spt-della4_Tray_1	09/10/2015	17C_Ler-spt-della4	1	1	128	128	1295.9	366.6	55.8	53.1	53	2265.2	57.2	9	16	151.9	4.5
2015-10-09_17C_Ler-spt-della4_Tray_1	09/10/2015	17C_Ler-spt-della4	1	2	385	128	1133.6	375.7	52.7	47.3	52	1912.5	59.3	10	17	158.9	4.5
2015-10-09_17C_Ler-spt-della4_Tray_1	09/10/2015	17C_Ler-spt-della4	1	3	642	128	979	297.9	50	43.6	49.9	1685	58.1	8	10	156.2	4.5
2015-10-09_17C_Ler-spt-della4_Tray_1	09/10/2015	17C_Ler-spt-della4	1	4	899	128	948.4	291.3	46.7	42.7	55.5	1529.9	62	9	14	160.6	4.5
2015-10-09_17C_Ler-spt-della4_Tray_1	09/10/2015	17C_Ler-spt-della4	1	5	1156	128	593.8	191.5	37.3	34.7	54.2	986.9	60.2	6	11	159.4	4.5
2015-10-09_17C_Ler-spt-della4_Tray_1	09/10/2015	17C_Ler-spt-della4	1	6	1417	128	888.9	245.7	44.9	40	56.2	1376.4	64.6	9	11	159.7	4.5
2015-10-09_17C_Ler-spt-della4_Tray_1	09/10/2015	17C_Ler-spt-della4	1	7	128	384	1366.1	385.1	58	52.9	51.7	2357	58	10	14	160.7	4.5
2015-10-09_17C_Ler-spt-della4_Tray_1	09/10/2015	17C_Ler-spt-della4	1	8	385	384	1457.3	413.4	61.3	57.1	49.3	2658	54.8	10	13	153.3	4.5
2015-10-09_17C_Ler-spt-della4_Tray_1	09/10/2015	17C_Ler-spt-della4	1	9	642	384	1159.8	329.9	52	48.4	54.6	1933.5	60	8	10	162.7	4.5
2015-10-09_17C_Ler-spt-della4_Tray_1	09/10/2015	17C_Ler-spt-della4	1	10	899	384	1287.5	319.1	54.9	49.8	54.4	2105.7	61.1	9	13	165.4	4.5
2015-10-09_17C_Ler-spt-della4_Tray_1	09/10/2015	17C_Ler-spt-della4	1	11	1156	384	948.5	298.2	47.6	41.6	53.4	1514.5	62.6	8	13	163.8	4.5
2015-10-09_17C_Ler-spt-della4_Tray_1	09/10/2015	17C_Ler-spt-della4	1	12	1417	384	892.5	273.8	45.6	41.3	54.8	1456.6	61.3	8	9	155.1	4.5
2015-10-09_17C_Ler-spt-della4_Tray_1	09/10/2015	17C_Ler-spt-della4	1	13	128	640	1656.3	429.2	60.4	57.8	57.7	2702	61.3	11	16	166.1	4.5
2015-10-09_17C_Ler-spt-della4_Tray_1	09/10/2015	17C_Ler-spt-della4	1	14	385	640	1407.4	344.6	58	49.8	53.3	2235.4	63	10	16	169.9	4.5
2015-10-09_17C_Ler-spt-della4_Tray_1	09/10/2015	17C_Ler-spt-della4	1	15	642	640	1328.7	334.3	55.6	49.6	54.8	2119.5	62.7	9	12	171.9	4.5
2015-10-09_17C_Ler-spt-della4_Tray_1	09/10/2015	17C_Ler-spt-della4	1	16	899	640	1083.6	317.2	55.8	46.2	44.3	1974.6	54.9	10	13	155.6	4.5
2015-10-09_17C_Ler-spt-della4_Tray_1	09/10/2015	17C_Ler-spt-della4	1	17	1156	640	1213.3	313.4	52.2	47.8	56.6	1906.5	63.6	9	14	163.4	4.5
2015-10-09_17C_Ler-spt-della4_Tray_1	09/10/2015	17C_Ler-spt-della4	1	18	1417	640	890.7	218.3	43.3	39.8	60.4	1281.1	69.5	8	12	163.2	4.5
2015-10-09_17C_Ler-spt-della4_Tray_1	09/10/2015	17C_Ler-spt-della4	1	19	128	900	1799.2	407.7	60.7	59.6	62.2	2795.1	64.4	10	16	169.1	4.5
2015-10-09_17C_Ler-spt-della4_Tray_1	09/10/2015	17C_Ler-spt-della4	1	20	385	900	1779.5	401.2	59.8	56.7	63.4	2625.3	67.8	11	17	172.3	4.5
2015-10-09_17C_Ler-spt-della4_Tray_1	09/10/2015	17C_Ler-spt-della4	1	21	642	900	1439	306.1	56.2	53.1	58	2299.3	62.6	9	15	169.6	4.5
2015-10-09_17C_Ler-spt-della4_Tray_1	09/10/2015	17C_Ler-spt-della4	1	22	899	900	1236.7	319.3	54	48.9	54	2037.7	60.7	7	11	161.6	4.5
2015-10-09_17C_Ler-spt-della4_Tray_1	09/10/2015	17C_Ler-spt-della4	1	23	1156	900	1137.4	302.8	50.9	49.1	55.9	1897.3	60	8	13	156	4.5
2015-10-09_17C_Ler-spt-della4_Tray_1	09/10/2015	17C_Ler-spt-della4	1	24	1417	900	1118.7	258	47.8	44.2	62.4	1580.2	70.8	10	13	163.2	4.5
2015-10-13_17C_Ler-spt-della4_Tray_1	13/10/2015	17C_Ler-spt-della4	1	1	128	128	2245	485.5	71.6	61.8	55.8	3381.5	66.4	11	20	164.9	4.3
2015-10-13_17C_Ler-spt-della4_Tray_1	13/10/2015	17C_Ler-spt-della4	1	2	385	128	2042.4	450.1	66.7	65.3	58.5	3333.4	61.3	8	12	162.9	4.3
2015-10-13_17C_Ler-spt-della4_Tray_1	13/10/2015	17C_Ler-spt-della4	1	3	642	128	1660.7	418.7	65.3	59	49.6	2922.5	56.8	11	17	156	4.3
2015-10-13_17C_Ler-spt-della4_Tray_1	13/10/2015	17C_Ler-spt-della4	1	4	899	128	1597.9	378	63.9	54.1	49.9	2670.6	59.8	10	13	161.1	4.3
2015-10-13_17C_Ler-spt-della4_Tray_1	13/10/2015	17C_Ler-spt-della4	1	5	1156	128	1175.4	260.2	51.5	46.4	56.4	1825.6	64.4	7	11	168.1	4.3
2015-10-13_17C_Ler-spt-della4_Tray_1	13/10/2015	17C_Ler-spt-della4	1	6	1417	128	1392.5	295.4	57.6	49.7	53.5	2145.4	64.9	10	13	159.8	4.3
2015-10-13_17C_Ler-spt-della4_Tray_1	13/10/2015	17C_Ler-spt-della4	1	7	128	384	2482.4	391.7	66.9	63.6	70.6	3261.1	76.1	9	12	183.5	4.3
2015-10-13_17C_Ler-spt-della4_Tray_1	13/10/2015	17C_Ler-spt-della4	1	8	385	384	2453.1	476.9	69.5	68.8	64.7	3587	68.4	12	18	175.9	4.3
2015-10-13_17C_Ler-spt-della4_Tray_1	13/10/2015	17C_Ler-spt-della4	1	9	642	384	2106.2	435.7	65.3	62	63	3136.9	67.1	12	23	176.7	4.3
2015-10-13_17C_Ler-spt-della4_Tray_1	13/10/2015	17C_Ler-spt-della4	1	10	899	384	2167.7	465	65	63.9	65.3	3204.5	67.6	13	20	176.1	4.3
2015-10-13_17C_Ler-spt-della4_Tray_1	13/10/2015	17C_Ler-spt-della4	1	11	1156	384	1635.7	385.1	59.7	56.9	58.5	2633	62.1	11	13	164.1	4.3
2015-10-13_17C_Ler-spt-della4_Tray_1	13/10/2015	17C_Ler-spt-della4	1	12	1417	384	1476.6	380.6	62.7	52.9	47.8	2540.5	58.1	9	15	149.3	4.3
2015-10-13_17C_Ler-spt-della4_Tray_1	13/10/2015	17C_Ler-spt-della4	1	13	128	640	2283.5	503.7	67.8	65.3	63.2	3398.3	67.2	13	18	175	4.3
2015-10-13_17C_Ler-spt-della4_Tray_1	13/10/2015	17C_Ler-spt-della4	1	14	385	640	2439.2	432.5	66	64.3	71.4	3258.5	74.9	11	18	187.5	4.3
2015-10-13_17C_Ler-spt-della4_Tray_1	13/10/2015	17C_Ler-spt-della4	1	15	642	640	2279	425.1	66.2	62.9	66.2	3195.2	71.3	13	16	184.8	4.3
2015-10-13_17C_Ler-spt-della4_Tray_1	13/10/2015	17C_Ler-spt-della4	1	16	899	640	1717.2	396.6	64.1	60.1	53.2	2954.7	58.1	11	16	164.1	4.3
2015-10-13_17C_Ler-spt-della4_Tray_1	13/10/2015	17C_Ler-spt-della4	1	17	1156	640	1804.5	430	67.1	58	51	3030.8	59.5	11	15	158	4.3
2015-10-13_17C_Ler-spt-della4_Tray_1	13/10/2015	17C_Ler-spt-della4	1	18	1417	640	1487	343.3	58	51.5	56.2	2331	63.8	10	16	154.2	4.3
2015-10-13_17C_Ler-spt-della4_Tray_1	13/10/2015	17C_Ler-spt-della4	1	19	128	900	2350.6	404.8	67.1	62.2	66.4	3226.8	72.8	7	10	178.5	4.3
2015-10-13_17C_Ler-spt-della4_Tray_1	13/10/2015	17C_Ler-spt-della4	1	20	385	900	2661.5	387.6	67.8	63.6	73.6	3302.1	80.6	11	16	190.9	4.3
2015-10-13_17C_Ler-spt-della4_Tray_1	13/10/2015	17C_Ler-spt-della4	1	21	642	900	2018	394.7	65.3	62	60.3	3105.3	65	10	18	172.1	4.3
2015-10-13_17C_Ler-spt-della4_Tray_1	13/10/2015	17C_Ler-spt-della4	1	22	899	900	1955.4	415.4	62.9	61.5	62.9	3001.2	65.2	12	18	168.6	4.3
2015-10-13_17C_Ler-spt-della4_Tray_1	13/10/2015	17C_Ler-spt-della4	1	23	1156	900	1559.4	377.9	61.5	59.7	52.4	2802.2	55.7	9	14	151.5	4.3
2015-10-13_17C_Ler-spt-della4_Tray_1	13/10/2015	17C_Ler-spt-della4	1	24	1417	900	1704	357.3	58.3	56.4	63.9	2540	67.1	8	11	158.6	4.3
