# Supplementary material for: Leaf-GP: an open and automated software application for measuring growth phenotypes for arabidopsis and wheat
Source: Plant Methods. 2017 Dec 22;13:117. doi: 10.1186/s13007-017-0266-3 (PMC5740932; doi:10.1186/s13007-017-0266-3)
Supplement: Supplementary file 8 — Additional file 8. Multiple trait measurements results based on Ler 12, 17, 22 °C. [file 13007_2017_266_MOESM8_ESM.csv]

Img_name	EXP_Date	Genotype_Treatment	Tray_No	Pot_ID	Pot_X	Pot_Y	Projected_LeafArea(mm^2)	Leaf_perimeter(mm)	Convex_Length(mm)	Convex_Width(mm)	Stockiness(%)	Leaf_ConvexHull(mm^2)	Leaf_Compactness(%)	Large_Leaf_No	Leaf_TotalNo	Greenness(0-255)	pix2mm2_ratio
2016-07-12_Ler_12C_Tray_1	12/07/2016	Ler_12C	1	1	128	128	14.6	17.5	6.8	3	39.9	16.5	88.2	0	2	136	4.7
2016-07-12_Ler_12C_Tray_1	12/07/2016	Ler_12C	1	2	385	128	43.7	29.6	8.7	7.7	72.9	50.9	85.9	0	4	171	4.7
2016-07-12_Ler_12C_Tray_1	12/07/2016	Ler_12C	1	3	642	128	41.8	29.3	8.7	7	69.6	48.3	86.5	0	4	176.5	4.7
2016-07-12_Ler_12C_Tray_1	12/07/2016	Ler_12C	1	4	899	128	33.7	24.7	8.3	5.8	62	37.3	90.3	0	4	186.3	4.7
2016-07-12_Ler_12C_Tray_1	12/07/2016	Ler_12C	1	5	1156	128	24.6	19.6	6.2	5.5	81.9	26.4	93.3	0	4	166	4.7
2016-07-12_Ler_12C_Tray_1	12/07/2016	Ler_12C	1	6	1417	128	41.1	28	8.7	7	68.5	46.9	87.6	0	4	180.5	4.7
2016-07-12_Ler_12C_Tray_1	12/07/2016	Ler_12C	1	7	128	384	28.8	24.7	6.8	6.2	78.8	32.9	87.6	0	4	175.2	4.7
2016-07-12_Ler_12C_Tray_1	12/07/2016	Ler_12C	1	8	385	384	0	0	0	0	0	0	0	0	0	0	4.7
2016-07-12_Ler_12C_Tray_1	12/07/2016	Ler_12C	1	9	642	384	48.5	32.3	10.2	7	58.9	56.8	85.3	0	4	169	4.7
2016-07-12_Ler_12C_Tray_1	12/07/2016	Ler_12C	1	10	899	384	45.1	28.8	9	7.2	71.5	50.5	89.2	0	4	188	4.7
2016-07-12_Ler_12C_Tray_1	12/07/2016	Ler_12C	1	11	1156	384	40.8	28.2	8.7	6.8	68	45.8	89.1	0	4	180.1	4.7
2016-07-12_Ler_12C_Tray_1	12/07/2016	Ler_12C	1	12	1417	384	18.6	18.1	6.8	3.8	50.9	20.5	90.9	0	3	156.7	4.7
2016-07-12_Ler_12C_Tray_1	12/07/2016	Ler_12C	1	13	128	640	41.9	28	8.3	7.5	77.2	47	89.3	0	4	184	4.7
2016-07-12_Ler_12C_Tray_1	12/07/2016	Ler_12C	1	14	385	640	51.1	33	9.2	8.5	77.3	59.2	86.2	0	4	182.9	4.7
2016-07-12_Ler_12C_Tray_1	12/07/2016	Ler_12C	1	15	642	640	44.1	29.8	8.7	7.5	73.4	50.9	86.6	0	4	184	4.7
2016-07-12_Ler_12C_Tray_1	12/07/2016	Ler_12C	1	16	899	640	46.9	30	9	7.7	74.5	53	88.6	0	4	185.8	4.7
2016-07-12_Ler_12C_Tray_1	12/07/2016	Ler_12C	1	17	1156	640	49.6	32.1	9.2	8.3	75.1	58.3	85.1	0	4	183	4.7
2016-07-12_Ler_12C_Tray_1	12/07/2016	Ler_12C	1	18	1417	640	0	0	0	0	0	0	0	0	0	0	4.7
2016-07-12_Ler_12C_Tray_1	12/07/2016	Ler_12C	1	19	128	900	45.2	30.5	8.7	7.9	75.3	52.6	86	0	4	174.3	4.7
2016-07-12_Ler_12C_Tray_1	12/07/2016	Ler_12C	1	20	385	900	34.7	25	8.1	6.2	67.3	39	89	0	4	185	4.7
2016-07-12_Ler_12C_Tray_1	12/07/2016	Ler_12C	1	21	642	900	19.6	18.4	6	4.7	70.2	21.9	89.6	0	4	147.8	4.7
2016-07-12_Ler_12C_Tray_1	12/07/2016	Ler_12C	1	22	899	900	20.1	17.8	5.5	5.1	83.4	21.7	92.9	0	3	164.6	4.7
2016-07-12_Ler_12C_Tray_1	12/07/2016	Ler_12C	1	23	1156	900	30.7	23.1	7	6.4	79	34.4	89.4	0	4	176.5	4.7
2016-07-12_Ler_12C_Tray_1	12/07/2016	Ler_12C	1	24	1417	900	37.7	27.2	8.5	6.6	66	43.4	86.9	0	4	176.3	4.7
2016-07-12_Ler_12C_Tray_2	12/07/2016	Ler_12C	2	1	128	128	49.4	33.7	10.1	7.5	61.3	59.5	82.9	0	4	176.8	4.6
2016-07-12_Ler_12C_Tray_2	12/07/2016	Ler_12C	2	2	385	128	44.6	30.2	8.4	8	80.4	51.7	86.3	0	4	184.7	4.6
2016-07-12_Ler_12C_Tray_2	12/07/2016	Ler_12C	2	3	642	128	34.8	26.1	7.3	6.9	82.6	39.3	88.5	0	4	176	4.6
2016-07-12_Ler_12C_Tray_2	12/07/2016	Ler_12C	2	4	899	128	41.4	30.9	9.1	6.9	64.4	48.5	85.4	0	5	179	4.6
2016-07-12_Ler_12C_Tray_2	12/07/2016	Ler_12C	2	5	1156	128	20.4	18.7	6.5	4.5	62.2	22.4	91.1	0	3	168.6	4.6
2016-07-12_Ler_12C_Tray_2	12/07/2016	Ler_12C	2	6	1417	128	12.6	15.8	6.5	2.8	38.5	13.9	90.7	0	2	159.8	4.6
2016-07-12_Ler_12C_Tray_2	12/07/2016	Ler_12C	2	7	128	384	38.7	29	9.1	6.7	60.1	45.5	85	0	4	177.6	4.6
2016-07-12_Ler_12C_Tray_2	12/07/2016	Ler_12C	2	8	385	384	11.2	13.7	5.4	2.8	49.1	11.9	94.1	0	3	153.7	4.6
2016-07-12_Ler_12C_Tray_2	12/07/2016	Ler_12C	2	9	642	384	0	0	0	0	0	0	0	0	0	0	4.6
2016-07-12_Ler_12C_Tray_2	12/07/2016	Ler_12C	2	10	899	384	57.7	34.3	9.9	8.8	74.8	66.7	86.5	0	4	204.9	4.6
2016-07-12_Ler_12C_Tray_2	12/07/2016	Ler_12C	2	11	1156	384	54.9	34.7	9.9	8.6	71.1	65.4	84	0	4	187.5	4.6
2016-07-12_Ler_12C_Tray_2	12/07/2016	Ler_12C	2	12	1417	384	39.4	31.4	9.7	6.7	53.3	48.8	80.8	0	4	176.4	4.6
2016-07-12_Ler_12C_Tray_2	12/07/2016	Ler_12C	2	13	128	640	17.4	16.5	5.2	4.7	82.9	18.9	92.1	0	4	169.2	4.6
2016-07-12_Ler_12C_Tray_2	12/07/2016	Ler_12C	2	14	385	640	42.7	28.7	9.3	6.7	63.4	48.5	88.1	0	4	179.9	4.6
2016-07-12_Ler_12C_Tray_2	12/07/2016	Ler_12C	2	15	642	640	54.9	36.2	9.7	8.8	74.3	65.5	83.8	0	5	189.2	4.6
2016-07-12_Ler_12C_Tray_2	12/07/2016	Ler_12C	2	16	899	640	21.1	19.8	7.1	4.1	53.1	23.4	90.1	0	4	181.5	4.6
2016-07-12_Ler_12C_Tray_2	12/07/2016	Ler_12C	2	17	1156	640	36	26.7	8.2	6.5	68.3	41	87.8	0	4	188.5	4.6
2016-07-12_Ler_12C_Tray_2	12/07/2016	Ler_12C	2	18	1417	640	53.7	34.8	10.3	8	63.9	63.4	84.7	0	4	188.2	4.6
2016-07-12_Ler_12C_Tray_2	12/07/2016	Ler_12C	2	19	128	900	9.7	12.6	4.3	3.4	66.2	10.9	88.9	0	3	165.8	4.6
2016-07-12_Ler_12C_Tray_2	12/07/2016	Ler_12C	2	20	385	900	39.1	27.5	8.6	6.9	67	44.6	87.7	0	4	172	4.6
2016-07-12_Ler_12C_Tray_2	12/07/2016	Ler_12C	2	21	642	900	42.9	30.3	9.1	7.3	66.7	50.2	85.5	0	4	191.9	4.6
2016-07-12_Ler_12C_Tray_2	12/07/2016	Ler_12C	2	22	899	900	52.6	34	9.5	8.6	74.5	61.9	85	0	4	197.8	4.6
2016-07-12_Ler_12C_Tray_2	12/07/2016	Ler_12C	2	23	1156	900	22.8	20.8	7.5	4.3	51	25.5	89.6	0	4	160.8	4.6
2016-07-12_Ler_12C_Tray_2	12/07/2016	Ler_12C	2	24	1417	900	28.1	24.6	9.7	4.1	38	31.5	89.1	0	2	168.5	4.6
2016-07-12_Ler_12C_Tray_3	12/07/2016	Ler_12C	3	1	128	128	29.6	24.7	8.1	5.5	57.4	34.5	85.8	0	4	171.1	4.7
2016-07-12_Ler_12C_Tray_3	12/07/2016	Ler_12C	3	2	385	128	24.8	21.3	6.8	5.3	67.9	28.2	87.9	0	4	162.3	4.7
2016-07-12_Ler_12C_Tray_3	12/07/2016	Ler_12C	3	3	642	128	11.1	14.3	5.8	2.8	42.8	12.3	90.7	0	2	150.6	4.7
2016-07-12_Ler_12C_Tray_3	12/07/2016	Ler_12C	3	4	899	128	14.3	15.3	6.2	3.2	47.7	15.3	93.8	0	2	166.1	4.7
2016-07-12_Ler_12C_Tray_3	12/07/2016	Ler_12C	3	5	1156	128	10.8	14	5.5	2.8	44.6	11.8	91.5	0	2	154	4.7
2016-07-12_Ler_12C_Tray_3	12/07/2016	Ler_12C	3	6	1417	128	11.5	14.3	6	2.8	41.1	12.3	93.4	0	2	158.7	4.7
2016-07-12_Ler_12C_Tray_3	12/07/2016	Ler_12C	3	7	128	384	38.8	28.5	8.1	7.5	75.3	46	84.4	0	4	178	4.7
2016-07-12_Ler_12C_Tray_3	12/07/2016	Ler_12C	3	8	385	384	16.7	17.6	6.8	3.4	45.6	18.1	92	0	2	174	4.7
2016-07-12_Ler_12C_Tray_3	12/07/2016	Ler_12C	3	9	642	384	24.2	21.2	8.3	4.1	44.6	26.6	91.1	0	4	177.7	4.7
2016-07-12_Ler_12C_Tray_3	12/07/2016	Ler_12C	3	10	899	384	11.2	14.7	6	2.8	40	12.9	86.9	0	2	146	4.7
2016-07-12_Ler_12C_Tray_3	12/07/2016	Ler_12C	3	11	1156	384	30.6	23.1	7.7	5.8	66	33.8	90.4	0	4	188.9	4.7
2016-07-12_Ler_12C_Tray_3	12/07/2016	Ler_12C	3	12	1417	384	30.1	23	7.7	5.8	65	33.3	90.4	0	4	186.7	4.7
2016-07-12_Ler_12C_Tray_3	12/07/2016	Ler_12C	3	13	128	640	20.5	18.9	6.8	4.3	56	22.5	90.9	0	3	181.5	4.7
2016-07-12_Ler_12C_Tray_3	12/07/2016	Ler_12C	3	14	385	640	40.7	28.6	7.9	7.7	83.3	47	86.7	0	5	192.9	4.7
2016-07-12_Ler_12C_Tray_3	12/07/2016	Ler_12C	3	15	642	640	21.9	20.2	7.5	4.1	50	24.4	89.6	0	3	168.8	4.7
2016-07-12_Ler_12C_Tray_3	12/07/2016	Ler_12C	3	16	899	640	24.6	21.4	7.9	4.5	50.4	27.3	90.2	0	3	171.9	4.7
2016-07-12_Ler_12C_Tray_3	12/07/2016	Ler_12C	3	17	1156	640	29.9	22.8	7.5	5.5	68.4	32.7	91.4	0	4	193	4.7
2016-07-12_Ler_12C_Tray_3	12/07/2016	Ler_12C	3	18	1417	640	28.1	22.6	8.3	4.7	51.8	31.1	90.4	0	2	187.7	4.7
2016-07-12_Ler_12C_Tray_3	12/07/2016	Ler_12C	3	19	128	900	20.1	18.3	7	3.8	51.7	21.6	92.9	0	2	181.6	4.7
2016-07-12_Ler_12C_Tray_3	12/07/2016	Ler_12C	3	20	385	900	17	17	6.4	3.6	53.1	18.5	92.1	0	3	171	4.7
2016-07-12_Ler_12C_Tray_3	12/07/2016	Ler_12C	3	21	642	900	18.6	18.5	6.8	3.8	50.9	20.2	92.1	0	3	171.7	4.7
2016-07-12_Ler_12C_Tray_3	12/07/2016	Ler_12C	3	22	899	900	15.3	15.9	6	3.6	54.6	16.4	93.1	0	3	169	4.7
2016-07-12_Ler_12C_Tray_3	12/07/2016	Ler_12C	3	23	1156	900	19.3	18.3	6.6	4.1	56.2	21.4	90.2	0	4	180.6	4.7
2016-07-12_Ler_12C_Tray_3	12/07/2016	Ler_12C	3	24	1417	900	17.7	18.1	6.8	3.6	48.4	19.5	90.7	0	3	162.4	4.7
2016-07-12_Ler_12C_Tray_4	12/07/2016	Ler_12C	4	1	128	128	0	0	0	0	0	0	0	0	0	0	4.8
2016-07-12_Ler_12C_Tray_4	12/07/2016	Ler_12C	4	2	385	128	0	0	0	0	0	0	0	0	0	0	4.8
2016-07-12_Ler_12C_Tray_4	12/07/2016	Ler_12C	4	3	642	128	23.8	22.6	8.8	4	39.5	27.4	87	0	2	183.8	4.8
2016-07-12_Ler_12C_Tray_4	12/07/2016	Ler_12C	4	4	899	128	2.8	5.9	2.1	1.7	82.8	3	94.2	0	2	150.8	4.8
2016-07-12_Ler_12C_Tray_4	12/07/2016	Ler_12C	4	5	1156	128	0	0	0	0	0	0	0	0	0	0	4.8
2016-07-12_Ler_12C_Tray_4	12/07/2016	Ler_12C	4	6	1417	128	21.6	19.1	7.1	4.2	54.6	23.5	91.9	0	3	186.8	4.8
2016-07-12_Ler_12C_Tray_4	12/07/2016	Ler_12C	4	7	128	384	12.1	15.1	6.3	2.7	39.3	13.6	88.8	0	2	172.2	4.8
2016-07-12_Ler_12C_Tray_4	12/07/2016	Ler_12C	4	8	385	384	25.7	20.9	6.5	5.6	78	28.5	90.1	0	4	197.2	4.8
2016-07-12_Ler_12C_Tray_4	12/07/2016	Ler_12C	4	9	642	384	17	17.4	6.3	3.8	55	18.9	89.8	0	3	187.5	4.8
2016-07-12_Ler_12C_Tray_4	12/07/2016	Ler_12C	4	10	899	384	0	0	0	0	0	0	0	0	0	0	4.8
2016-07-12_Ler_12C_Tray_4	12/07/2016	Ler_12C	4	11	1156	384	0	0	0	0	0	0	0	0	0	0	4.8
2016-07-12_Ler_12C_Tray_4	12/07/2016	Ler_12C	4	12	1417	384	0	0	0	0	0	0	0	0	0	0	4.8
2016-07-12_Ler_12C_Tray_4	12/07/2016	Ler_12C	4	13	128	640	11.5	16.1	6.7	2.7	33	13.4	86	0	2	169.3	4.8
2016-07-12_Ler_12C_Tray_4	12/07/2016	Ler_12C	4	14	385	640	13.6	15.2	6.3	2.9	44	14.5	93.7	0	2	176.3	4.8
2016-07-12_Ler_12C_Tray_4	12/07/2016	Ler_12C	4	15	642	640	19.6	18.8	6.3	4.6	63.5	22.1	88.7	0	4	186.5	4.8
2016-07-12_Ler_12C_Tray_4	12/07/2016	Ler_12C	4	16	899	640	0	0	0	0	0	0	0	0	0	0	4.8
2016-07-12_Ler_12C_Tray_4	12/07/2016	Ler_12C	4	17	1156	640	0	0	0	0	0	0	0	0	0	0	4.8
2016-07-12_Ler_12C_Tray_4	12/07/2016	Ler_12C	4	18	1417	640	19.4	18.9	7.3	3.8	46.1	21.2	91.4	0	2	187.4	4.8
2016-07-12_Ler_12C_Tray_4	12/07/2016	Ler_12C	4	19	128	900	0	0	0	0	0	0	0	0	0	0	4.8
2016-07-12_Ler_12C_Tray_4	12/07/2016	Ler_12C	4	20	385	900	11.1	12.8	4.8	3.1	61.1	11.6	95.5	0	3	188.3	4.8
2016-07-12_Ler_12C_Tray_4	12/07/2016	Ler_12C	4	21	642	900	8.7	12.5	5.4	2.3	37.7	9.4	93	0	2	171.1	4.8
2016-07-12_Ler_12C_Tray_4	12/07/2016	Ler_12C	4	22	899	900	15	16.9	6.7	3.1	42.8	16.5	91	0	2	182.9	4.8
2016-07-12_Ler_12C_Tray_4	12/07/2016	Ler_12C	4	23	1156	900	6	10	4.2	2.1	43.6	6.5	91.9	0	2	154.1	4.8
2016-07-12_Ler_12C_Tray_4	12/07/2016	Ler_12C	4	24	1417	900	0	0	0	0	0	0	0	0	0	0	4.8
2016-07-13_Ler_12C_Tray_1	13/07/2016	Ler_12C	1	1	128	128	15.7	16.7	5.9	3.8	56.7	17.5	89.7	0	4	155.1	4.7
2016-07-13_Ler_12C_Tray_1	13/07/2016	Ler_12C	1	2	385	128	50.6	33.1	8.9	8.7	81	60	84.4	0	4	173.1	4.7
2016-07-13_Ler_12C_Tray_1	13/07/2016	Ler_12C	1	3	642	128	0	0	0	0	0	0	0	0	0	0	4.7
2016-07-13_Ler_12C_Tray_1	13/07/2016	Ler_12C	1	4	899	128	33	26.1	7.9	6.6	68	38.5	85.7	0	4	172	4.7
2016-07-13_Ler_12C_Tray_1	13/07/2016	Ler_12C	1	5	1156	128	24.7	21	6.4	5.5	77.5	27.5	89.8	0	4	163.6	4.7
2016-07-13_Ler_12C_Tray_1	13/07/2016	Ler_12C	1	6	1417	128	45.5	30.1	8.7	7.9	76.4	52.6	86.5	0	4	180.2	4.7
2016-07-13_Ler_12C_Tray_1	13/07/2016	Ler_12C	1	7	128	384	33.9	26.2	7.2	7	82.7	39	86.7	0	4	178.2	4.7
2016-07-13_Ler_12C_Tray_1	13/07/2016	Ler_12C	1	8	385	384	0	0	0	0	0	0	0	0	0	0	4.7
2016-07-13_Ler_12C_Tray_1	13/07/2016	Ler_12C	1	9	642	384	0	0	0	0	0	0	0	0	0	0	4.7
2016-07-13_Ler_12C_Tray_1	13/07/2016	Ler_12C	1	10	899	384	51.8	32.3	9.3	8.3	75.6	59.3	87.4	0	4	186.5	4.7
2016-07-13_Ler_12C_Tray_1	13/07/2016	Ler_12C	1	11	1156	384	46	31.3	8.9	7.9	73.6	53.7	85.6	0	5	179.4	4.7
2016-07-13_Ler_12C_Tray_1	13/07/2016	Ler_12C	1	12	1417	384	18.4	18.2	6.6	4	54.1	20.5	89.9	0	4	157	4.7
2016-07-13_Ler_12C_Tray_1	13/07/2016	Ler_12C	1	13	128	640	53.4	38.4	18.5	8.1	19.9	106.6	50.1	0	3	144.8	4.7
2016-07-13_Ler_12C_Tray_1	13/07/2016	Ler_12C	1	14	385	640	59.5	34.6	9.8	9.1	79.4	69	86.3	0	4	189.7	4.7
2016-07-13_Ler_12C_Tray_1	13/07/2016	Ler_12C	1	15	642	640	0	0	0	0	0	0	0	0	0	0	4.7
2016-07-13_Ler_12C_Tray_1	13/07/2016	Ler_12C	1	16	899	640	53	33.3	9.3	8.5	77.3	61.6	86.1	0	4	190.7	4.7
2016-07-13_Ler_12C_Tray_1	13/07/2016	Ler_12C	1	17	1156	640	55.1	34.7	9.6	8.7	76.8	64.6	85.3	0	4	190.1	4.7
2016-07-13_Ler_12C_Tray_1	13/07/2016	Ler_12C	1	18	1417	640	0	0	0	0	0	0	0	0	0	0	4.7
2016-07-13_Ler_12C_Tray_1	13/07/2016	Ler_12C	1	19	128	900	51.4	32.7	9.1	8.5	78.6	59.8	86	0	4	182	4.7
2016-07-13_Ler_12C_Tray_1	13/07/2016	Ler_12C	1	20	385	900	40.2	27.8	8.5	7	71	45.6	88.1	0	4	195.1	4.7
2016-07-13_Ler_12C_Tray_1	13/07/2016	Ler_12C	1	21	642	900	0	0	0	0	0	0	0	0	0	0	4.7
2016-07-13_Ler_12C_Tray_1	13/07/2016	Ler_12C	1	22	899	900	23.2	19.7	6.4	5.3	72.7	25.1	92.3	0	3	170.3	4.7
2016-07-13_Ler_12C_Tray_1	13/07/2016	Ler_12C	1	23	1156	900	35.3	25.3	7.4	7	81.5	40.4	87.4	0	4	185.8	4.7
2016-07-13_Ler_12C_Tray_1	13/07/2016	Ler_12C	1	24	1417	900	39.8	28.2	8.5	7.2	70.2	46.4	85.7	0	4	179.7	4.7
2016-07-13_Ler_12C_Tray_2	13/07/2016	Ler_12C	2	1	128	128	55.2	36.8	10.3	8.6	66.5	67.4	81.8	0	4	179.4	4.7
2016-07-13_Ler_12C_Tray_2	13/07/2016	Ler_12C	2	2	385	128	49.7	32.9	9	8.4	78.2	58.4	85	0	4	179.3	4.7
2016-07-13_Ler_12C_Tray_2	13/07/2016	Ler_12C	2	3	642	128	35.9	26.3	8.1	6.4	69	40.4	88.7	0	4	171.7	4.7
2016-07-13_Ler_12C_Tray_2	13/07/2016	Ler_12C	2	4	899	128	45.8	32.3	8.8	7.7	75.7	53	86.5	0	5	177.6	4.7
2016-07-13_Ler_12C_Tray_2	13/07/2016	Ler_12C	2	5	1156	128	23.9	20.6	6.6	5.4	69	26.9	88.8	0	4	163.4	4.7
2016-07-13_Ler_12C_Tray_2	13/07/2016	Ler_12C	2	6	1417	128	22.5	21	7.1	4.9	57.3	26	86.3	0	4	160.6	4.7
2016-07-13_Ler_12C_Tray_2	13/07/2016	Ler_12C	2	7	128	384	44.1	31	9.2	7.5	66.2	52.6	83.9	0	4	177	4.7
2016-07-13_Ler_12C_Tray_2	13/07/2016	Ler_12C	2	8	385	384	12.9	14.9	5.6	3.4	53.1	14.4	90.1	0	4	154.9	4.7
2016-07-13_Ler_12C_Tray_2	13/07/2016	Ler_12C	2	9	642	384	0	0	0	0	0	0	0	0	0	0	4.7
2016-07-13_Ler_12C_Tray_2	13/07/2016	Ler_12C	2	10	899	384	67.3	36.6	10.7	9.4	74.8	77.2	87.2	0	4	204.4	4.7
2016-07-13_Ler_12C_Tray_2	13/07/2016	Ler_12C	2	11	1156	384	63.6	38	10.3	9.4	76.6	75.3	84.4	0	4	185.8	4.7
2016-07-13_Ler_12C_Tray_2	13/07/2016	Ler_12C	2	12	1417	384	42.8	32.2	9	7.7	67.3	52.7	81.1	0	4	172.6	4.7
2016-07-13_Ler_12C_Tray_2	13/07/2016	Ler_12C	2	13	128	640	19.3	17.6	5.6	4.9	79.5	21.1	91.7	0	4	170.8	4.7
2016-07-13_Ler_12C_Tray_2	13/07/2016	Ler_12C	2	14	385	640	43.9	31.2	9.2	7.3	65.9	51.7	84.8	0	4	170.6	4.7
2016-07-13_Ler_12C_Tray_2	13/07/2016	Ler_12C	2	15	642	640	64.2	39.4	10.7	9.4	71.4	77.5	82.9	0	4	186.6	4.7
2016-07-13_Ler_12C_Tray_2	13/07/2016	Ler_12C	2	16	899	640	24.4	20.6	7.1	4.9	62.3	27	90.6	0	4	178.1	4.7
2016-07-13_Ler_12C_Tray_2	13/07/2016	Ler_12C	2	17	1156	640	41.4	29.1	8.4	7.5	75.6	48.1	86.1	0	4	186.4	4.7
2016-07-13_Ler_12C_Tray_2	13/07/2016	Ler_12C	2	18	1417	640	60	39.1	10.7	9	66.7	73.2	82	0	4	183	4.7
2016-07-13_Ler_12C_Tray_2	13/07/2016	Ler_12C	2	19	128	900	10.7	13.3	4.5	3.6	67.6	12	89.7	0	3	158.9	4.7
2016-07-13_Ler_12C_Tray_2	13/07/2016	Ler_12C	2	20	385	900	43.6	30.1	8.6	7.9	75.6	51.2	85	0	4	170.2	4.7
2016-07-13_Ler_12C_Tray_2	13/07/2016	Ler_12C	2	21	642	900	49.8	35.4	9.2	8.4	74.8	59.1	84.3	0	4	185.4	4.7
2016-07-13_Ler_12C_Tray_2	13/07/2016	Ler_12C	2	22	899	900	61.5	36	10.7	8.6	68.3	71.9	85.6	0	4	196.4	4.7
2016-07-13_Ler_12C_Tray_2	13/07/2016	Ler_12C	2	23	1156	900	24.4	23.6	7.3	4.9	58.7	28.5	85.7	0	4	156	4.7
2016-07-13_Ler_12C_Tray_2	13/07/2016	Ler_12C	2	24	1417	900	30.1	26.3	9.4	4.9	43.1	35.5	84.8	0	3	169	4.7
2016-07-13_Ler_12C_Tray_3	13/07/2016	Ler_12C	3	1	128	128	32.7	27.5	8.2	6.1	61.5	38.5	84.8	0	4	172.5	4.6
2016-07-13_Ler_12C_Tray_3	13/07/2016	Ler_12C	3	2	385	128	27.4	23.3	6.9	6.1	72.6	32.1	85.1	0	4	164.2	4.6
2016-07-13_Ler_12C_Tray_3	13/07/2016	Ler_12C	3	3	642	128	10.6	13.5	5.4	2.8	46	11.6	91.5	0	2	153.1	4.6
2016-07-13_Ler_12C_Tray_3	13/07/2016	Ler_12C	3	4	899	128	14.2	15.3	5.8	3.2	53.1	15.3	93	0	2	162	4.6
2016-07-13_Ler_12C_Tray_3	13/07/2016	Ler_12C	3	5	1156	128	0	0	0	0	0	0	0	0	0	0	4.6
2016-07-13_Ler_12C_Tray_3	13/07/2016	Ler_12C	3	6	1417	128	11.2	14.2	5.8	2.6	41.9	12.2	92.3	0	2	158.9	4.6
2016-07-13_Ler_12C_Tray_3	13/07/2016	Ler_12C	3	7	128	384	44.4	32.4	9.1	7.8	68.4	53.8	82.4	0	4	178.7	4.6
2016-07-13_Ler_12C_Tray_3	13/07/2016	Ler_12C	3	8	385	384	16.6	17.7	7.1	3.2	41.4	18.7	88.7	0	3	165	4.6
2016-07-13_Ler_12C_Tray_3	13/07/2016	Ler_12C	3	9	642	384	27.5	23	8.2	5	51.8	30.9	89.1	0	4	174.6	4.6
2016-07-13_Ler_12C_Tray_3	13/07/2016	Ler_12C	3	10	899	384	10.5	15.4	6.1	2.6	36.5	12.7	83	0	2	145	4.6
2016-07-13_Ler_12C_Tray_3	13/07/2016	Ler_12C	3	11	1156	384	34.8	25.3	7.8	6.7	72.9	39.6	87.8	0	4	186.9	4.6
2016-07-13_Ler_12C_Tray_3	13/07/2016	Ler_12C	3	12	1417	384	34.1	24.9	7.6	6.7	75.6	38.5	88.6	0	4	186.9	4.6
2016-07-13_Ler_12C_Tray_3	13/07/2016	Ler_12C	3	13	128	640	22.2	19.5	6.9	4.5	58.8	24.6	89.9	0	4	182.7	4.6
2016-07-13_Ler_12C_Tray_3	13/07/2016	Ler_12C	3	14	385	640	44.6	30.1	8.4	7.8	79.7	51.1	87.3	0	4	194	4.6
2016-07-13_Ler_12C_Tray_3	13/07/2016	Ler_12C	3	15	642	640	24.3	21	7.4	4.8	57.1	27	89.8	0	4	172.6	4.6
2016-07-13_Ler_12C_Tray_3	13/07/2016	Ler_12C	3	16	899	640	27.7	23.6	8	5.2	55	31.7	87.4	0	4	169.8	4.6
2016-07-13_Ler_12C_Tray_3	13/07/2016	Ler_12C	3	17	1156	640	34	25.7	7.6	6.5	75.5	38.2	89	0	4	189.9	4.6
2016-07-13_Ler_12C_Tray_3	13/07/2016	Ler_12C	3	18	1417	640	31.4	25.5	8.4	5.6	56.2	36.4	86.4	0	4	182.5	4.6
2016-07-13_Ler_12C_Tray_3	13/07/2016	Ler_12C	3	19	128	900	22.5	20.6	7.4	4.5	52.9	25.1	89.7	0	4	181	4.6
2016-07-13_Ler_12C_Tray_3	13/07/2016	Ler_12C	3	20	385	900	17.6	17.6	6.3	3.9	56.9	19.3	91	0	4	170.5	4.6
2016-07-13_Ler_12C_Tray_3	13/07/2016	Ler_12C	3	21	642	900	21.7	21.1	6.9	4.5	57.7	24.4	89.1	0	4	176.6	4.6
2016-07-13_Ler_12C_Tray_3	13/07/2016	Ler_12C	3	22	899	900	16.3	16.2	5.6	4.1	65.5	17.9	91.1	0	4	173.5	4.6
2016-07-13_Ler_12C_Tray_3	13/07/2016	Ler_12C	3	23	1156	900	22.9	20.5	6.7	5	64.8	25.7	89.1	0	3	184.8	4.6
2016-07-13_Ler_12C_Tray_3	13/07/2016	Ler_12C	3	24	1417	900	21.8	20.7	7.6	4.1	48.3	24.7	88.2	0	3	167.3	4.6
2016-07-13_Ler_12C_Tray_4	13/07/2016	Ler_12C	4	1	128	128	0	0	0	0	0	0	0	0	0	0	4.7
2016-07-13_Ler_12C_Tray_4	13/07/2016	Ler_12C	4	2	385	128	0	0	0	0	0	0	0	0	0	0	4.7
2016-07-13_Ler_12C_Tray_4	13/07/2016	Ler_12C	4	3	642	128	28.6	24.8	9.5	4.5	40.7	32.9	87.1	0	2	177.8	4.7
2016-07-13_Ler_12C_Tray_4	13/07/2016	Ler_12C	4	4	899	128	2.8	5.7	2.2	1.7	76.4	2.9	96.8	0	2	167.3	4.7
2016-07-13_Ler_12C_Tray_4	13/07/2016	Ler_12C	4	5	1156	128	0	0	0	0	0	0	0	0	0	0	4.7
2016-07-13_Ler_12C_Tray_4	13/07/2016	Ler_12C	4	6	1417	128	22.8	21.6	6.9	5.2	61.3	26.8	85.1	0	4	173.8	4.7
2016-07-13_Ler_12C_Tray_4	13/07/2016	Ler_12C	4	7	128	384	5.6	8.4	3	2.6	79.3	5.8	97.6	0	3	179	4.7
2016-07-13_Ler_12C_Tray_4	13/07/2016	Ler_12C	4	8	385	384	29.7	22.7	7.1	6	75.2	33.1	89.9	0	4	185	4.7
2016-07-13_Ler_12C_Tray_4	13/07/2016	Ler_12C	4	9	642	384	19	18.2	6.5	4.3	58.1	21.2	89.7	0	4	181.6	4.7
2016-07-13_Ler_12C_Tray_4	13/07/2016	Ler_12C	4	10	899	384	0	0	0	0	0	0	0	0	0	0	4.7
2016-07-13_Ler_12C_Tray_4	13/07/2016	Ler_12C	4	11	1156	384	0	0	0	0	0	0	0	0	0	0	4.7
2016-07-13_Ler_12C_Tray_4	13/07/2016	Ler_12C	4	12	1417	384	0	0	0	0	0	0	0	0	0	0	4.7
2016-07-13_Ler_12C_Tray_4	13/07/2016	Ler_12C	4	13	128	640	13.5	16.9	6.9	2.8	36.3	15.3	88.5	0	3	164.5	4.7
2016-07-13_Ler_12C_Tray_4	13/07/2016	Ler_12C	4	14	385	640	14.9	17	7.1	3	37.6	16.5	90.4	0	2	167.3	4.7
2016-07-13_Ler_12C_Tray_4	13/07/2016	Ler_12C	4	15	642	640	16.1	16.7	5.4	4.5	71.1	18.3	88.4	0	4	175.1	4.7
2016-07-13_Ler_12C_Tray_4	13/07/2016	Ler_12C	4	16	899	640	0	0	0	0	0	0	0	0	0	0	4.7
2016-07-13_Ler_12C_Tray_4	13/07/2016	Ler_12C	4	17	1156	640	0	0	0	0	0	0	0	0	0	0	4.7
2016-07-13_Ler_12C_Tray_4	13/07/2016	Ler_12C	4	18	1417	640	20.8	19.9	7.5	4.1	46.7	23.4	88.6	0	4	177.9	4.7
2016-07-13_Ler_12C_Tray_4	13/07/2016	Ler_12C	4	19	128	900	0	0	0	0	0	0	0	0	0	0	4.7
2016-07-13_Ler_12C_Tray_4	13/07/2016	Ler_12C	4	20	385	900	11.9	13.5	4.7	3.4	67.9	12.8	93.1	0	4	178.2	4.7
2016-07-13_Ler_12C_Tray_4	13/07/2016	Ler_12C	4	21	642	900	8.3	11.5	4.9	2.4	43.3	8.8	94.7	0	2	166.7	4.7
2016-07-13_Ler_12C_Tray_4	13/07/2016	Ler_12C	4	22	899	900	15.4	16.8	6.7	3.2	44.3	17	91	0	3	174.7	4.7
2016-07-13_Ler_12C_Tray_4	13/07/2016	Ler_12C	4	23	1156	900	0	0	0	0	0	0	0	0	0	0	4.7
2016-07-13_Ler_12C_Tray_4	13/07/2016	Ler_12C	4	24	1417	900	0	0	0	0	0	0	0	0	0	0	4.7
2016-07-14_Ler_12C_Tray_1	14/07/2016	Ler_12C	1	1	128	128	26.8	21.9	7.5	5.2	60	29.6	90.6	0	4	175.1	4.6
2016-07-14_Ler_12C_Tray_1	14/07/2016	Ler_12C	1	2	385	128	62.1	37.1	10.8	9.1	68.1	73.9	84	0	4	175	4.6
2016-07-14_Ler_12C_Tray_1	14/07/2016	Ler_12C	1	3	642	128	0	0	0	0	0	0	0	0	0	0	4.6
2016-07-14_Ler_12C_Tray_1	14/07/2016	Ler_12C	1	4	899	128	42.6	29.2	8.6	7.5	73.1	48.9	87.2	0	4	179.4	4.6
2016-07-14_Ler_12C_Tray_1	14/07/2016	Ler_12C	1	5	1156	128	31.9	23.8	7.8	6	67.5	35.6	89.7	0	4	171.3	4.6
2016-07-14_Ler_12C_Tray_1	14/07/2016	Ler_12C	1	6	1417	128	56.7	34.9	9.7	8.8	76.7	66.5	85.2	0	4	186	4.6
2016-07-14_Ler_12C_Tray_1	14/07/2016	Ler_12C	1	7	128	384	43.9	30.2	8.6	7.5	75.2	51.2	85.8	0	4	184.4	4.6
2016-07-14_Ler_12C_Tray_1	14/07/2016	Ler_12C	1	8	385	384	0	0	0	0	0	0	0	0	0	0	4.6
2016-07-14_Ler_12C_Tray_1	14/07/2016	Ler_12C	1	9	642	384	0	0	0	0	0	0	0	0	0	0	4.6
2016-07-14_Ler_12C_Tray_1	14/07/2016	Ler_12C	1	10	899	384	65	37.2	10.8	9.1	71.3	74.6	87.2	0	4	191.1	4.6
2016-07-14_Ler_12C_Tray_1	14/07/2016	Ler_12C	1	11	1156	384	59.4	35.3	9.9	9.1	77	68.4	86.8	0	5	191.3	4.6
2016-07-14_Ler_12C_Tray_1	14/07/2016	Ler_12C	1	12	1417	384	25.8	21.6	7.3	5.2	61.2	28.4	91	0	4	168.6	4.6
2016-07-14_Ler_12C_Tray_1	14/07/2016	Ler_12C	1	13	128	640	76	53.4	19.8	8.8	24.6	132.3	57.4	0	4	155	4.6
2016-07-14_Ler_12C_Tray_1	14/07/2016	Ler_12C	1	14	385	640	75	41.5	11.9	9.7	68	88.4	84.8	0	4	195.2	4.6
2016-07-14_Ler_12C_Tray_1	14/07/2016	Ler_12C	1	15	642	640	0	0	0	0	0	0	0	0	0	0	4.6
2016-07-14_Ler_12C_Tray_1	14/07/2016	Ler_12C	1	16	899	640	69.3	37.8	11.2	9.3	70.3	79.8	86.8	0	4	199.7	4.6
2016-07-14_Ler_12C_Tray_1	14/07/2016	Ler_12C	1	17	1156	640	70.1	40.4	11.6	9.5	65.9	83.3	84.1	0	4	193.7	4.6
2016-07-14_Ler_12C_Tray_1	14/07/2016	Ler_12C	1	18	1417	640	0	0	0	0	0	0	0	0	0	0	4.6
2016-07-14_Ler_12C_Tray_1	14/07/2016	Ler_12C	1	19	128	900	67.1	39.5	10.8	9.7	73.5	79.9	84	0	4	188.7	4.6
2016-07-14_Ler_12C_Tray_1	14/07/2016	Ler_12C	1	20	385	900	52.7	31.8	9.7	8.2	71.4	61	86.4	0	4	195.3	4.6
2016-07-14_Ler_12C_Tray_1	14/07/2016	Ler_12C	1	21	642	900	0	0	0	0	0	0	0	0	0	0	4.6
2016-07-14_Ler_12C_Tray_1	14/07/2016	Ler_12C	1	22	899	900	31.4	23.3	7.8	5.8	66.4	34.9	90	0	3	182	4.6
2016-07-14_Ler_12C_Tray_1	14/07/2016	Ler_12C	1	23	1156	900	48.2	30.1	9.1	8	74.9	55.3	87.2	0	4	194.2	4.6
2016-07-14_Ler_12C_Tray_1	14/07/2016	Ler_12C	1	24	1417	900	54.1	32.9	9.5	8.6	76.6	63.2	85.6	0	4	183.9	4.6
2016-07-14_Ler_12C_Tray_2	14/07/2016	Ler_12C	2	1	128	128	72.7	44.3	11.2	10.8	74	91.3	79.6	0	4	164.3	4.7
2016-07-14_Ler_12C_Tray_2	14/07/2016	Ler_12C	2	2	385	128	62	38.3	10.5	9	71.1	72.6	85.5	0	4	168.4	4.7
2016-07-14_Ler_12C_Tray_2	14/07/2016	Ler_12C	2	3	642	128	51.5	35.9	9.7	8.6	70	62.3	82.6	0	4	153.2	4.7
2016-07-14_Ler_12C_Tray_2	14/07/2016	Ler_12C	2	4	899	128	57.8	35.8	9.5	9	82.1	66.6	86.7	0	5	160.1	4.7
2016-07-14_Ler_12C_Tray_2	14/07/2016	Ler_12C	2	5	1156	128	31.4	24.3	7.1	6.7	79.3	35.7	87.7	0	4	159.5	4.7
2016-07-14_Ler_12C_Tray_2	14/07/2016	Ler_12C	2	6	1417	128	33.3	25.9	8.2	6.2	63.5	38.5	86.5	0	4	160.6	4.7
2016-07-14_Ler_12C_Tray_2	14/07/2016	Ler_12C	2	7	128	384	61.7	36.1	10.8	8.8	67.9	72.8	84.8	0	4	168.9	4.7
2016-07-14_Ler_12C_Tray_2	14/07/2016	Ler_12C	2	8	385	384	17.3	17	5.8	4.1	65.3	19.1	90.6	0	3	150	4.7
2016-07-14_Ler_12C_Tray_2	14/07/2016	Ler_12C	2	9	642	384	0	0	0	0	0	0	0	0	0	0	4.7
2016-07-14_Ler_12C_Tray_2	14/07/2016	Ler_12C	2	10	899	384	84	41.4	12.3	10.1	71.2	96.4	87.1	0	4	195.3	4.7
2016-07-14_Ler_12C_Tray_2	14/07/2016	Ler_12C	2	11	1156	384	82.4	43.6	12.5	10.3	67.4	98.5	83.7	0	4	176.5	4.7
2016-07-14_Ler_12C_Tray_2	14/07/2016	Ler_12C	2	12	1417	384	55.9	38	9.9	9.2	72.7	68.8	81.3	0	4	164.8	4.7
2016-07-14_Ler_12C_Tray_2	14/07/2016	Ler_12C	2	13	128	640	23.7	19.3	6.7	4.9	67.8	25.4	93.3	0	4	166.5	4.7
2016-07-14_Ler_12C_Tray_2	14/07/2016	Ler_12C	2	14	385	640	61.5	38.1	10.1	9.7	76.7	74.3	82.8	0	4	158.2	4.7
2016-07-14_Ler_12C_Tray_2	14/07/2016	Ler_12C	2	15	642	640	86.9	55	22.8	10.5	21.3	178.6	48.6	1	5	120.7	4.7
2016-07-14_Ler_12C_Tray_2	14/07/2016	Ler_12C	2	16	899	640	32.6	24.6	7.7	6	69.3	36.9	88.3	0	4	173.9	4.7
2016-07-14_Ler_12C_Tray_2	14/07/2016	Ler_12C	2	17	1156	640	53.1	33.3	9.5	8.6	75.6	61.2	86.8	0	4	179.4	4.7
2016-07-14_Ler_12C_Tray_2	14/07/2016	Ler_12C	2	18	1417	640	66.2	41	11	9.7	70.1	81.2	81.6	0	4	168.8	4.7
2016-07-14_Ler_12C_Tray_2	14/07/2016	Ler_12C	2	19	128	900	15	15.8	5.4	4.1	66	16.6	90.3	0	3	153.7	4.7
2016-07-14_Ler_12C_Tray_2	14/07/2016	Ler_12C	2	20	385	900	57	34.8	9.5	9	81.1	66.1	86.3	0	4	167	4.7
2016-07-14_Ler_12C_Tray_2	14/07/2016	Ler_12C	2	21	642	900	63.2	39.7	10.8	9.2	69.6	75.8	83.3	0	5	173.9	4.7
2016-07-14_Ler_12C_Tray_2	14/07/2016	Ler_12C	2	22	899	900	81.9	43.1	13.3	9.5	58.6	97.9	83.6	0	4	184.6	4.7
2016-07-14_Ler_12C_Tray_2	14/07/2016	Ler_12C	2	23	1156	900	33.6	26.9	7.7	6.5	71.3	38.8	86.6	0	4	148.8	4.7
2016-07-14_Ler_12C_Tray_2	14/07/2016	Ler_12C	2	24	1417	900	36.2	28.8	9.7	5.8	49.2	43.1	84	0	3	159.5	4.7
2016-07-14_Ler_12C_Tray_3	14/07/2016	Ler_12C	3	1	128	128	43.7	29.8	8.7	7.5	72.8	50.5	86.5	0	4	176.9	4.7
2016-07-14_Ler_12C_Tray_3	14/07/2016	Ler_12C	3	2	385	128	38.8	28.5	7.9	7.7	79.3	45.6	85	0	4	166.9	4.7
2016-07-14_Ler_12C_Tray_3	14/07/2016	Ler_12C	3	3	642	128	15.7	16.2	6.2	3.6	52.2	17.3	90.8	0	3	151.4	4.7
2016-07-14_Ler_12C_Tray_3	14/07/2016	Ler_12C	3	4	899	128	11.6	14.4	5.5	3	48	12.9	90.1	0	3	154.8	4.7
2016-07-14_Ler_12C_Tray_3	14/07/2016	Ler_12C	3	5	1156	128	17.3	16.7	6	4.1	61.9	18.7	92.7	0	4	159.7	4.7
2016-07-14_Ler_12C_Tray_3	14/07/2016	Ler_12C	3	6	1417	128	16.7	17.3	7	3.4	42.9	18.1	92	0	2	156.5	4.7
2016-07-14_Ler_12C_Tray_3	14/07/2016	Ler_12C	3	7	128	384	59.2	38.4	11.9	8.1	52.9	73.7	80.4	0	4	171.5	4.7
2016-07-14_Ler_12C_Tray_3	14/07/2016	Ler_12C	3	8	385	384	22.5	20.4	7.5	4.5	51.4	25.5	88.4	0	4	168.7	4.7
2016-07-14_Ler_12C_Tray_3	14/07/2016	Ler_12C	3	9	642	384	36.2	25.9	8.5	6.2	63.3	40.5	89.4	0	4	179.6	4.7
2016-07-14_Ler_12C_Tray_3	14/07/2016	Ler_12C	3	10	899	384	14.5	16.8	6.8	3	39.8	16	90.9	0	2	150.7	4.7
2016-07-14_Ler_12C_Tray_3	14/07/2016	Ler_12C	3	11	1156	384	44.2	28.7	8.3	7.9	81.5	49.7	88.9	0	4	194	4.7
2016-07-14_Ler_12C_Tray_3	14/07/2016	Ler_12C	3	12	1417	384	47.2	29.6	8.3	8.1	86.9	53	89	0	4	191.6	4.7
2016-07-14_Ler_12C_Tray_3	14/07/2016	Ler_12C	3	13	128	640	30.3	23.2	7.9	5.5	61.9	33.8	89.5	0	4	179.5	4.7
2016-07-14_Ler_12C_Tray_3	14/07/2016	Ler_12C	3	14	385	640	78.3	61.2	25.8	9.2	15	173.8	45.1	1	3	137.2	4.7
2016-07-14_Ler_12C_Tray_3	14/07/2016	Ler_12C	3	15	642	640	33.2	24.6	7.9	6	68	37.2	89.4	0	4	179.3	4.7
2016-07-14_Ler_12C_Tray_3	14/07/2016	Ler_12C	3	16	899	640	35.1	26.5	8.5	6.2	61.4	40.1	87.3	0	4	178	4.7
2016-07-14_Ler_12C_Tray_3	14/07/2016	Ler_12C	3	17	1156	640	43.8	29.4	8.3	7.9	80.6	49.8	87.9	0	4	193.8	4.7
2016-07-14_Ler_12C_Tray_3	14/07/2016	Ler_12C	3	18	1417	640	42.3	28.7	9	6.8	67.1	48.2	87.7	0	5	187.3	4.7
2016-07-14_Ler_12C_Tray_3	14/07/2016	Ler_12C	3	19	128	900	28.4	21.7	7.2	5.5	68.7	30.9	91.8	0	4	185.8	4.7
2016-07-14_Ler_12C_Tray_3	14/07/2016	Ler_12C	3	20	385	900	24	20.5	6.8	5.1	65.5	26.4	90.7	0	4	175.6	4.7
2016-07-14_Ler_12C_Tray_3	14/07/2016	Ler_12C	3	21	642	900	29.6	23.6	7.5	5.5	67.6	32.6	90.8	0	4	186	4.7
2016-07-14_Ler_12C_Tray_3	14/07/2016	Ler_12C	3	22	899	900	23.9	19.6	6.4	5.3	74.3	25.9	92.3	0	4	191.8	4.7
2016-07-14_Ler_12C_Tray_3	14/07/2016	Ler_12C	3	23	1156	900	33.1	23.9	7.9	6.2	67.6	36.6	90.4	0	4	192.2	4.7
2016-07-14_Ler_12C_Tray_3	14/07/2016	Ler_12C	3	24	1417	900	29.3	23.1	8.3	5.1	54	32.5	90.2	0	3	173.7	4.7
2016-07-14_Ler_12C_Tray_4	14/07/2016	Ler_12C	4	1	128	128	0	0	0	0	0	0	0	0	0	0	4.6
2016-07-14_Ler_12C_Tray_4	14/07/2016	Ler_12C	4	2	385	128	0	0	0	0	0	0	0	0	0	0	4.6
2016-07-14_Ler_12C_Tray_4	14/07/2016	Ler_12C	4	3	642	128	40.2	28.9	10.2	5.8	49.5	45.6	88.2	0	3	172	4.6
2016-07-14_Ler_12C_Tray_4	14/07/2016	Ler_12C	4	4	899	128	0	0	0	0	0	0	0	0	0	0	4.6
2016-07-14_Ler_12C_Tray_4	14/07/2016	Ler_12C	4	5	1156	128	0	0	0	0	0	0	0	0	0	0	4.6
2016-07-14_Ler_12C_Tray_4	14/07/2016	Ler_12C	4	6	1417	128	34.8	26.8	7.8	6.7	73	40.5	85.9	0	4	173.2	4.6
2016-07-14_Ler_12C_Tray_4	14/07/2016	Ler_12C	4	7	128	384	16.8	21.2	8.4	3.2	30.1	21.8	77	0	3	137.4	4.6
2016-07-14_Ler_12C_Tray_4	14/07/2016	Ler_12C	4	8	385	384	40.9	27.7	8.7	6.9	69.6	46.3	88.5	0	4	180	4.6
2016-07-14_Ler_12C_Tray_4	14/07/2016	Ler_12C	4	9	642	384	28.3	22.8	7.1	5.6	70.7	31.8	89.1	0	4	178.8	4.6
2016-07-14_Ler_12C_Tray_4	14/07/2016	Ler_12C	4	10	899	384	0	0	0	0	0	0	0	0	0	0	4.6
2016-07-14_Ler_12C_Tray_4	14/07/2016	Ler_12C	4	11	1156	384	0	0	0	0	0	0	0	0	0	0	4.6
2016-07-14_Ler_12C_Tray_4	14/07/2016	Ler_12C	4	12	1417	384	0	0	0	0	0	0	0	0	0	0	4.6
2016-07-14_Ler_12C_Tray_4	14/07/2016	Ler_12C	4	13	128	640	19.5	19.6	7.4	3.7	45.8	21.9	89.1	0	3	164.2	4.6
2016-07-14_Ler_12C_Tray_4	14/07/2016	Ler_12C	4	14	385	640	19.6	19.6	7.6	3.7	43.5	21.8	89.9	0	2	157.9	4.6
2016-07-14_Ler_12C_Tray_4	14/07/2016	Ler_12C	4	15	642	640	19.1	18.9	6.1	4.8	66.3	21.9	87.2	0	3	150.2	4.6
2016-07-14_Ler_12C_Tray_4	14/07/2016	Ler_12C	4	16	899	640	0	0	0	0	0	0	0	0	0	0	4.6
2016-07-14_Ler_12C_Tray_4	14/07/2016	Ler_12C	4	17	1156	640	0	0	0	0	0	0	0	0	0	0	4.6
2016-07-14_Ler_12C_Tray_4	14/07/2016	Ler_12C	4	18	1417	640	28.6	23.1	8.2	5	53.8	31.9	89.6	0	4	175.5	4.6
2016-07-14_Ler_12C_Tray_4	14/07/2016	Ler_12C	4	19	128	900	0	0	0	0	0	0	0	0	0	0	4.6
2016-07-14_Ler_12C_Tray_4	14/07/2016	Ler_12C	4	20	385	900	16.4	16.4	5.4	4.3	71.3	18	91.1	0	4	173.8	4.6
2016-07-14_Ler_12C_Tray_4	14/07/2016	Ler_12C	4	21	642	900	16.1	17.1	6.7	3.5	45.4	17.7	91	0	2	162.6	4.6
2016-07-14_Ler_12C_Tray_4	14/07/2016	Ler_12C	4	22	899	900	22.1	19.9	7.4	4.3	51.9	24.5	89.9	0	3	170.4	4.6
2016-07-14_Ler_12C_Tray_4	14/07/2016	Ler_12C	4	23	1156	900	10.2	13.5	5.2	2.8	48.2	11.3	90.5	0	2	148.1	4.6
2016-07-14_Ler_12C_Tray_4	14/07/2016	Ler_12C	4	24	1417	900	0	0	0	0	0	0	0	0	0	0	4.6
2016-07-15_Ler_12C_Tray_1	15/07/2016	Ler_12C	1	1	128	128	33.3	26.3	8.2	6.2	63	39.1	85.2	0	4	174.7	4.5
2016-07-15_Ler_12C_Tray_1	15/07/2016	Ler_12C	1	2	385	128	67.4	41.4	12	9.1	59.8	82.5	81.6	0	4	171.2	4.5
2016-07-15_Ler_12C_Tray_1	15/07/2016	Ler_12C	1	3	642	128	0	0	0	0	0	0	0	0	0	0	4.5
2016-07-15_Ler_12C_Tray_1	15/07/2016	Ler_12C	1	4	899	128	51.8	34.7	9.3	8.6	76	61.7	83.9	0	4	177	4.5
2016-07-15_Ler_12C_Tray_1	15/07/2016	Ler_12C	1	5	1156	128	36.5	26.6	8.9	6	59	41.1	88.8	0	4	168.3	4.5
2016-07-15_Ler_12C_Tray_1	15/07/2016	Ler_12C	1	6	1417	128	69.8	41.6	11.5	9.5	66.8	85	82.1	0	4	184	4.5
2016-07-15_Ler_12C_Tray_1	15/07/2016	Ler_12C	1	7	128	384	53.3	34.4	10.2	8	65.3	63.2	84.4	0	4	179.3	4.5
2016-07-15_Ler_12C_Tray_1	15/07/2016	Ler_12C	1	8	385	384	0	0	0	0	0	0	0	0	0	0	4.5
2016-07-15_Ler_12C_Tray_1	15/07/2016	Ler_12C	1	9	642	384	0	0	0	0	0	0	0	0	0	0	4.5
2016-07-15_Ler_12C_Tray_1	15/07/2016	Ler_12C	1	10	899	384	81	42.9	12.9	9.5	62.4	95.4	84.9	0	4	188.8	4.5
2016-07-15_Ler_12C_Tray_1	15/07/2016	Ler_12C	1	11	1156	384	72.2	40.1	11.3	9.8	71.9	84.8	85.2	0	4	190.6	4.5
2016-07-15_Ler_12C_Tray_1	15/07/2016	Ler_12C	1	12	1417	384	33.2	26.2	7.5	6.9	74.5	39.2	84.8	0	4	167.5	4.5
2016-07-15_Ler_12C_Tray_1	15/07/2016	Ler_12C	1	13	128	640	76.6	42.5	12.6	9.3	61.1	91.2	84	0	4	188.9	4.5
2016-07-15_Ler_12C_Tray_1	15/07/2016	Ler_12C	1	14	385	640	90.7	48.7	14.2	10.2	57.4	111.2	81.6	0	4	193.2	4.5
2016-07-15_Ler_12C_Tray_1	15/07/2016	Ler_12C	1	15	642	640	0	0	0	0	0	0	0	0	0	0	4.5
2016-07-15_Ler_12C_Tray_1	15/07/2016	Ler_12C	1	16	899	640	84.3	42	12.9	9.8	64.9	98.4	85.6	0	4	200.1	4.5
2016-07-15_Ler_12C_Tray_1	15/07/2016	Ler_12C	1	17	1156	640	82.2	46.4	13.5	9.8	57.2	100.2	82	0	4	192.9	4.5
2016-07-15_Ler_12C_Tray_1	15/07/2016	Ler_12C	1	18	1417	640	0	0	0	0	0	0	0	0	0	0	4.5
2016-07-15_Ler_12C_Tray_1	15/07/2016	Ler_12C	1	19	128	900	80.7	46.3	12.6	10.4	64.3	100.6	80.2	0	4	179.8	4.5
2016-07-15_Ler_12C_Tray_1	15/07/2016	Ler_12C	1	20	385	900	66.3	36.9	11.8	8.6	61.1	76.9	86.1	0	4	190.9	4.5
2016-07-15_Ler_12C_Tray_1	15/07/2016	Ler_12C	1	21	642	900	0	0	0	0	0	0	0	0	0	0	4.5
2016-07-15_Ler_12C_Tray_1	15/07/2016	Ler_12C	1	22	899	900	38.9	27.7	9.3	6.2	57.1	44.1	88.1	0	3	185.1	4.5
2016-07-15_Ler_12C_Tray_1	15/07/2016	Ler_12C	1	23	1156	900	60.3	36.9	10.9	8.6	65	71.8	83.9	0	5	194.2	4.5
2016-07-15_Ler_12C_Tray_1	15/07/2016	Ler_12C	1	24	1417	900	65.1	39	10.6	9.5	73.2	79	82.4	0	4	183.2	4.5
2016-07-15_Ler_12C_Tray_2	15/07/2016	Ler_12C	2	1	128	128	85.4	50.6	12.6	11.3	68.1	109.9	77.8	0	4	172.3	4.6
2016-07-15_Ler_12C_Tray_2	15/07/2016	Ler_12C	2	2	385	128	75.9	44.3	12.9	9.2	58.5	90.5	83.9	0	4	176.7	4.6
2016-07-15_Ler_12C_Tray_2	15/07/2016	Ler_12C	2	3	642	128	63.7	41.1	11.5	8.7	60.8	77.7	81.9	0	4	163.9	4.6
2016-07-15_Ler_12C_Tray_2	15/07/2016	Ler_12C	2	4	899	128	10.5	12.6	4.6	3.3	63.8	11.1	94.4	0	2	159.2	4.6
2016-07-15_Ler_12C_Tray_2	15/07/2016	Ler_12C	2	5	1156	128	39.1	28.1	8.5	7	68.9	45.5	85.8	0	4	164.8	4.6
2016-07-15_Ler_12C_Tray_2	15/07/2016	Ler_12C	2	6	1417	128	43	30.5	8.5	7.8	75.8	50.9	84.5	0	4	166.1	4.6
2016-07-15_Ler_12C_Tray_2	15/07/2016	Ler_12C	2	7	128	384	78.6	41.3	12.4	9.8	64.9	92.7	84.8	0	4	181.4	4.6
2016-07-15_Ler_12C_Tray_2	15/07/2016	Ler_12C	2	8	385	384	23.5	19.9	6.3	5.4	74.9	26	90.5	0	4	161	4.6
2016-07-15_Ler_12C_Tray_2	15/07/2016	Ler_12C	2	9	642	384	0	0	0	0	0	0	0	0	0	0	4.6
2016-07-15_Ler_12C_Tray_2	15/07/2016	Ler_12C	2	10	899	384	105.2	47.7	14.4	10.9	64.8	120	87.7	0	5	203.3	4.6
2016-07-15_Ler_12C_Tray_2	15/07/2016	Ler_12C	2	11	1156	384	104.5	50.5	15	10.9	58.9	125.5	83.3	0	6	184.7	4.6
2016-07-15_Ler_12C_Tray_2	15/07/2016	Ler_12C	2	12	1417	384	68.4	44.5	11.8	10	63	87.6	78.1	0	4	166.4	4.6
2016-07-15_Ler_12C_Tray_2	15/07/2016	Ler_12C	2	13	128	640	31.1	22.8	8.3	5.2	57.8	33.5	92.8	0	3	179.2	4.6
2016-07-15_Ler_12C_Tray_2	15/07/2016	Ler_12C	2	14	385	640	71.8	45.4	11.3	10.2	71.2	89.2	80.5	0	4	165.6	4.6
2016-07-15_Ler_12C_Tray_2	15/07/2016	Ler_12C	2	15	642	640	93.4	50.1	14.2	10.7	59.3	115.4	80.9	0	4	184.4	4.6
2016-07-15_Ler_12C_Tray_2	15/07/2016	Ler_12C	2	16	899	640	44	29.5	8.5	7.8	77.7	50.6	87.1	0	4	184.7	4.6
2016-07-15_Ler_12C_Tray_2	15/07/2016	Ler_12C	2	17	1156	640	66.6	38.8	11.3	8.9	66.1	77.8	85.6	0	4	184.9	4.6
2016-07-15_Ler_12C_Tray_2	15/07/2016	Ler_12C	2	18	1417	640	81.8	47.1	12.2	10.9	70	101.1	81	0	4	177.6	4.6
2016-07-15_Ler_12C_Tray_2	15/07/2016	Ler_12C	2	19	128	900	20.6	19	6.8	4.4	57.5	22.8	90.4	0	3	164.7	4.6
2016-07-15_Ler_12C_Tray_2	15/07/2016	Ler_12C	2	20	385	900	71	39.7	11.5	9.4	67.8	82.9	85.6	0	4	181.1	4.6
2016-07-15_Ler_12C_Tray_2	15/07/2016	Ler_12C	2	21	642	900	83.4	47.7	13.3	10	60.1	102.5	81.3	0	4	181.3	4.6
2016-07-15_Ler_12C_Tray_2	15/07/2016	Ler_12C	2	22	899	900	103.4	50.7	15.9	9.8	52.1	121.2	85.3	0	5	195.6	4.6
2016-07-15_Ler_12C_Tray_2	15/07/2016	Ler_12C	2	23	1156	900	42.1	30.4	8.3	7.4	78.2	48.3	87.2	0	4	169.7	4.6
2016-07-15_Ler_12C_Tray_2	15/07/2016	Ler_12C	2	24	1417	900	44	31.3	10	7	55.8	52.8	83.5	0	4	169.4	4.6
2016-07-15_Ler_12C_Tray_3	15/07/2016	Ler_12C	3	1	128	128	55.8	34.6	9.6	9	76.9	65.7	85	0	4	183	4.7
2016-07-15_Ler_12C_Tray_3	15/07/2016	Ler_12C	3	2	385	128	51.1	33	9.4	8.3	73.7	59.3	86.3	0	4	181.4	4.7
2016-07-15_Ler_12C_Tray_3	15/07/2016	Ler_12C	3	3	642	128	22	19.8	6.6	4.7	63.7	24.5	89.6	0	4	162.9	4.7
2016-07-15_Ler_12C_Tray_3	15/07/2016	Ler_12C	3	4	899	128	23.4	19.2	6.4	5.1	72.6	25.5	91.9	0	4	176.4	4.7
2016-07-15_Ler_12C_Tray_3	15/07/2016	Ler_12C	3	5	1156	128	22.6	20	6.8	4.7	61.7	25.2	90	0	4	166.7	4.7
2016-07-15_Ler_12C_Tray_3	15/07/2016	Ler_12C	3	6	1417	128	22.2	20.5	7.3	4.3	53.5	24.7	89.7	0	4	159.3	4.7
2016-07-15_Ler_12C_Tray_3	15/07/2016	Ler_12C	3	7	128	384	73.3	42.5	13	9	55	90.4	81.2	0	4	181.3	4.7
2016-07-15_Ler_12C_Tray_3	15/07/2016	Ler_12C	3	8	385	384	29	22.9	7.7	5.3	62.5	32.6	89.2	0	4	179.1	4.7
2016-07-15_Ler_12C_Tray_3	15/07/2016	Ler_12C	3	9	642	384	46.3	29.8	9	7.7	73.3	52.8	87.7	0	4	186.6	4.7
2016-07-15_Ler_12C_Tray_3	15/07/2016	Ler_12C	3	10	899	384	19.5	19.6	7.3	3.8	47	21.6	90.1	0	2	159.1	4.7
2016-07-15_Ler_12C_Tray_3	15/07/2016	Ler_12C	3	11	1156	384	57	34.1	10	8.5	71.9	65.6	86.8	0	4	196	4.7
2016-07-15_Ler_12C_Tray_3	15/07/2016	Ler_12C	3	12	1417	384	62.5	36.1	10.7	8.8	69.7	72.4	86.3	0	4	189.7	4.7
2016-07-15_Ler_12C_Tray_3	15/07/2016	Ler_12C	3	13	128	640	37.5	27.1	8.3	6.6	68.7	42.6	87.9	0	4	183.4	4.7
2016-07-15_Ler_12C_Tray_3	15/07/2016	Ler_12C	3	14	385	640	0	0	0	0	0	0	0	0	0	0	4.7
2016-07-15_Ler_12C_Tray_3	15/07/2016	Ler_12C	3	15	642	640	40.5	28.3	8.1	7.5	78.2	46.3	87.4	0	4	188.1	4.7
2016-07-15_Ler_12C_Tray_3	15/07/2016	Ler_12C	3	16	899	640	41.7	29.3	9.2	6.8	62.9	48.4	86.3	0	4	188.3	4.7
2016-07-15_Ler_12C_Tray_3	15/07/2016	Ler_12C	3	17	1156	640	55.2	33.3	9.6	8.5	76.1	63.3	87.3	0	4	195.4	4.7
2016-07-15_Ler_12C_Tray_3	15/07/2016	Ler_12C	3	18	1417	640	54.8	34	9.8	8.5	72.2	63.7	86	0	4	189.7	4.7
2016-07-15_Ler_12C_Tray_3	15/07/2016	Ler_12C	3	19	128	900	36.9	25.6	7.7	6.8	79.4	41	90.1	0	4	188	4.7
2016-07-15_Ler_12C_Tray_3	15/07/2016	Ler_12C	3	20	385	900	29.7	22.6	7.1	6	76	32.7	90.7	0	4	181.1	4.7
2016-07-15_Ler_12C_Tray_3	15/07/2016	Ler_12C	3	21	642	900	37.1	27.3	8.3	6.6	68.1	41.7	88.9	0	4	190.5	4.7
2016-07-15_Ler_12C_Tray_3	15/07/2016	Ler_12C	3	22	899	900	32.5	23.4	6.8	6.6	88.4	35.7	91	0	4	200.2	4.7
2016-07-15_Ler_12C_Tray_3	15/07/2016	Ler_12C	3	23	1156	900	44	29	8.5	7.7	76.7	50	88	0	4	197.3	4.7
2016-07-15_Ler_12C_Tray_3	15/07/2016	Ler_12C	3	24	1417	900	37.7	27	8.8	6.4	62.5	43.4	86.8	0	4	171.7	4.7
2016-07-15_Ler_12C_Tray_4	15/07/2016	Ler_12C	4	1	128	128	0	0	0	0	0	0	0	0	0	0	4.6
2016-07-15_Ler_12C_Tray_4	15/07/2016	Ler_12C	4	2	385	128	0	0	0	0	0	0	0	0	0	0	4.6
2016-07-15_Ler_12C_Tray_4	15/07/2016	Ler_12C	4	3	642	128	29.7	23.6	7.2	6.3	73.5	34	87.5	0	4	168.2	4.6
2016-07-15_Ler_12C_Tray_4	15/07/2016	Ler_12C	4	4	899	128	0	0	0	0	0	0	0	0	0	0	4.6
2016-07-15_Ler_12C_Tray_4	15/07/2016	Ler_12C	4	5	1156	128	0	0	0	0	0	0	0	0	0	0	4.6
2016-07-15_Ler_12C_Tray_4	15/07/2016	Ler_12C	4	6	1417	128	42.3	31.3	8.3	8	78.9	50.7	83.5	0	4	163.7	4.6
2016-07-15_Ler_12C_Tray_4	15/07/2016	Ler_12C	4	7	128	384	18.3	25.3	8.7	4.1	30.9	26.8	68.4	0	3	120.2	4.6
2016-07-15_Ler_12C_Tray_4	15/07/2016	Ler_12C	4	8	385	384	47.6	33	10	7.4	60.6	56.7	83.9	0	4	166.4	4.6
2016-07-15_Ler_12C_Tray_4	15/07/2016	Ler_12C	4	9	642	384	35.3	25.7	7.8	6.7	73.4	40.1	88	0	4	168.7	4.6
2016-07-15_Ler_12C_Tray_4	15/07/2016	Ler_12C	4	10	899	384	13.2	16.3	6.3	3	42.2	15	87.7	0	3	145.8	4.6
2016-07-15_Ler_12C_Tray_4	15/07/2016	Ler_12C	4	11	1156	384	0	0	0	0	0	0	0	0	0	0	4.6
2016-07-15_Ler_12C_Tray_4	15/07/2016	Ler_12C	4	12	1417	384	0	0	0	0	0	0	0	0	0	0	4.6
2016-07-15_Ler_12C_Tray_4	15/07/2016	Ler_12C	4	13	128	640	24.6	21.8	7.8	4.8	51.2	28.3	87	0	4	151.9	4.6
2016-07-15_Ler_12C_Tray_4	15/07/2016	Ler_12C	4	14	385	640	23.3	20.9	7.4	4.6	54.3	26.3	88.5	0	3	150.4	4.6
2016-07-15_Ler_12C_Tray_4	15/07/2016	Ler_12C	4	15	642	640	18	18.2	5.9	4.6	66.4	20.7	86.8	0	4	132.3	4.6
2016-07-15_Ler_12C_Tray_4	15/07/2016	Ler_12C	4	16	899	640	0	0	0	0	0	0	0	0	0	0	4.6
2016-07-15_Ler_12C_Tray_4	15/07/2016	Ler_12C	4	17	1156	640	0	0	0	0	0	0	0	0	0	0	4.6
2016-07-15_Ler_12C_Tray_4	15/07/2016	Ler_12C	4	18	1417	640	35.2	26.6	8.5	6.3	62.4	40.9	86.1	0	4	163.1	4.6
2016-07-15_Ler_12C_Tray_4	15/07/2016	Ler_12C	4	19	128	900	0	0	0	0	0	0	0	0	0	0	4.6
2016-07-15_Ler_12C_Tray_4	15/07/2016	Ler_12C	4	20	385	900	11.6	15.4	5.4	3.5	49.9	14	82.8	0	2	139	4.6
2016-07-15_Ler_12C_Tray_4	15/07/2016	Ler_12C	4	21	642	900	18.3	17.9	6.5	3.9	54.7	19.8	92.1	0	3	154.6	4.6
2016-07-15_Ler_12C_Tray_4	15/07/2016	Ler_12C	4	22	899	900	27	22.8	7.8	5.2	56.1	30.9	87.4	0	4	158.4	4.6
2016-07-15_Ler_12C_Tray_4	15/07/2016	Ler_12C	4	23	1156	900	12	14.7	5.4	3.3	51.5	13.8	86.9	0	3	126.6	4.6
2016-07-15_Ler_12C_Tray_4	15/07/2016	Ler_12C	4	24	1417	900	0	0	0	0	0	0	0	0	0	0	4.6
2016-07-18_Ler_12C_Tray_1	18/07/2016	Ler_12C	1	1	128	128	54.1	34.4	11.6	7.3	51.3	63.7	85	0	3	189.7	4.7
2016-07-18_Ler_12C_Tray_1	18/07/2016	Ler_12C	1	2	385	128	89.8	48.2	15.9	9	45.3	107.5	83.5	0	4	187.1	4.7
2016-07-18_Ler_12C_Tray_1	18/07/2016	Ler_12C	1	3	642	128	0	0	0	0	0	0	0	0	0	0	4.7
2016-07-18_Ler_12C_Tray_1	18/07/2016	Ler_12C	1	4	899	128	68.5	42.3	12.4	9.2	56.3	84.6	80.9	0	4	179.7	4.7
2016-07-18_Ler_12C_Tray_1	18/07/2016	Ler_12C	1	5	1156	128	50.3	34.6	11.8	6.7	46	60.1	83.7	0	4	157.2	4.7
2016-07-18_Ler_12C_Tray_1	18/07/2016	Ler_12C	1	6	1417	128	103.9	53.9	16.5	10.3	48.4	129.9	80	0	5	187.6	4.7
2016-07-18_Ler_12C_Tray_1	18/07/2016	Ler_12C	1	7	128	384	88.2	45.8	15	9	49.8	103.3	85.3	0	4	190.4	4.7
2016-07-18_Ler_12C_Tray_1	18/07/2016	Ler_12C	1	8	385	384	31.1	25.5	9.2	4.9	46.5	35.3	88.1	0	4	163.9	4.7
2016-07-18_Ler_12C_Tray_1	18/07/2016	Ler_12C	1	9	642	384	0	0	0	0	0	0	0	0	0	0	4.7
2016-07-18_Ler_12C_Tray_1	18/07/2016	Ler_12C	1	10	899	384	131.1	60.7	19.1	10.9	45.7	159.9	81.9	0	6	194.8	4.7
2016-07-18_Ler_12C_Tray_1	18/07/2016	Ler_12C	1	11	1156	384	97.9	48.6	15.7	10.1	50.8	121.8	80.3	0	5	177.9	4.7
2016-07-18_Ler_12C_Tray_1	18/07/2016	Ler_12C	1	12	1417	384	51	34	11.2	7.1	52.2	60.4	84.5	0	4	185.8	4.7
2016-07-18_Ler_12C_Tray_1	18/07/2016	Ler_12C	1	13	128	640	117.7	58	18.7	10.1	43	144.5	81.5	0	6	188.5	4.7
2016-07-18_Ler_12C_Tray_1	18/07/2016	Ler_12C	1	14	385	640	138.8	57.8	19.7	10.9	45.4	165.3	84	0	3	208.3	4.7
2016-07-18_Ler_12C_Tray_1	18/07/2016	Ler_12C	1	15	642	640	0	0	0	0	0	0	0	0	0	0	4.7
2016-07-18_Ler_12C_Tray_1	18/07/2016	Ler_12C	1	16	899	640	127.7	54.4	17.4	10.9	53.8	146.4	87.2	0	6	199.7	4.7
2016-07-18_Ler_12C_Tray_1	18/07/2016	Ler_12C	1	17	1156	640	121.3	62.7	19.3	10.5	41.4	152.7	79.4	0	6	173.9	4.7
2016-07-18_Ler_12C_Tray_1	18/07/2016	Ler_12C	1	18	1417	640	0	0	0	0	0	0	0	0	0	0	4.7
2016-07-18_Ler_12C_Tray_1	18/07/2016	Ler_12C	1	19	128	900	109.6	53.9	17	10.5	48.6	131.2	83.5	0	7	183.7	4.7
2016-07-18_Ler_12C_Tray_1	18/07/2016	Ler_12C	1	20	385	900	103.2	54.4	17.2	9.4	44.6	125.8	82.1	0	8	191.9	4.7
2016-07-18_Ler_12C_Tray_1	18/07/2016	Ler_12C	1	21	642	900	0	0	0	0	0	0	0	0	0	0	4.7
2016-07-18_Ler_12C_Tray_1	18/07/2016	Ler_12C	1	22	899	900	59.9	35.6	12.2	7.3	51	69.5	86.2	0	4	196.9	4.7
2016-07-18_Ler_12C_Tray_1	18/07/2016	Ler_12C	1	23	1156	900	12.8	13.9	5.4	3.2	56.8	13.4	95.5	0	2	176	4.7
2016-07-18_Ler_12C_Tray_1	18/07/2016	Ler_12C	1	24	1417	900	96.3	49.2	15.7	9.7	50	116.6	82.7	0	4	194.1	4.7
2016-07-18_Ler_12C_Tray_2	18/07/2016	Ler_12C	2	1	128	128	122.1	59.2	17.3	11.6	51.7	155.1	78.8	0	6	188.1	4.7
2016-07-18_Ler_12C_Tray_2	18/07/2016	Ler_12C	2	2	385	128	113.5	58.8	16.9	10.8	50.5	139.5	81.4	0	7	181.1	4.7
2016-07-18_Ler_12C_Tray_2	18/07/2016	Ler_12C	2	3	642	128	93.1	44.7	15.4	9.1	49.8	107.5	86.6	0	4	190.3	4.7
2016-07-18_Ler_12C_Tray_2	18/07/2016	Ler_12C	2	4	899	128	98.8	51.5	17.5	9.1	40.8	120.9	81.7	0	4	180.7	4.7
2016-07-18_Ler_12C_Tray_2	18/07/2016	Ler_12C	2	5	1156	128	59.4	36	12.5	7.2	48.6	68.5	86.6	0	5	177.2	4.7
2016-07-18_Ler_12C_Tray_2	18/07/2016	Ler_12C	2	6	1417	128	56.4	36.8	11.6	7.6	53.1	67.9	83	0	4	179.6	4.7
2016-07-18_Ler_12C_Tray_2	18/07/2016	Ler_12C	2	7	128	384	109.3	57.4	17.1	10.1	47.4	132.8	82.3	0	7	191.1	4.7
2016-07-18_Ler_12C_Tray_2	18/07/2016	Ler_12C	2	8	385	384	36.8	25.8	9.1	5.9	56.7	41	89.7	0	4	178.2	4.7
2016-07-18_Ler_12C_Tray_2	18/07/2016	Ler_12C	2	9	642	384	0	0	0	0	0	0	0	0	0	0	4.7
2016-07-18_Ler_12C_Tray_2	18/07/2016	Ler_12C	2	10	899	384	0	0	0	0	0	0	0	0	0	0	4.7
2016-07-18_Ler_12C_Tray_2	18/07/2016	Ler_12C	2	11	1156	384	150.9	67.1	19.9	11.8	48.6	179.2	84.2	0	6	199.6	4.7
2016-07-18_Ler_12C_Tray_2	18/07/2016	Ler_12C	2	12	1417	384	99	52.4	16.5	9.9	46.4	123.1	80.4	0	4	185.6	4.7
2016-07-18_Ler_12C_Tray_2	18/07/2016	Ler_12C	2	13	128	640	48.8	30.3	10.8	6.6	53.5	53.9	90.6	0	3	184.3	4.7
2016-07-18_Ler_12C_Tray_2	18/07/2016	Ler_12C	2	14	385	640	93.6	50.9	15.4	10.1	50	116.9	80	0	4	181.4	4.7
2016-07-18_Ler_12C_Tray_2	18/07/2016	Ler_12C	2	15	642	640	0	0	0	0	0	0	0	0	0	0	4.7
2016-07-18_Ler_12C_Tray_2	18/07/2016	Ler_12C	2	16	899	640	0	0	0	0	0	0	0	0	0	0	4.7
2016-07-18_Ler_12C_Tray_2	18/07/2016	Ler_12C	2	17	1156	640	103.9	56.7	16.7	9.7	47.4	123.4	84.2	0	5	196.2	4.7
2016-07-18_Ler_12C_Tray_2	18/07/2016	Ler_12C	2	18	1417	640	114.1	52.4	17.1	10.1	49.5	133.8	85.3	0	8	199.3	4.7
2016-07-18_Ler_12C_Tray_2	18/07/2016	Ler_12C	2	19	128	900	26.3	23.7	8.9	4.4	42.5	30.2	87.1	0	2	171.2	4.7
2016-07-18_Ler_12C_Tray_2	18/07/2016	Ler_12C	2	20	385	900	87.1	44.2	14	9.3	56.9	100	87	0	4	197	4.7
2016-07-18_Ler_12C_Tray_2	18/07/2016	Ler_12C	2	21	642	900	0	0	0	0	0	0	0	0	0	0	4.7
2016-07-18_Ler_12C_Tray_2	18/07/2016	Ler_12C	2	22	899	900	0	0	0	0	0	0	0	0	0	0	4.7
2016-07-18_Ler_12C_Tray_2	18/07/2016	Ler_12C	2	23	1156	900	58.4	34.9	11	8	61.5	67.2	86.9	0	4	185.6	4.7
2016-07-18_Ler_12C_Tray_2	18/07/2016	Ler_12C	2	24	1417	900	58.7	34.9	9.7	9.3	79.1	69.1	85	0	4	193.3	4.7
2016-07-18_Ler_12C_Tray_3	18/07/2016	Ler_12C	3	1	128	128	80.1	48.1	13.7	9.7	54.7	100.1	80.1	0	4	171.3	4.8
2016-07-18_Ler_12C_Tray_3	18/07/2016	Ler_12C	3	2	385	128	82.4	45.3	14.1	9.7	53	101.3	81.4	0	4	176.3	4.8
2016-07-18_Ler_12C_Tray_3	18/07/2016	Ler_12C	3	3	642	128	32.1	24.3	7.4	6.5	75.6	36.5	87.9	0	4	159.3	4.8
2016-07-18_Ler_12C_Tray_3	18/07/2016	Ler_12C	3	4	899	128	39.1	27.5	8.6	6.7	67.2	44.8	87.4	0	4	175.4	4.8
2016-07-18_Ler_12C_Tray_3	18/07/2016	Ler_12C	3	5	1156	128	26.5	22.1	6.9	5.7	70.2	30.1	88	0	4	170.3	4.8
2016-07-18_Ler_12C_Tray_3	18/07/2016	Ler_12C	3	6	1417	128	34.2	24.8	7.6	6.7	76.1	38.7	88.4	0	4	177.7	4.8
2016-07-18_Ler_12C_Tray_3	18/07/2016	Ler_12C	3	7	128	384	108.8	57.9	17.4	10.1	45.6	135.8	80.1	0	6	189.1	4.8
2016-07-18_Ler_12C_Tray_3	18/07/2016	Ler_12C	3	8	385	384	47	31.5	9.5	7.8	66.9	55.5	84.6	0	4	181.9	4.8
2016-07-18_Ler_12C_Tray_3	18/07/2016	Ler_12C	3	9	642	384	74.8	43.7	12.4	9.2	62	88.3	84.7	0	5	176.4	4.8
2016-07-18_Ler_12C_Tray_3	18/07/2016	Ler_12C	3	10	899	384	32.7	25.9	7.6	6.5	72.9	38	86.1	0	4	164	4.8
2016-07-18_Ler_12C_Tray_3	18/07/2016	Ler_12C	3	11	1156	384	90.8	46.7	14.7	9.2	53.5	105.7	86	0	5	200.3	4.8
2016-07-18_Ler_12C_Tray_3	18/07/2016	Ler_12C	3	12	1417	384	93.1	53	16.6	9	43	116.6	79.8	0	4	189.2	4.8
2016-07-18_Ler_12C_Tray_3	18/07/2016	Ler_12C	3	13	128	640	61.5	36.7	11.6	8.4	58.6	73	84.2	0	4	191.4	4.8
2016-07-18_Ler_12C_Tray_3	18/07/2016	Ler_12C	3	14	385	640	111.6	56.7	16.6	11.1	51.6	138.6	80.5	0	7	178.1	4.8
2016-07-18_Ler_12C_Tray_3	18/07/2016	Ler_12C	3	15	642	640	68.9	38	12	8.6	61.2	79.9	86.3	0	5	185.6	4.8
2016-07-18_Ler_12C_Tray_3	18/07/2016	Ler_12C	3	16	899	640	61.4	41.5	13	8	46.1	79	77.8	0	3	167.2	4.8
2016-07-18_Ler_12C_Tray_3	18/07/2016	Ler_12C	3	17	1156	640	78.6	44.7	14.1	8.6	50.5	95.4	82.4	0	4	190.5	4.8
2016-07-18_Ler_12C_Tray_3	18/07/2016	Ler_12C	3	18	1417	640	82.9	44.4	14.1	9	53.3	97.3	85.2	0	6	184.1	4.8
2016-07-18_Ler_12C_Tray_3	18/07/2016	Ler_12C	3	19	128	900	60.6	38	11.1	8.4	62.3	73	83	0	4	181.2	4.8
2016-07-18_Ler_12C_Tray_3	18/07/2016	Ler_12C	3	20	385	900	50.4	33.8	10.3	7.6	60.6	60	84.1	0	4	167.3	4.8
2016-07-18_Ler_12C_Tray_3	18/07/2016	Ler_12C	3	21	642	900	63.5	39.3	12	8.4	56.4	76.7	82.8	0	3	186.6	4.8
2016-07-18_Ler_12C_Tray_3	18/07/2016	Ler_12C	3	22	899	900	58.1	37.1	11.3	7.8	57.5	67.8	85.6	0	4	193.5	4.8
2016-07-18_Ler_12C_Tray_3	18/07/2016	Ler_12C	3	23	1156	900	70.3	40.4	11.8	9.2	64.6	83.8	83.8	0	4	194.2	4.8
2016-07-18_Ler_12C_Tray_3	18/07/2016	Ler_12C	3	24	1417	900	56	38.4	10.5	8.8	64.6	71.1	78.7	0	4	166.1	4.8
2016-07-18_Ler_12C_Tray_4	18/07/2016	Ler_12C	4	1	128	128	10.8	13.4	5.3	2.8	48.7	11.9	91.2	0	2	154.8	4.7
2016-07-18_Ler_12C_Tray_4	18/07/2016	Ler_12C	4	2	385	128	16.7	17.4	5.3	4.5	75	18.9	88	0	3	151.1	4.7
2016-07-18_Ler_12C_Tray_4	18/07/2016	Ler_12C	4	3	642	128	49.7	35.4	10	8.1	63.2	60.6	82	0	5	177.3	4.7
2016-07-18_Ler_12C_Tray_4	18/07/2016	Ler_12C	4	4	899	128	0	0	0	0	0	0	0	0	0	0	4.7
2016-07-18_Ler_12C_Tray_4	18/07/2016	Ler_12C	4	5	1156	128	0	0	0	0	0	0	0	0	0	0	4.7
2016-07-18_Ler_12C_Tray_4	18/07/2016	Ler_12C	4	6	1417	128	69.5	40.5	12.6	8.9	56.2	82.8	83.9	0	4	197.5	4.7
2016-07-18_Ler_12C_Tray_4	18/07/2016	Ler_12C	4	7	128	384	25.8	29.4	9.1	6	39.2	39.7	64.8	0	3	132.6	4.7
2016-07-18_Ler_12C_Tray_4	18/07/2016	Ler_12C	4	8	385	384	73.7	44.3	14.7	8.1	43.5	90.8	81.1	0	4	187.5	4.7
2016-07-18_Ler_12C_Tray_4	18/07/2016	Ler_12C	4	9	642	384	63.3	38	12.1	7.9	54.8	73.5	86.1	0	4	188.9	4.7
2016-07-18_Ler_12C_Tray_4	18/07/2016	Ler_12C	4	10	899	384	28.1	22.7	7	6	72.5	32	87.8	0	4	182.4	4.7
2016-07-18_Ler_12C_Tray_4	18/07/2016	Ler_12C	4	11	1156	384	0	0	0	0	0	0	0	0	0	0	4.7
2016-07-18_Ler_12C_Tray_4	18/07/2016	Ler_12C	4	12	1417	384	15.5	18.2	7.2	3.2	37.8	18	86.2	0	3	148.9	4.7
2016-07-18_Ler_12C_Tray_4	18/07/2016	Ler_12C	4	13	128	640	42.7	29.8	8.5	7.7	75	49.7	85.9	0	4	180.8	4.7
2016-07-18_Ler_12C_Tray_4	18/07/2016	Ler_12C	4	14	385	640	37	27.2	8.1	6.8	72	42.5	87.1	0	4	185.2	4.7
2016-07-18_Ler_12C_Tray_4	18/07/2016	Ler_12C	4	15	642	640	0	0	0	0	0	0	0	0	0	0	4.7
2016-07-18_Ler_12C_Tray_4	18/07/2016	Ler_12C	4	16	899	640	0	0	0	0	0	0	0	0	0	0	4.7
2016-07-18_Ler_12C_Tray_4	18/07/2016	Ler_12C	4	17	1156	640	0	0	0	0	0	0	0	0	0	0	4.7
2016-07-18_Ler_12C_Tray_4	18/07/2016	Ler_12C	4	18	1417	640	62.5	38.6	10.6	9.1	70.3	75.5	82.8	0	4	186.8	4.7
2016-07-18_Ler_12C_Tray_4	18/07/2016	Ler_12C	4	19	128	900	0	0	0	0	0	0	0	0	0	0	4.7
2016-07-18_Ler_12C_Tray_4	18/07/2016	Ler_12C	4	20	385	900	22.3	23.6	8.5	4.3	39.2	28.6	78	0	3	156.8	4.7
2016-07-18_Ler_12C_Tray_4	18/07/2016	Ler_12C	4	21	642	900	29.4	23.6	6.8	6.4	80.7	33.2	88.4	0	4	161.2	4.7
2016-07-18_Ler_12C_Tray_4	18/07/2016	Ler_12C	4	22	899	900	45.7	29.3	8.9	7.7	72.9	51.9	88.1	0	4	189.5	4.7
2016-07-18_Ler_12C_Tray_4	18/07/2016	Ler_12C	4	23	1156	900	19.8	19.1	5.7	5.1	76.3	22.8	86.7	0	4	156.2	4.7
2016-07-18_Ler_12C_Tray_4	18/07/2016	Ler_12C	4	24	1417	900	14.4	16	5.1	4.3	70.3	16.3	88.6	0	3	150.5	4.7
2016-07-22_Ler_12C_Tray_1	22/07/2016	Ler_12C	1	1	128	128	116.1	52.5	17.1	10.7	50.6	137.6	84.4	0	4	180.3	4.7
2016-07-22_Ler_12C_Tray_1	22/07/2016	Ler_12C	1	2	385	128	183.1	71.3	21.2	13.9	52.1	225.3	81.3	0	6	186.6	4.7
2016-07-22_Ler_12C_Tray_1	22/07/2016	Ler_12C	1	3	642	128	0	0	0	0	0	0	0	0	0	0	4.7
2016-07-22_Ler_12C_Tray_1	22/07/2016	Ler_12C	1	4	899	128	136	63.2	17.3	13.2	57.8	168.2	80.8	0	6	186.7	4.7
2016-07-22_Ler_12C_Tray_1	22/07/2016	Ler_12C	1	5	1156	128	112.8	56.4	15.6	11.8	59	140.7	80.1	0	6	160	4.7
2016-07-22_Ler_12C_Tray_1	22/07/2016	Ler_12C	1	6	1417	128	210.2	81.6	21.8	15.8	56.3	263.9	79.7	0	6	175.7	4.7
2016-07-22_Ler_12C_Tray_1	22/07/2016	Ler_12C	1	7	128	384	214.7	77.2	19.7	18.2	70.7	269.2	79.8	0	6	178.4	4.7
2016-07-22_Ler_12C_Tray_1	22/07/2016	Ler_12C	1	8	385	384	92.3	52.5	14.1	11.1	59.1	118.9	77.6	0	4	171.6	4.7
2016-07-22_Ler_12C_Tray_1	22/07/2016	Ler_12C	1	9	642	384	0	0	0	0	0	0	0	0	0	0	4.7
2016-07-22_Ler_12C_Tray_1	22/07/2016	Ler_12C	1	10	899	384	269.7	100.5	24.4	18.4	57.9	341.4	79	0	6	190.8	4.7
2016-07-22_Ler_12C_Tray_1	22/07/2016	Ler_12C	1	11	1156	384	226.8	77	22.2	16	58.5	272.5	83.2	0	5	184.8	4.7
2016-07-22_Ler_12C_Tray_1	22/07/2016	Ler_12C	1	12	1417	384	119.7	74	18.4	16.5	45.1	225.6	53.1	0	7	145.7	4.7
2016-07-22_Ler_12C_Tray_1	22/07/2016	Ler_12C	1	13	128	640	0	0	0	0	0	0	0	0	0	0	4.7
2016-07-22_Ler_12C_Tray_1	22/07/2016	Ler_12C	1	14	385	640	72.1	43.8	15	8.3	41.1	93.6	77.1	0	3	182.6	4.7
2016-07-22_Ler_12C_Tray_1	22/07/2016	Ler_12C	1	15	642	640	0	0	0	0	0	0	0	0	0	0	4.7
2016-07-22_Ler_12C_Tray_1	22/07/2016	Ler_12C	1	16	899	640	273.9	93.4	22.6	20.7	68	353.4	77.5	1	8	184.3	4.7
2016-07-22_Ler_12C_Tray_1	22/07/2016	Ler_12C	1	17	1156	640	261.7	100.7	23.3	20.1	61.4	351	74.6	1	6	169.3	4.7
2016-07-22_Ler_12C_Tray_1	22/07/2016	Ler_12C	1	18	1417	640	14.7	16.4	5.6	3.8	60.5	16.4	89.2	0	4	137.9	4.7
2016-07-22_Ler_12C_Tray_1	22/07/2016	Ler_12C	1	19	128	900	0	0	0	0	0	0	0	0	0	0	4.7
2016-07-22_Ler_12C_Tray_1	22/07/2016	Ler_12C	1	20	385	900	0	0	0	0	0	0	0	0	0	0	4.7
2016-07-22_Ler_12C_Tray_1	22/07/2016	Ler_12C	1	21	642	900	0	0	0	0	0	0	0	0	0	0	4.7
2016-07-22_Ler_12C_Tray_1	22/07/2016	Ler_12C	1	22	899	900	134	58	16	13.2	66.5	162.3	82.6	0	6	186.7	4.7
2016-07-22_Ler_12C_Tray_1	22/07/2016	Ler_12C	1	23	1156	900	148.3	96.7	20.9	17.1	43.1	272.6	54.4	0	14	112.2	4.7
2016-07-22_Ler_12C_Tray_1	22/07/2016	Ler_12C	1	24	1417	900	204.9	82.2	20.9	16.5	59.5	262.4	78.1	0	6	181	4.7
2016-07-22_Ler_12C_Tray_2	22/07/2016	Ler_12C	2	1	128	128	232.3	89.1	22.1	18.2	60.8	308	75.4	0	6	178.8	4.7
2016-07-22_Ler_12C_Tray_2	22/07/2016	Ler_12C	2	2	385	128	207.9	80.6	19.9	17.1	66.7	263.8	78.8	0	6	176.5	4.7
2016-07-22_Ler_12C_Tray_2	22/07/2016	Ler_12C	2	3	642	128	194.3	78.3	21.2	15.6	55.1	249.6	77.9	0	7	178.5	4.7
2016-07-22_Ler_12C_Tray_2	22/07/2016	Ler_12C	2	4	899	128	186	81.8	21.6	14.8	50.6	240.7	77.3	0	6	171.4	4.7
2016-07-22_Ler_12C_Tray_2	22/07/2016	Ler_12C	2	5	1156	128	119.1	54.5	16.1	12.2	58.8	148.5	80.2	0	6	171	4.7
2016-07-22_Ler_12C_Tray_2	22/07/2016	Ler_12C	2	6	1417	128	103.1	54.1	16.1	10.7	50.9	129.2	79.8	0	5	172.2	4.7
2016-07-22_Ler_12C_Tray_2	22/07/2016	Ler_12C	2	7	128	384	220	84.6	23.8	16.1	49.6	281.6	78.1	0	5	181.8	4.7
2016-07-22_Ler_12C_Tray_2	22/07/2016	Ler_12C	2	8	385	384	77.6	42.9	14.1	8.6	49.5	91.6	84.8	0	4	175.3	4.7
2016-07-22_Ler_12C_Tray_2	22/07/2016	Ler_12C	2	9	642	384	0	0	0	0	0	0	0	0	0	0	4.7
2016-07-22_Ler_12C_Tray_2	22/07/2016	Ler_12C	2	10	899	384	0	0	0	0	0	0	0	0	0	0	4.7
2016-07-22_Ler_12C_Tray_2	22/07/2016	Ler_12C	2	11	1156	384	258.9	87.6	24.4	17.1	55.3	317.5	81.6	0	8	192.1	4.7
2016-07-22_Ler_12C_Tray_2	22/07/2016	Ler_12C	2	12	1417	384	191.5	70.5	21.2	14.6	54.3	231.2	82.8	0	6	183.5	4.7
2016-07-22_Ler_12C_Tray_2	22/07/2016	Ler_12C	2	13	128	640	108.8	49.1	14.3	12	67.3	129.4	84.1	0	5	184.4	4.7
2016-07-22_Ler_12C_Tray_2	22/07/2016	Ler_12C	2	14	385	640	177.7	80.3	20.8	14.8	52.4	229.5	77.4	0	6	179.3	4.7
2016-07-22_Ler_12C_Tray_2	22/07/2016	Ler_12C	2	15	642	640	0	0	0	0	0	0	0	0	0	0	4.7
2016-07-22_Ler_12C_Tray_2	22/07/2016	Ler_12C	2	16	899	640	0	0	0	0	0	0	0	0	0	0	4.7
2016-07-22_Ler_12C_Tray_2	22/07/2016	Ler_12C	2	17	1156	640	203.5	86.2	22.3	15.2	52.2	252.2	80.7	0	9	187.6	4.7
2016-07-22_Ler_12C_Tray_2	22/07/2016	Ler_12C	2	18	1417	640	200.9	81.5	22.5	15	50.6	256.7	78.3	0	7	185.2	4.7
2016-07-22_Ler_12C_Tray_2	22/07/2016	Ler_12C	2	19	128	900	61.2	38.2	13.1	7.1	45.6	71.8	85.2	0	4	162	4.7
2016-07-22_Ler_12C_Tray_2	22/07/2016	Ler_12C	2	20	385	900	158	70.3	16.9	15.6	70.3	200.7	78.7	0	7	172.4	4.7
2016-07-22_Ler_12C_Tray_2	22/07/2016	Ler_12C	2	21	642	900	0	0	0	0	0	0	0	0	0	0	4.7
2016-07-22_Ler_12C_Tray_2	22/07/2016	Ler_12C	2	22	899	900	0	0	0	0	0	0	0	0	0	0	4.7
2016-07-22_Ler_12C_Tray_2	22/07/2016	Ler_12C	2	23	1156	900	133.5	57.5	15.4	13.9	71.5	161.6	82.6	0	7	181.8	4.7
2016-07-22_Ler_12C_Tray_2	22/07/2016	Ler_12C	2	24	1417	900	128.8	58.4	15.6	13.3	67.1	158.1	81.4	0	6	187.8	4.7
2016-07-22_Ler_12C_Tray_3	22/07/2016	Ler_12C	3	1	128	128	176.9	73.3	20.6	14.1	53.3	219.2	80.7	0	6	181.8	4.7
2016-07-22_Ler_12C_Tray_3	22/07/2016	Ler_12C	3	2	385	128	199.2	78	21	15.8	57.6	247.5	80.5	0	6	187.2	4.7
2016-07-22_Ler_12C_Tray_3	22/07/2016	Ler_12C	3	3	642	128	83.8	44.5	14.1	9	53.4	97.6	85.8	0	5	178.3	4.7
2016-07-22_Ler_12C_Tray_3	22/07/2016	Ler_12C	3	4	899	128	99.3	47.2	15.2	9.6	54.7	114.8	86.5	0	5	193.7	4.7
2016-07-22_Ler_12C_Tray_3	22/07/2016	Ler_12C	3	5	1156	128	72.5	40	12.8	8.6	55.9	84.6	85.6	0	4	186.3	4.7
2016-07-22_Ler_12C_Tray_3	22/07/2016	Ler_12C	3	6	1417	128	83.5	42.7	13.9	9	54.8	97.1	86	0	4	183.7	4.7
2016-07-22_Ler_12C_Tray_3	22/07/2016	Ler_12C	3	7	128	384	242.1	90.5	22.7	18.6	59.8	317	76.4	0	6	182	4.7
2016-07-22_Ler_12C_Tray_3	22/07/2016	Ler_12C	3	8	385	384	0	0	0	0	0	0	0	0	0	0	4.7
2016-07-22_Ler_12C_Tray_3	22/07/2016	Ler_12C	3	9	642	384	0	0	0	0	0	0	0	0	0	0	4.7
2016-07-22_Ler_12C_Tray_3	22/07/2016	Ler_12C	3	10	899	384	91.6	55.9	14.6	10.3	55	115.3	79.4	0	5	173.9	4.7
2016-07-22_Ler_12C_Tray_3	22/07/2016	Ler_12C	3	11	1156	384	205.9	79.7	21.2	16.3	58.3	256	80.4	0	5	194.4	4.7
2016-07-22_Ler_12C_Tray_3	22/07/2016	Ler_12C	3	12	1417	384	207.3	84.9	22.5	16.3	52.2	274.8	75.4	0	7	181.9	4.7
2016-07-22_Ler_12C_Tray_3	22/07/2016	Ler_12C	3	13	128	640	140.2	55.3	17.1	12.6	60.8	163.3	85.8	0	6	194.7	4.7
2016-07-22_Ler_12C_Tray_3	22/07/2016	Ler_12C	3	14	385	640	270.9	87.1	21.4	20.8	75.2	333.3	81.3	0	8	181.8	4.7
2016-07-22_Ler_12C_Tray_3	22/07/2016	Ler_12C	3	15	642	640	158.9	66	19.9	12.4	51	189.8	83.7	0	5	187.9	4.7
2016-07-22_Ler_12C_Tray_3	22/07/2016	Ler_12C	3	16	899	640	152.6	67.1	19.9	12.4	49	187.9	81.2	0	5	179.9	4.7
2016-07-22_Ler_12C_Tray_3	22/07/2016	Ler_12C	3	17	1156	640	184	74.3	21.2	14.1	52.1	228.9	80.4	0	6	193.9	4.7
2016-07-22_Ler_12C_Tray_3	22/07/2016	Ler_12C	3	18	1417	640	186.9	78.2	21.8	14.1	49.9	232	80.6	0	10	186.2	4.7
2016-07-22_Ler_12C_Tray_3	22/07/2016	Ler_12C	3	19	128	900	129	62	17.6	12.2	53.3	162.4	79.4	0	8	178.6	4.7
2016-07-22_Ler_12C_Tray_3	22/07/2016	Ler_12C	3	20	385	900	88.2	48.2	15.4	8.8	47.2	105.6	83.5	0	4	170.2	4.7
2016-07-22_Ler_12C_Tray_3	22/07/2016	Ler_12C	3	21	642	900	141	59	18.4	11.8	53	164.9	85.5	0	6	189.2	4.7
2016-07-22_Ler_12C_Tray_3	22/07/2016	Ler_12C	3	22	899	900	119.3	57.3	17.8	11.1	48.1	145.7	81.9	0	5	181.1	4.7
2016-07-22_Ler_12C_Tray_3	22/07/2016	Ler_12C	3	23	1156	900	154.4	68.7	19.3	13.5	52.9	194.5	79.4	0	6	179.6	4.7
2016-07-22_Ler_12C_Tray_3	22/07/2016	Ler_12C	3	24	1417	900	146.7	65.3	18.8	12.6	52.6	178	82.4	0	7	175.1	4.7
2016-07-22_Ler_12C_Tray_4	22/07/2016	Ler_12C	4	1	128	128	25.7	21.2	8	4.5	51.2	27.9	92.1	0	3	159.8	4.6
2016-07-22_Ler_12C_Tray_4	22/07/2016	Ler_12C	4	2	385	128	37.5	26.6	8.4	6.5	67.2	42	89.1	0	3	152.8	4.6
2016-07-22_Ler_12C_Tray_4	22/07/2016	Ler_12C	4	3	642	128	102.8	53.8	16.4	10.2	48.6	127.2	80.9	0	5	165.3	4.6
2016-07-22_Ler_12C_Tray_4	22/07/2016	Ler_12C	4	4	899	128	0	0	0	0	0	0	0	0	0	0	4.6
2016-07-22_Ler_12C_Tray_4	22/07/2016	Ler_12C	4	5	1156	128	0	0	0	0	0	0	0	0	0	0	4.6
2016-07-22_Ler_12C_Tray_4	22/07/2016	Ler_12C	4	6	1417	128	140.1	57.5	18.4	12.1	52.9	165.6	84.6	0	4	180.3	4.6
2016-07-22_Ler_12C_Tray_4	22/07/2016	Ler_12C	4	7	128	384	65.5	48.2	12.5	9.7	53.2	91.5	71.6	0	4	126.7	4.6
2016-07-22_Ler_12C_Tray_4	22/07/2016	Ler_12C	4	8	385	384	142.2	67.7	17.7	13.8	57.7	186.2	76.4	0	7	177.3	4.6
2016-07-22_Ler_12C_Tray_4	22/07/2016	Ler_12C	4	9	642	384	128.6	59.1	17.7	11.9	52.2	157.7	81.6	0	5	173.7	4.6
2016-07-22_Ler_12C_Tray_4	22/07/2016	Ler_12C	4	10	899	384	64.6	37.7	11.7	8.4	60.5	74.7	86.5	0	4	171.4	4.6
2016-07-22_Ler_12C_Tray_4	22/07/2016	Ler_12C	4	11	1156	384	0	0	0	0	0	0	0	0	0	0	4.6
2016-07-22_Ler_12C_Tray_4	22/07/2016	Ler_12C	4	12	1417	384	40.5	29.1	8.6	7.3	69.1	48	84.4	0	4	155.5	4.6
2016-07-22_Ler_12C_Tray_4	22/07/2016	Ler_12C	4	13	128	640	86.6	47.4	14.7	9.1	51.1	103.2	83.9	0	5	170.2	4.6
2016-07-22_Ler_12C_Tray_4	22/07/2016	Ler_12C	4	14	385	640	72	38.2	12.5	8.4	58.4	81.6	88.3	0	5	175.9	4.6
2016-07-22_Ler_12C_Tray_4	22/07/2016	Ler_12C	4	15	642	640	0	0	0	0	0	0	0	0	0	0	4.6
2016-07-22_Ler_12C_Tray_4	22/07/2016	Ler_12C	4	16	899	640	0	0	0	0	0	0	0	0	0	0	4.6
2016-07-22_Ler_12C_Tray_4	22/07/2016	Ler_12C	4	17	1156	640	0	0	0	0	0	0	0	0	0	0	4.6
2016-07-22_Ler_12C_Tray_4	22/07/2016	Ler_12C	4	18	1417	640	134.3	58.8	18.1	11.2	52	159.3	84.3	0	6	185.3	4.6
2016-07-22_Ler_12C_Tray_4	22/07/2016	Ler_12C	4	19	128	900	0	0	0	0	0	0	0	0	0	0	4.6
2016-07-22_Ler_12C_Tray_4	22/07/2016	Ler_12C	4	20	385	900	66.2	40.7	14.3	7.3	41.5	80.7	82	0	4	162.1	4.6
2016-07-22_Ler_12C_Tray_4	22/07/2016	Ler_12C	4	21	642	900	54.3	34.7	11	7.6	57	65.3	83.2	0	4	153	4.6
2016-07-22_Ler_12C_Tray_4	22/07/2016	Ler_12C	4	22	899	900	93	46.2	14.7	9.5	54.9	107	86.9	0	4	177.1	4.6
2016-07-22_Ler_12C_Tray_4	22/07/2016	Ler_12C	4	23	1156	900	42.6	29.9	9.7	6.7	57.5	49	87	0	4	143.6	4.6
2016-07-22_Ler_12C_Tray_4	22/07/2016	Ler_12C	4	24	1417	900	46.1	31.1	10.4	6.5	54.6	52.9	87	0	4	166.8	4.6
2016-07-26_Ler_12C_Tray_1	26/07/2016	Ler_12C	1	1	128	128	264.7	85.2	22.3	19.5	67.7	329.3	80.4	0	6	177.7	4.7
2016-07-26_Ler_12C_Tray_1	26/07/2016	Ler_12C	1	2	385	128	382.5	99.4	26.2	22.7	71.1	459.3	83.3	3	7	196.3	4.7
2016-07-26_Ler_12C_Tray_1	26/07/2016	Ler_12C	1	3	642	128	0	0	0	0	0	0	0	0	0	0	4.7
2016-07-26_Ler_12C_Tray_1	26/07/2016	Ler_12C	1	4	899	128	332.9	100.5	25.8	20.4	63.9	401.7	82.9	1	8	192.5	4.7
2016-07-26_Ler_12C_Tray_1	26/07/2016	Ler_12C	1	5	1156	128	274.4	92.7	23	20	66.3	348.1	78.8	2	10	171.4	4.7
2016-07-26_Ler_12C_Tray_1	26/07/2016	Ler_12C	1	6	1417	128	447.2	118.8	28.8	26.2	68.9	567.8	78.8	3	9	178.9	4.7
2016-07-26_Ler_12C_Tray_1	26/07/2016	Ler_12C	1	7	128	384	415.4	127.1	29.4	24.2	61.2	544.4	76.3	2	6	173.6	4.7
2016-07-26_Ler_12C_Tray_1	26/07/2016	Ler_12C	1	8	385	384	183.7	85.5	18.9	16.7	65.6	244.3	75.2	0	7	175	4.7
2016-07-26_Ler_12C_Tray_1	26/07/2016	Ler_12C	1	9	642	384	0	0	0	0	0	0	0	0	0	0	4.7
2016-07-26_Ler_12C_Tray_1	26/07/2016	Ler_12C	1	10	899	384	0	0	0	0	0	0	0	0	0	0	4.7
2016-07-26_Ler_12C_Tray_1	26/07/2016	Ler_12C	1	11	1156	384	0	0	0	0	0	0	0	0	0	0	4.7
2016-07-26_Ler_12C_Tray_1	26/07/2016	Ler_12C	1	12	1417	384	271	104.6	26.2	18.5	50.4	371.3	73	2	9	178.4	4.7
2016-07-26_Ler_12C_Tray_1	26/07/2016	Ler_12C	1	13	128	640	0	0	0	0	0	0	0	0	0	0	4.7
2016-07-26_Ler_12C_Tray_1	26/07/2016	Ler_12C	1	14	385	640	176.4	83.5	18.9	16.5	63	231.9	76.1	1	8	160.3	4.7
2016-07-26_Ler_12C_Tray_1	26/07/2016	Ler_12C	1	15	642	640	0	0	0	0	0	0	0	0	0	0	4.7
2016-07-26_Ler_12C_Tray_1	26/07/2016	Ler_12C	1	16	899	640	0	0	0	0	0	0	0	0	0	0	4.7
2016-07-26_Ler_12C_Tray_1	26/07/2016	Ler_12C	1	17	1156	640	0	0	0	0	0	0	0	0	0	0	4.7
2016-07-26_Ler_12C_Tray_1	26/07/2016	Ler_12C	1	18	1417	640	36.8	26.2	8.8	6	60.5	40.6	90.7	0	5	177.2	4.7
2016-07-26_Ler_12C_Tray_1	26/07/2016	Ler_12C	1	19	128	900	0	0	0	0	0	0	0	0	0	0	4.7
2016-07-26_Ler_12C_Tray_1	26/07/2016	Ler_12C	1	20	385	900	0	0	0	0	0	0	0	0	0	0	4.7
2016-07-26_Ler_12C_Tray_1	26/07/2016	Ler_12C	1	21	642	900	0	0	0	0	0	0	0	0	0	0	4.7
2016-07-26_Ler_12C_Tray_1	26/07/2016	Ler_12C	1	22	899	900	287.3	82.7	22.1	20.2	74.9	338.3	84.9	0	6	195.5	4.7
2016-07-26_Ler_12C_Tray_1	26/07/2016	Ler_12C	1	23	1156	900	355.5	144.9	29	24.2	53.9	529	67.2	3	7	151.4	4.7
2016-07-26_Ler_12C_Tray_1	26/07/2016	Ler_12C	1	24	1417	900	406.7	131.4	30.9	24	54.2	559.6	72.7	4	8	177.1	4.7
2016-07-26_Ler_12C_Tray_2	26/07/2016	Ler_12C	2	1	128	128	405.7	131.7	29.1	25.3	61	549.2	73.9	2	8	179.2	5
2016-07-26_Ler_12C_Tray_2	26/07/2016	Ler_12C	2	2	385	128	353.4	95.4	26.5	21.2	64.2	428	82.6	2	7	191.9	5
2016-07-26_Ler_12C_Tray_2	26/07/2016	Ler_12C	2	3	642	128	317.5	99.8	25.9	20.8	60.5	413.1	76.9	2	8	176.8	5
2016-07-26_Ler_12C_Tray_2	26/07/2016	Ler_12C	2	4	899	128	297.6	103.6	25.3	20.4	59.4	385.8	77.1	1	9	176.4	5
2016-07-26_Ler_12C_Tray_2	26/07/2016	Ler_12C	2	5	1156	128	211.9	75	19.2	18.6	73.2	268.5	78.9	0	6	175.9	5
2016-07-26_Ler_12C_Tray_2	26/07/2016	Ler_12C	2	6	1417	128	182.1	68	17.8	16.4	73.4	217.5	83.7	0	6	183.3	5
2016-07-26_Ler_12C_Tray_2	26/07/2016	Ler_12C	2	7	128	384	387.7	104	26.7	24.6	69.4	487.5	79.5	2	5	189.2	5
2016-07-26_Ler_12C_Tray_2	26/07/2016	Ler_12C	2	8	385	384	160.5	64.3	17.6	14.9	66.1	198.3	80.9	0	6	181.5	5
2016-07-26_Ler_12C_Tray_2	26/07/2016	Ler_12C	2	9	642	384	0	0	0	0	0	0	0	0	0	0	5
2016-07-26_Ler_12C_Tray_2	26/07/2016	Ler_12C	2	10	899	384	0	0	0	0	0	0	0	0	0	0	5
2016-07-26_Ler_12C_Tray_2	26/07/2016	Ler_12C	2	11	1156	384	404.9	106.5	27.1	25.3	70.3	519.7	77.9	3	6	189.4	5
2016-07-26_Ler_12C_Tray_2	26/07/2016	Ler_12C	2	12	1417	384	326.3	97.1	25.3	20.6	65.1	400	81.6	1	7	187.9	5
2016-07-26_Ler_12C_Tray_2	26/07/2016	Ler_12C	2	13	128	640	197.4	69	18.8	16	71.2	230.8	85.5	0	5	197.8	5
2016-07-26_Ler_12C_Tray_2	26/07/2016	Ler_12C	2	14	385	640	314.5	103.9	25.5	21	61.8	407.4	77.2	1	7	187.8	5
2016-07-26_Ler_12C_Tray_2	26/07/2016	Ler_12C	2	15	642	640	0	0	0	0	0	0	0	0	0	0	5
2016-07-26_Ler_12C_Tray_2	26/07/2016	Ler_12C	2	16	899	640	0	0	0	0	0	0	0	0	0	0	5
2016-07-26_Ler_12C_Tray_2	26/07/2016	Ler_12C	2	17	1156	640	381.6	106.1	26.5	24.2	69.4	491.7	77.6	2	8	186.9	5
2016-07-26_Ler_12C_Tray_2	26/07/2016	Ler_12C	2	18	1417	640	342.3	103.2	26.3	22	63.2	440	77.8	1	6	186.3	5
2016-07-26_Ler_12C_Tray_2	26/07/2016	Ler_12C	2	19	128	900	103.1	53.1	14.1	12.3	65.6	131	78.7	0	6	171.7	5
2016-07-26_Ler_12C_Tray_2	26/07/2016	Ler_12C	2	20	385	900	278.1	99	23.8	20	62.3	360.5	77.2	0	6	181.2	5
2016-07-26_Ler_12C_Tray_2	26/07/2016	Ler_12C	2	21	642	900	0	0	0	0	0	0	0	0	0	0	5
2016-07-26_Ler_12C_Tray_2	26/07/2016	Ler_12C	2	22	899	900	0	0	0	0	0	0	0	0	0	0	5
2016-07-26_Ler_12C_Tray_2	26/07/2016	Ler_12C	2	23	1156	900	236.1	79.5	21	17.6	68.1	285	82.8	0	6	192	5
2016-07-26_Ler_12C_Tray_2	26/07/2016	Ler_12C	2	24	1417	900	262.3	83.2	23.2	17.8	61.9	316.3	82.9	0	6	197.2	5
2016-07-26_Ler_12C_Tray_3	26/07/2016	Ler_12C	3	1	128	128	410.8	111.7	27.1	25.6	71.2	525.6	78.2	3	8	182	4.7
2016-07-26_Ler_12C_Tray_3	26/07/2016	Ler_12C	3	2	385	128	394.1	106.5	26.9	24.9	69.4	500.4	78.8	3	9	185.4	4.7
2016-07-26_Ler_12C_Tray_3	26/07/2016	Ler_12C	3	3	642	128	146	66.2	18.1	12.9	57	176.3	82.8	0	4	183.9	4.7
2016-07-26_Ler_12C_Tray_3	26/07/2016	Ler_12C	3	4	899	128	202.2	73.8	19.6	16.8	67.2	247.3	81.8	0	8	182.7	4.7
2016-07-26_Ler_12C_Tray_3	26/07/2016	Ler_12C	3	5	1156	128	151.2	64.8	17.8	14.4	60.4	187.1	80.8	0	5	182.3	4.7
2016-07-26_Ler_12C_Tray_3	26/07/2016	Ler_12C	3	6	1417	128	179.5	74.4	21.9	13.1	47.5	219.6	81.7	0	6	182.6	4.7
2016-07-26_Ler_12C_Tray_3	26/07/2016	Ler_12C	3	7	128	384	467.6	124.7	31	25.4	62.1	601.8	77.7	3	8	188.5	4.7
2016-07-26_Ler_12C_Tray_3	26/07/2016	Ler_12C	3	8	385	384	0	0	0	0	0	0	0	0	0	0	4.7
2016-07-26_Ler_12C_Tray_3	26/07/2016	Ler_12C	3	9	642	384	0	0	0	0	0	0	0	0	0	0	4.7
2016-07-26_Ler_12C_Tray_3	26/07/2016	Ler_12C	3	10	899	384	0	0	0	0	0	0	0	0	0	0	4.7
2016-07-26_Ler_12C_Tray_3	26/07/2016	Ler_12C	3	11	1156	384	404.6	113.9	27.5	25.8	68	533.7	75.8	3	6	187.9	4.7
2016-07-26_Ler_12C_Tray_3	26/07/2016	Ler_12C	3	12	1417	384	425.3	119	28	26.7	69.3	569.4	74.7	2	8	176.4	4.7
2016-07-26_Ler_12C_Tray_3	26/07/2016	Ler_12C	3	13	128	640	304.8	93.5	23.4	20.9	70.6	374.3	81.4	0	7	191.6	4.7
2016-07-26_Ler_12C_Tray_3	26/07/2016	Ler_12C	3	14	385	640	557.2	139.8	33.1	27.3	64.7	702.5	79.3	6	10	185.7	4.7
2016-07-26_Ler_12C_Tray_3	26/07/2016	Ler_12C	3	15	642	640	0	0	0	0	0	0	0	0	0	0	4.7
2016-07-26_Ler_12C_Tray_3	26/07/2016	Ler_12C	3	16	899	640	337.3	102.3	24.9	23.4	69	430	78.4	1	5	183.4	4.7
2016-07-26_Ler_12C_Tray_3	26/07/2016	Ler_12C	3	17	1156	640	379	117.7	26.9	25.4	66.8	509.5	74.4	3	9	188.6	4.7
2016-07-26_Ler_12C_Tray_3	26/07/2016	Ler_12C	3	18	1417	640	382	117.9	26.7	24.5	68.4	500.2	76.4	2	8	182.2	4.7
2016-07-26_Ler_12C_Tray_3	26/07/2016	Ler_12C	3	19	128	900	256.5	103.6	22.6	21.5	64	367.4	69.8	0	5	170.4	4.7
2016-07-26_Ler_12C_Tray_3	26/07/2016	Ler_12C	3	20	385	900	183.7	86.1	18.9	17	65.3	243.4	75.5	0	6	177.8	4.7
2016-07-26_Ler_12C_Tray_3	26/07/2016	Ler_12C	3	21	642	900	310.6	93.2	23.4	21.1	72	378.1	82.1	0	9	195.6	4.7
2016-07-26_Ler_12C_Tray_3	26/07/2016	Ler_12C	3	22	899	900	288.4	112.4	23.2	21.5	68.1	382.5	75.4	0	9	178.4	4.7
2016-07-26_Ler_12C_Tray_3	26/07/2016	Ler_12C	3	23	1156	900	325.4	114.5	24.5	23.4	68.9	436.5	74.5	2	9	181.3	4.7
2016-07-26_Ler_12C_Tray_3	26/07/2016	Ler_12C	3	24	1417	900	289.4	105.2	24.5	20.4	61.3	377	76.8	1	6	172	4.7
2016-07-26_Ler_12C_Tray_4	26/07/2016	Ler_12C	4	1	128	128	61.3	35.1	10.1	9.1	76.2	70.1	87.5	0	5	176.6	4.7
2016-07-26_Ler_12C_Tray_4	26/07/2016	Ler_12C	4	2	385	128	70.6	38.9	12.2	9.3	60.1	84.5	83.6	0	3	157.5	4.7
2016-07-26_Ler_12C_Tray_4	26/07/2016	Ler_12C	4	3	642	128	206.9	80.3	21.9	16	54.7	263.9	78.4	0	7	172	4.7
2016-07-26_Ler_12C_Tray_4	26/07/2016	Ler_12C	4	4	899	128	0	0	0	0	0	0	0	0	0	0	4.7
2016-07-26_Ler_12C_Tray_4	26/07/2016	Ler_12C	4	5	1156	128	0	0	0	0	0	0	0	0	0	0	4.7
2016-07-26_Ler_12C_Tray_4	26/07/2016	Ler_12C	4	6	1417	128	292.1	98.2	24.1	20	64.3	366.6	79.7	0	8	186	4.7
2016-07-26_Ler_12C_Tray_4	26/07/2016	Ler_12C	4	7	128	384	113.4	56.7	17.9	10.3	44.9	139.4	81.3	0	7	173.2	4.7
2016-07-26_Ler_12C_Tray_4	26/07/2016	Ler_12C	4	8	385	384	298.8	99.9	23.8	20.3	66.9	370.4	80.7	0	5	189.2	4.7
2016-07-26_Ler_12C_Tray_4	26/07/2016	Ler_12C	4	9	642	384	267.5	84.5	21.3	20	75	322.8	82.9	0	7	189.9	4.7
2016-07-26_Ler_12C_Tray_4	26/07/2016	Ler_12C	4	10	899	384	144.9	83	22.8	12.9	35.5	222.7	65	0	7	153.8	4.7
2016-07-26_Ler_12C_Tray_4	26/07/2016	Ler_12C	4	11	1156	384	0	0	0	0	0	0	0	0	0	0	4.7
2016-07-26_Ler_12C_Tray_4	26/07/2016	Ler_12C	4	12	1417	384	81.4	42.4	13.3	9.1	58.6	94.5	86.1	0	4	182.8	4.7
2016-07-26_Ler_12C_Tray_4	26/07/2016	Ler_12C	4	13	128	640	133.7	66.7	17.1	13.3	58.3	168.1	79.5	0	7	169.3	4.7
2016-07-26_Ler_12C_Tray_4	26/07/2016	Ler_12C	4	14	385	640	141.4	56.4	17.3	12.4	60.2	161.6	87.5	0	5	196.4	4.7
2016-07-26_Ler_12C_Tray_4	26/07/2016	Ler_12C	4	15	642	640	0	0	0	0	0	0	0	0	0	0	4.7
2016-07-26_Ler_12C_Tray_4	26/07/2016	Ler_12C	4	16	899	640	0	0	0	0	0	0	0	0	0	0	4.7
2016-07-26_Ler_12C_Tray_4	26/07/2016	Ler_12C	4	17	1156	640	0	0	0	0	0	0	0	0	0	0	4.7
2016-07-26_Ler_12C_Tray_4	26/07/2016	Ler_12C	4	18	1417	640	242.7	84.6	22.6	17.1	60.6	293.1	82.8	0	5	186.2	4.7
2016-07-26_Ler_12C_Tray_4	26/07/2016	Ler_12C	4	19	128	900	19.9	17.9	5.9	4.9	72.6	21.8	91.2	0	4	146.9	4.7
2016-07-26_Ler_12C_Tray_4	26/07/2016	Ler_12C	4	20	385	900	144.2	66.3	19.6	12	47.7	179.9	80.1	0	6	177	4.7
2016-07-26_Ler_12C_Tray_4	26/07/2016	Ler_12C	4	21	642	900	115.6	51.2	16.2	11	55.8	132.1	87.6	0	5	192.5	4.7
2016-07-26_Ler_12C_Tray_4	26/07/2016	Ler_12C	4	22	899	900	193.6	71.9	20.5	15.2	58.9	232.7	83.2	0	7	197.6	4.7
2016-07-26_Ler_12C_Tray_4	26/07/2016	Ler_12C	4	23	1156	900	90.7	45.2	13.3	10.5	65.3	104.1	87.1	0	5	187.1	4.7
2016-07-26_Ler_12C_Tray_4	26/07/2016	Ler_12C	4	24	1417	900	72.2	39	12.7	8.9	57.4	84.8	85.1	0	4	186.5	4.7
2016-07-28_Ler_12C_Tray_1	28/07/2016	Ler_12C	1	1	128	128	422.5	114.9	27.3	25.8	72.2	536.2	78.8	3	8	175.9	4.6
2016-07-28_Ler_12C_Tray_1	28/07/2016	Ler_12C	1	2	385	128	600.8	125.1	32.8	28.6	71.3	696.7	86.2	4	8	197.5	4.6
2016-07-28_Ler_12C_Tray_1	28/07/2016	Ler_12C	1	3	642	128	0	0	0	0	0	0	0	0	0	0	4.6
2016-07-28_Ler_12C_Tray_1	28/07/2016	Ler_12C	1	4	899	128	510.9	124.9	32.5	24.9	61.5	625.5	81.7	5	9	188.7	4.6
2016-07-28_Ler_12C_Tray_1	28/07/2016	Ler_12C	1	5	1156	128	420.9	117.7	27.5	26.2	70.8	542	77.7	4	9	168.1	4.6
2016-07-28_Ler_12C_Tray_1	28/07/2016	Ler_12C	1	6	1417	128	685.2	154.5	35.8	32.1	68	846.8	80.9	5	8	180.2	4.6
2016-07-28_Ler_12C_Tray_1	28/07/2016	Ler_12C	1	7	128	384	599.1	147.5	36.2	28.6	58.1	781.9	76.6	4	11	171.7	4.6
2016-07-28_Ler_12C_Tray_1	28/07/2016	Ler_12C	1	8	385	384	249.7	95.2	21.4	20.3	69.4	334.6	74.6	0	7	177.6	4.6
2016-07-28_Ler_12C_Tray_1	28/07/2016	Ler_12C	1	9	642	384	0	0	0	0	0	0	0	0	0	0	4.6
2016-07-28_Ler_12C_Tray_1	28/07/2016	Ler_12C	1	10	899	384	0	0	0	0	0	0	0	0	0	0	4.6
2016-07-28_Ler_12C_Tray_1	28/07/2016	Ler_12C	1	11	1156	384	0	0	0	0	0	0	0	0	0	0	4.6
2016-07-28_Ler_12C_Tray_1	28/07/2016	Ler_12C	1	12	1417	384	411.3	130.3	31	23.6	54.5	541.1	76	4	10	181.1	4.6
2016-07-28_Ler_12C_Tray_1	28/07/2016	Ler_12C	1	13	128	640	0	0	0	0	0	0	0	0	0	0	4.6
2016-07-28_Ler_12C_Tray_1	28/07/2016	Ler_12C	1	14	385	640	225.4	111.8	20.1	19.4	71.1	299	75.4	1	9	168.7	4.6
2016-07-28_Ler_12C_Tray_1	28/07/2016	Ler_12C	1	15	642	640	0	0	0	0	0	0	0	0	0	0	4.6
2016-07-28_Ler_12C_Tray_1	28/07/2016	Ler_12C	1	16	899	640	0	0	0	0	0	0	0	0	0	0	4.6
2016-07-28_Ler_12C_Tray_1	28/07/2016	Ler_12C	1	17	1156	640	0	0	0	0	0	0	0	0	0	0	4.6
2016-07-28_Ler_12C_Tray_1	28/07/2016	Ler_12C	1	18	1417	640	62.8	34.2	10.5	8.7	72.8	70.6	88.9	0	4	179.5	4.6
2016-07-28_Ler_12C_Tray_1	28/07/2016	Ler_12C	1	19	128	900	0	0	0	0	0	0	0	0	0	0	4.6
2016-07-28_Ler_12C_Tray_1	28/07/2016	Ler_12C	1	20	385	900	0	0	0	0	0	0	0	0	0	0	4.6
2016-07-28_Ler_12C_Tray_1	28/07/2016	Ler_12C	1	21	642	900	0	0	0	0	0	0	0	0	0	0	4.6
2016-07-28_Ler_12C_Tray_1	28/07/2016	Ler_12C	1	22	899	900	469.3	109.3	30.3	24	64.9	561.6	83.6	4	8	192.4	4.6
2016-07-28_Ler_12C_Tray_1	28/07/2016	Ler_12C	1	23	1156	900	500.7	155.2	32.8	28.8	59.4	714.7	70.1	4	7	164.4	4.6
2016-07-28_Ler_12C_Tray_1	28/07/2016	Ler_12C	1	24	1417	900	588.1	160.5	38.2	29.5	51.3	859.1	68.5	6	9	170.6	4.6
2016-07-28_Ler_12C_Tray_2	28/07/2016	Ler_12C	2	1	128	128	632.5	166.5	37.9	30	56.1	851.9	74.2	5	7	175.9	4.7
2016-07-28_Ler_12C_Tray_2	28/07/2016	Ler_12C	2	2	385	128	542.3	133.6	33	27.4	63.5	682.5	79.5	5	11	186.8	4.7
2016-07-28_Ler_12C_Tray_2	28/07/2016	Ler_12C	2	3	642	128	470.5	136	31.7	26.8	59.7	644.4	73	3	9	177	4.7
2016-07-28_Ler_12C_Tray_2	28/07/2016	Ler_12C	2	4	899	128	464.4	128.9	30.2	26.8	64.9	616.8	75.3	5	9	175.3	4.7
2016-07-28_Ler_12C_Tray_2	28/07/2016	Ler_12C	2	5	1156	128	375.3	101.6	26.6	23.3	67.8	470.5	79.8	2	8	184.7	4.7
2016-07-28_Ler_12C_Tray_2	28/07/2016	Ler_12C	2	6	1417	128	299.4	88.9	23.8	20.3	67.5	365.6	81.9	0	6	188.8	4.7
2016-07-28_Ler_12C_Tray_2	28/07/2016	Ler_12C	2	7	128	384	575.4	144.6	32.3	31.3	70.1	769.2	74.8	5	10	177.8	4.7
2016-07-28_Ler_12C_Tray_2	28/07/2016	Ler_12C	2	8	385	384	272.8	93.1	22.7	19.9	67.4	339.1	80.4	0	6	183.8	4.7
2016-07-28_Ler_12C_Tray_2	28/07/2016	Ler_12C	2	9	642	384	0	0	0	0	0	0	0	0	0	0	4.7
2016-07-28_Ler_12C_Tray_2	28/07/2016	Ler_12C	2	10	899	384	0	0	0	0	0	0	0	0	0	0	4.7
2016-07-28_Ler_12C_Tray_2	28/07/2016	Ler_12C	2	11	1156	384	0	0	0	0	0	0	0	0	0	0	4.7
2016-07-28_Ler_12C_Tray_2	28/07/2016	Ler_12C	2	12	1417	384	0	0	0	0	0	0	0	0	0	0	4.7
2016-07-28_Ler_12C_Tray_2	28/07/2016	Ler_12C	2	13	128	640	310.4	88.5	23.8	20.3	70	370.8	83.7	0	7	190	4.7
2016-07-28_Ler_12C_Tray_2	28/07/2016	Ler_12C	2	14	385	640	473.1	126.3	30.2	27.2	66.1	634.5	74.6	5	8	177.5	4.7
2016-07-28_Ler_12C_Tray_2	28/07/2016	Ler_12C	2	15	642	640	0	0	0	0	0	0	0	0	0	0	4.7
2016-07-28_Ler_12C_Tray_2	28/07/2016	Ler_12C	2	16	899	640	0	0	0	0	0	0	0	0	0	0	4.7
2016-07-28_Ler_12C_Tray_2	28/07/2016	Ler_12C	2	17	1156	640	0	0	0	0	0	0	0	0	0	0	4.7
2016-07-28_Ler_12C_Tray_2	28/07/2016	Ler_12C	2	18	1417	640	0	0	0	0	0	0	0	0	0	0	4.7
2016-07-28_Ler_12C_Tray_2	28/07/2016	Ler_12C	2	19	128	900	153.9	69.6	16.5	15.6	72.1	198.2	77.6	0	7	166.8	4.7
2016-07-28_Ler_12C_Tray_2	28/07/2016	Ler_12C	2	20	385	900	404	119.2	29.8	24.8	58.1	563.4	71.7	3	9	164.5	4.7
2016-07-28_Ler_12C_Tray_2	28/07/2016	Ler_12C	2	21	642	900	0	0	0	0	0	0	0	0	0	0	4.7
2016-07-28_Ler_12C_Tray_2	28/07/2016	Ler_12C	2	22	899	900	0	0	0	0	0	0	0	0	0	0	4.7
2016-07-28_Ler_12C_Tray_2	28/07/2016	Ler_12C	2	23	1156	900	397.7	123.2	27.4	24.8	67.4	511	77.8	2	7	180.3	4.7
2016-07-28_Ler_12C_Tray_2	28/07/2016	Ler_12C	2	24	1417	900	442.9	121.2	28.9	24.8	67.5	539.5	82.1	3	8	176.3	4.7
2016-07-28_Ler_12C_Tray_3	28/07/2016	Ler_12C	3	1	128	128	556.9	121	31.3	27.9	72.2	664	83.9	5	11	196.1	5
2016-07-28_Ler_12C_Tray_3	28/07/2016	Ler_12C	3	2	385	128	505.8	119	30.7	28.1	68.2	639.7	79.1	3	8	191.3	5
2016-07-28_Ler_12C_Tray_3	28/07/2016	Ler_12C	3	3	642	128	220.8	76.6	20.8	17.8	65.2	278.6	79.3	0	7	183.5	5
2016-07-28_Ler_12C_Tray_3	28/07/2016	Ler_12C	3	4	899	128	262.2	94.5	24.6	18	55.4	332.3	78.9	0	6	183.6	5
2016-07-28_Ler_12C_Tray_3	28/07/2016	Ler_12C	3	5	1156	128	231.4	80.8	21.2	18.6	65.8	299	77.4	1	7	181.8	5
2016-07-28_Ler_12C_Tray_3	28/07/2016	Ler_12C	3	6	1417	128	247.5	97.2	25	17.6	50.6	339.1	73	2	8	170.5	5
2016-07-28_Ler_12C_Tray_3	28/07/2016	Ler_12C	3	7	128	384	643.6	134.3	33.9	30.1	71.2	763.9	84.2	4	7	206.2	5
2016-07-28_Ler_12C_Tray_3	28/07/2016	Ler_12C	3	8	385	384	365.1	101.5	25.7	23.4	70.1	467.2	78.2	3	7	193	5
2016-07-28_Ler_12C_Tray_3	28/07/2016	Ler_12C	3	9	642	384	502.2	116	29.3	27.1	74.3	612.5	82	4	8	197.7	5
2016-07-28_Ler_12C_Tray_3	28/07/2016	Ler_12C	3	10	899	384	288.9	100	24.6	20.8	61	377.9	76.4	1	8	183.7	5
2016-07-28_Ler_12C_Tray_3	28/07/2016	Ler_12C	3	11	1156	384	540.2	121.2	31.5	27.9	69.2	662	81.6	3	7	195.8	5
2016-07-28_Ler_12C_Tray_3	28/07/2016	Ler_12C	3	12	1417	384	594.1	146.3	33.7	30.5	66.5	781.1	76.1	6	10	178.7	5
2016-07-28_Ler_12C_Tray_3	28/07/2016	Ler_12C	3	13	128	640	419.3	101.4	27.9	23.4	68.4	500.2	83.8	2	8	199.4	5
2016-07-28_Ler_12C_Tray_3	28/07/2016	Ler_12C	3	14	385	640	729.6	150.9	35.9	32.3	72	892.5	81.7	7	10	199.2	5
2016-07-28_Ler_12C_Tray_3	28/07/2016	Ler_12C	3	15	642	640	495.5	157.6	33.9	26.9	54.8	709.6	69.8	5	8	183.1	5
2016-07-28_Ler_12C_Tray_3	28/07/2016	Ler_12C	3	16	899	640	487.5	118	29.9	26.7	69.2	602	81	5	8	193.5	5
2016-07-28_Ler_12C_Tray_3	28/07/2016	Ler_12C	3	17	1156	640	535.4	126.6	30.5	28.9	73.1	661.8	80.9	5	7	198.8	5
2016-07-28_Ler_12C_Tray_3	28/07/2016	Ler_12C	3	18	1417	640	526.7	142.3	32.5	27.5	63.4	692.2	76.1	4	9	182.6	5
2016-07-28_Ler_12C_Tray_3	28/07/2016	Ler_12C	3	19	128	900	361.7	116	27.7	23.4	59.8	490.7	73.7	2	9	183.3	5
2016-07-28_Ler_12C_Tray_3	28/07/2016	Ler_12C	3	20	385	900	276.3	98	25	18.6	56.5	354	78	1	10	186.8	5
2016-07-28_Ler_12C_Tray_3	28/07/2016	Ler_12C	3	21	642	900	470.3	105.2	28.9	25	71.5	553.1	85	2	6	207.7	5
2016-07-28_Ler_12C_Tray_3	28/07/2016	Ler_12C	3	22	899	900	414.4	121.8	26.7	25.3	73.8	521.3	79.5	3	8	191.7	5
2016-07-28_Ler_12C_Tray_3	28/07/2016	Ler_12C	3	23	1156	900	435.3	133.8	30.5	25.1	59.4	591.5	73.6	3	9	184.1	5
2016-07-28_Ler_12C_Tray_3	28/07/2016	Ler_12C	3	24	1417	900	382.9	136.1	29.7	23	55.1	526.8	72.7	2	9	173	5
2016-07-28_Ler_12C_Tray_4	28/07/2016	Ler_12C	4	1	128	128	113.2	49.5	14.1	12.2	72.5	133.3	84.9	0	5	159.4	4.7
2016-07-28_Ler_12C_Tray_4	28/07/2016	Ler_12C	4	2	385	128	129.1	59.6	16.7	13.5	59.2	163.3	79.1	0	3	141.8	4.7
2016-07-28_Ler_12C_Tray_4	28/07/2016	Ler_12C	4	3	642	128	351.1	119.9	28	22.6	57	484.7	72.4	3	6	152.8	4.7
2016-07-28_Ler_12C_Tray_4	28/07/2016	Ler_12C	4	4	899	128	0	0	0	0	0	0	0	0	0	0	4.7
2016-07-28_Ler_12C_Tray_4	28/07/2016	Ler_12C	4	5	1156	128	0	0	0	0	0	0	0	0	0	0	4.7
2016-07-28_Ler_12C_Tray_4	28/07/2016	Ler_12C	4	6	1417	128	463.2	126.7	29.7	26.5	66.9	607.7	76.2	4	8	163	4.7
2016-07-28_Ler_12C_Tray_4	28/07/2016	Ler_12C	4	7	128	384	181.3	69.9	22	13	47.7	216.3	83.8	0	5	171.3	4.7
2016-07-28_Ler_12C_Tray_4	28/07/2016	Ler_12C	4	8	385	384	496.8	112.6	30.3	25.9	68.7	592.8	83.8	4	8	184.3	4.7
2016-07-28_Ler_12C_Tray_4	28/07/2016	Ler_12C	4	9	642	384	452.7	106.7	27.1	26.1	78.3	542.5	83.4	1	8	181.4	4.7
2016-07-28_Ler_12C_Tray_4	28/07/2016	Ler_12C	4	10	899	384	227.9	95.9	23.3	17.3	53.5	308.3	73.9	1	7	155.3	4.7
2016-07-28_Ler_12C_Tray_4	28/07/2016	Ler_12C	4	11	1156	384	0	0	0	0	0	0	0	0	0	0	4.7
2016-07-28_Ler_12C_Tray_4	28/07/2016	Ler_12C	4	12	1417	384	149.6	60.8	19.9	11.5	48.2	175.6	85.2	0	6	169.4	4.7
2016-07-28_Ler_12C_Tray_4	28/07/2016	Ler_12C	4	13	128	640	210.4	82.3	20.5	17.3	63.7	271	77.6	0	9	155.9	4.7
2016-07-28_Ler_12C_Tray_4	28/07/2016	Ler_12C	4	14	385	640	242.3	85.1	20.7	19.2	71.8	300.9	80.5	0	5	169.1	4.7
2016-07-28_Ler_12C_Tray_4	28/07/2016	Ler_12C	4	15	642	640	0	0	0	0	0	0	0	0	0	0	4.7
2016-07-28_Ler_12C_Tray_4	28/07/2016	Ler_12C	4	16	899	640	0	0	0	0	0	0	0	0	0	0	4.7
2016-07-28_Ler_12C_Tray_4	28/07/2016	Ler_12C	4	17	1156	640	0	0	0	0	0	0	0	0	0	0	4.7
2016-07-28_Ler_12C_Tray_4	28/07/2016	Ler_12C	4	18	1417	640	403.2	111.1	26.3	24.8	74.3	495	81.5	0	7	170.8	4.7
2016-07-28_Ler_12C_Tray_4	28/07/2016	Ler_12C	4	19	128	900	34.1	25.3	8.1	6.2	65.9	38.9	87.8	0	4	133.9	4.7
2016-07-28_Ler_12C_Tray_4	28/07/2016	Ler_12C	4	20	385	900	228.1	88.7	23.5	16.5	52.6	299.9	76.1	0	8	158.1	4.7
2016-07-28_Ler_12C_Tray_4	28/07/2016	Ler_12C	4	21	642	900	218.3	80.2	20.9	17.1	63.4	276	79.1	0	9	165.9	4.7
2016-07-28_Ler_12C_Tray_4	28/07/2016	Ler_12C	4	22	899	900	338.3	109.7	25.4	22.4	66.6	436.5	77.5	0	8	175.1	4.7
2016-07-28_Ler_12C_Tray_4	28/07/2016	Ler_12C	4	23	1156	900	158.7	61.3	17.7	14.1	64.3	189.5	83.8	0	6	166.3	4.7
2016-07-28_Ler_12C_Tray_4	28/07/2016	Ler_12C	4	24	1417	900	124.3	53.7	18.8	10	44.8	144.8	85.8	0	5	170.6	4.7
2016-08-02_Ler_12C_Tray_1	02/08/2016	Ler_12C	1	1	128	128	786.5	158.8	37.9	32.6	69.8	958	82.1	7	10	169.7	4.5
2016-08-02_Ler_12C_Tray_1	02/08/2016	Ler_12C	1	2	385	128	1040.8	207.5	45.6	40.1	63.7	1393.1	74.7	10	12	165.8	4.5
2016-08-02_Ler_12C_Tray_1	02/08/2016	Ler_12C	1	3	642	128	0	0	0	0	0	0	0	0	0	0	4.5
2016-08-02_Ler_12C_Tray_1	02/08/2016	Ler_12C	1	4	899	128	990.8	179.2	40.1	39.4	78.5	1210.9	81.8	7	14	176.8	4.5
2016-08-02_Ler_12C_Tray_1	02/08/2016	Ler_12C	1	5	1156	128	769.2	181.4	38.1	35.7	67.4	1034.6	74.3	7	12	158.1	4.5
2016-08-02_Ler_12C_Tray_1	02/08/2016	Ler_12C	1	6	1417	128	1136.4	214.9	45.4	41.9	70.3	1477.3	76.9	7	10	161.2	4.5
2016-08-02_Ler_12C_Tray_1	02/08/2016	Ler_12C	1	7	128	384	1102.2	201.4	45.6	40.5	67.5	1417.4	77.8	7	12	159.6	4.5
2016-08-02_Ler_12C_Tray_1	02/08/2016	Ler_12C	1	8	385	384	425.9	142.4	29.5	26.4	62.3	599.2	71.1	5	7	160.9	4.5
2016-08-02_Ler_12C_Tray_1	02/08/2016	Ler_12C	1	9	642	384	0	0	0	0	0	0	0	0	0	0	4.5
2016-08-02_Ler_12C_Tray_1	02/08/2016	Ler_12C	1	10	899	384	0	0	0	0	0	0	0	0	0	0	4.5
2016-08-02_Ler_12C_Tray_1	02/08/2016	Ler_12C	1	11	1156	384	0	0	0	0	0	0	0	0	0	0	4.5
2016-08-02_Ler_12C_Tray_1	02/08/2016	Ler_12C	1	12	1417	384	731.8	190.7	37.4	34.1	66.5	952.8	76.8	7	10	167.2	4.5
2016-08-02_Ler_12C_Tray_1	02/08/2016	Ler_12C	1	13	128	640	0	0	0	0	0	0	0	0	0	0	4.5
2016-08-02_Ler_12C_Tray_1	02/08/2016	Ler_12C	1	14	385	640	466.7	131.8	28.6	27.3	72.5	591.5	78.9	4	11	163.5	4.5
2016-08-02_Ler_12C_Tray_1	02/08/2016	Ler_12C	1	15	642	640	0	0	0	0	0	0	0	0	0	0	4.5
2016-08-02_Ler_12C_Tray_1	02/08/2016	Ler_12C	1	16	899	640	0	0	0	0	0	0	0	0	0	0	4.5
2016-08-02_Ler_12C_Tray_1	02/08/2016	Ler_12C	1	17	1156	640	0	0	0	0	0	0	0	0	0	0	4.5
2016-08-02_Ler_12C_Tray_1	02/08/2016	Ler_12C	1	18	1417	640	121.4	48.5	14.8	11.9	71	134.5	90.3	0	6	175.5	4.5
2016-08-02_Ler_12C_Tray_1	02/08/2016	Ler_12C	1	19	128	900	0	0	0	0	0	0	0	0	0	0	4.5
2016-08-02_Ler_12C_Tray_1	02/08/2016	Ler_12C	1	20	385	900	0	0	0	0	0	0	0	0	0	0	4.5
2016-08-02_Ler_12C_Tray_1	02/08/2016	Ler_12C	1	21	642	900	0	0	0	0	0	0	0	0	0	0	4.5
2016-08-02_Ler_12C_Tray_1	02/08/2016	Ler_12C	1	22	899	900	832.8	175.8	39.9	35.7	66.7	1085	76.8	6	10	166	4.5
2016-08-02_Ler_12C_Tray_1	02/08/2016	Ler_12C	1	23	1156	900	912.6	197.1	43.4	37.7	61.7	1258.1	72.5	6	9	158.8	4.5
2016-08-02_Ler_12C_Tray_1	02/08/2016	Ler_12C	1	24	1417	900	1037.9	229	46.9	41.2	60	1444.6	71.8	7	12	162.2	4.5
2016-08-02_Ler_12C_Tray_2	02/08/2016	Ler_12C	2	1	128	128	1070	217.4	46.6	41.5	62.8	1482.7	72.2	6	7	162.9	4.5
2016-08-02_Ler_12C_Tray_2	02/08/2016	Ler_12C	2	2	385	128	989.9	195.2	41.5	39.6	73	1275.6	77.6	7	9	174	4.5
2016-08-02_Ler_12C_Tray_2	02/08/2016	Ler_12C	2	3	642	128	785.2	187.9	38.9	35.6	66.1	1046.4	75	7	13	173.9	4.5
2016-08-02_Ler_12C_Tray_2	02/08/2016	Ler_12C	2	4	899	128	917	177	40.7	36.3	70.6	1126.4	81.4	6	10	179.5	4.5
2016-08-02_Ler_12C_Tray_2	02/08/2016	Ler_12C	2	5	1156	128	678.6	190.8	37.4	32.1	61.9	911.8	74.4	6	10	170.5	4.5
2016-08-02_Ler_12C_Tray_2	02/08/2016	Ler_12C	2	6	1417	128	588	147.1	33	31.2	68.9	769.3	76.4	5	6	169.1	4.5
2016-08-02_Ler_12C_Tray_2	02/08/2016	Ler_12C	2	7	128	384	988.3	215.1	44.2	40.7	64.5	1364.4	72.4	6	9	168.3	4.5
2016-08-02_Ler_12C_Tray_2	02/08/2016	Ler_12C	2	8	385	384	528.1	131.2	32.3	27	64.4	673.5	78.4	5	9	175.5	4.5
2016-08-02_Ler_12C_Tray_2	02/08/2016	Ler_12C	2	9	642	384	0	0	0	0	0	0	0	0	0	0	4.5
2016-08-02_Ler_12C_Tray_2	02/08/2016	Ler_12C	2	10	899	384	0	0	0	0	0	0	0	0	0	0	4.5
2016-08-02_Ler_12C_Tray_2	02/08/2016	Ler_12C	2	11	1156	384	0	0	0	0	0	0	0	0	0	0	4.5
2016-08-02_Ler_12C_Tray_2	02/08/2016	Ler_12C	2	12	1417	384	0	0	0	0	0	0	0	0	0	0	4.5
2016-08-02_Ler_12C_Tray_2	02/08/2016	Ler_12C	2	13	128	640	517.9	129.1	29.2	28.6	77.2	643.6	80.5	4	8	180	4.5
2016-08-02_Ler_12C_Tray_2	02/08/2016	Ler_12C	2	14	385	640	873.1	176.8	43.1	35.6	59.9	1190.2	73.4	7	10	173.7	4.5
2016-08-02_Ler_12C_Tray_2	02/08/2016	Ler_12C	2	15	642	640	0	0	0	0	0	0	0	0	0	0	4.5
2016-08-02_Ler_12C_Tray_2	02/08/2016	Ler_12C	2	16	899	640	0	0	0	0	0	0	0	0	0	0	4.5
2016-08-02_Ler_12C_Tray_2	02/08/2016	Ler_12C	2	17	1156	640	0	0	0	0	0	0	0	0	0	0	4.5
2016-08-02_Ler_12C_Tray_2	02/08/2016	Ler_12C	2	18	1417	640	0	0	0	0	0	0	0	0	0	0	4.5
2016-08-02_Ler_12C_Tray_2	02/08/2016	Ler_12C	2	19	128	900	304.4	115.1	25.1	22	61.7	415.7	73.2	2	13	161.7	4.5
2016-08-02_Ler_12C_Tray_2	02/08/2016	Ler_12C	2	20	385	900	731.1	188.9	37.1	36.5	67.5	1041.1	70.2	7	9	164.8	4.5
2016-08-02_Ler_12C_Tray_2	02/08/2016	Ler_12C	2	21	642	900	0	0	0	0	0	0	0	0	0	0	4.5
2016-08-02_Ler_12C_Tray_2	02/08/2016	Ler_12C	2	22	899	900	0	0	0	0	0	0	0	0	0	0	4.5
2016-08-02_Ler_12C_Tray_2	02/08/2016	Ler_12C	2	23	1156	900	857.2	172.7	42	34.3	61.9	1109.7	77.3	6	8	181.1	4.5
2016-08-02_Ler_12C_Tray_2	02/08/2016	Ler_12C	2	24	1417	900	844.1	164.8	38.9	35.6	71	1068.9	79	7	12	181.9	4.5
2016-08-02_Ler_12C_Tray_3	02/08/2016	Ler_12C	3	1	128	128	1061.9	230.1	43.9	43.5	70.1	1446.6	73.4	6	11	169.1	4.5
2016-08-02_Ler_12C_Tray_3	02/08/2016	Ler_12C	3	2	385	128	1021.1	211.7	44.3	41.9	66.1	1417.6	72	7	13	167.3	4.5
2016-08-02_Ler_12C_Tray_3	02/08/2016	Ler_12C	3	3	642	128	443.9	133.6	30.4	26.4	61.3	606.4	73.2	4	6	171.3	4.5
2016-08-02_Ler_12C_Tray_3	02/08/2016	Ler_12C	3	4	899	128	506.2	149.8	32.8	29.3	59.8	735.3	68.8	5	6	164.2	4.5
2016-08-02_Ler_12C_Tray_3	02/08/2016	Ler_12C	3	5	1156	128	401.7	119.2	27.1	25.9	69.9	534.2	75.2	3	7	172.8	4.5
2016-08-02_Ler_12C_Tray_3	02/08/2016	Ler_12C	3	6	1417	128	491.4	147.2	32.2	28.8	60.5	707.3	69.5	5	10	161.8	4.5
2016-08-02_Ler_12C_Tray_3	02/08/2016	Ler_12C	3	7	128	384	1148.5	246.3	47.2	44.3	65.6	1616.8	71	8	11	165.8	4.5
2016-08-02_Ler_12C_Tray_3	02/08/2016	Ler_12C	3	8	385	384	609	139.9	32.8	29.3	72	740.8	82.2	6	10	191.8	4.5
2016-08-02_Ler_12C_Tray_3	02/08/2016	Ler_12C	3	9	642	384	878.1	198.7	39	38.1	73.4	1122.7	78.2	7	9	185.9	4.5
2016-08-02_Ler_12C_Tray_3	02/08/2016	Ler_12C	3	10	899	384	509.4	133.4	31.5	28.4	65.4	688.6	74	6	9	179.5	4.5
2016-08-02_Ler_12C_Tray_3	02/08/2016	Ler_12C	3	11	1156	384	0	0	0	0	0	0	0	0	0	0	4.5
2016-08-02_Ler_12C_Tray_3	02/08/2016	Ler_12C	3	12	1417	384	0	0	0	0	0	0	0	0	0	0	4.5
2016-08-02_Ler_12C_Tray_3	02/08/2016	Ler_12C	3	13	128	640	755.8	189.8	36.6	36.1	71.9	998.9	75.7	7	12	170	4.5
2016-08-02_Ler_12C_Tray_3	02/08/2016	Ler_12C	3	14	385	640	1218.1	239.7	49	43.9	64.6	1620.1	75.2	9	14	181.4	4.5
2016-08-02_Ler_12C_Tray_3	02/08/2016	Ler_12C	3	15	642	640	825.9	202	40.1	38.8	65.3	1191	69.3	5	9	177.2	4.5
2016-08-02_Ler_12C_Tray_3	02/08/2016	Ler_12C	3	16	899	640	862	194.5	38.6	37.7	73.7	1109.4	77.7	7	9	183.8	4.5
2016-08-02_Ler_12C_Tray_3	02/08/2016	Ler_12C	3	17	1156	640	0	0	0	0	0	0	0	0	0	0	4.5
2016-08-02_Ler_12C_Tray_3	02/08/2016	Ler_12C	3	18	1417	640	0	0	0	0	0	0	0	0	0	0	4.5
2016-08-02_Ler_12C_Tray_3	02/08/2016	Ler_12C	3	19	128	900	612.3	203.1	40.1	31.5	48.4	970.6	63.1	6	8	160.6	4.5
2016-08-02_Ler_12C_Tray_3	02/08/2016	Ler_12C	3	20	385	900	552.6	154	35.7	29	55.2	780.5	70.8	4	8	168.4	4.5
2016-08-02_Ler_12C_Tray_3	02/08/2016	Ler_12C	3	21	642	900	805.2	188	38.6	36.4	68.9	1063.6	75.7	6	8	181.3	4.5
2016-08-02_Ler_12C_Tray_3	02/08/2016	Ler_12C	3	22	899	900	765.2	182.3	37.7	35.5	68.6	1004.2	76.2	7	12	180.4	4.5
2016-08-02_Ler_12C_Tray_3	02/08/2016	Ler_12C	3	23	1156	900	701.4	227.9	39.5	37.5	57.3	1114.9	62.9	9	11	161.8	4.5
2016-08-02_Ler_12C_Tray_3	02/08/2016	Ler_12C	3	24	1417	900	671.5	181.1	39	31.7	56.1	946.3	71	6	9	164.2	4.5
2016-08-02_Ler_12C_Tray_4	02/08/2016	Ler_12C	4	1	128	128	189.9	73.8	19	15.8	67.2	230.7	82.3	0	8	160.2	4.7
2016-08-02_Ler_12C_Tray_4	02/08/2016	Ler_12C	4	2	385	128	207.1	77.6	19.6	18.1	68.5	258.5	80.1	0	6	157.1	4.7
2016-08-02_Ler_12C_Tray_4	02/08/2016	Ler_12C	4	3	642	128	536.5	146.5	32.8	29.6	63.4	738.3	72.7	6	9	158.4	4.7
2016-08-02_Ler_12C_Tray_4	02/08/2016	Ler_12C	4	4	899	128	0	0	0	0	0	0	0	0	0	0	4.7
2016-08-02_Ler_12C_Tray_4	02/08/2016	Ler_12C	4	5	1156	128	0	0	0	0	0	0	0	0	0	0	4.7
2016-08-02_Ler_12C_Tray_4	02/08/2016	Ler_12C	4	6	1417	128	722.3	176.2	35.6	35.2	72.5	934.9	77.3	5	8	165.3	4.7
2016-08-02_Ler_12C_Tray_4	02/08/2016	Ler_12C	4	7	128	384	298.2	99.2	28.6	16.8	46.5	371.7	80.2	3	9	171.3	4.7
2016-08-02_Ler_12C_Tray_4	02/08/2016	Ler_12C	4	8	385	384	748	150.4	36.2	33.5	72.5	912.5	82	6	8	177	4.7
2016-08-02_Ler_12C_Tray_4	02/08/2016	Ler_12C	4	9	642	384	669.9	155.9	34.5	32.6	71.5	863.9	77.5	7	10	171.6	4.7
2016-08-02_Ler_12C_Tray_4	02/08/2016	Ler_12C	4	10	899	384	357.2	130.5	26.4	24.7	65.1	504.1	70.9	2	9	161	4.7
2016-08-02_Ler_12C_Tray_4	02/08/2016	Ler_12C	4	11	1156	384	0	0	0	0	0	0	0	0	0	0	4.7
2016-08-02_Ler_12C_Tray_4	02/08/2016	Ler_12C	4	12	1417	384	274.5	107.4	24.3	20	59.2	367.6	74.7	1	7	158.6	4.7
2016-08-02_Ler_12C_Tray_4	02/08/2016	Ler_12C	4	13	128	640	325.5	118.7	27.7	22	53.9	458.5	71	3	12	160.1	4.7
2016-08-02_Ler_12C_Tray_4	02/08/2016	Ler_12C	4	14	385	640	346.6	118.5	25.6	22.8	67.4	448.7	77.2	1	11	169.4	4.7
2016-08-02_Ler_12C_Tray_4	02/08/2016	Ler_12C	4	15	642	640	0	0	0	0	0	0	0	0	0	0	4.7
2016-08-02_Ler_12C_Tray_4	02/08/2016	Ler_12C	4	16	899	640	0	0	0	0	0	0	0	0	0	0	4.7
2016-08-02_Ler_12C_Tray_4	02/08/2016	Ler_12C	4	17	1156	640	0	0	0	0	0	0	0	0	0	0	4.7
2016-08-02_Ler_12C_Tray_4	02/08/2016	Ler_12C	4	18	1417	640	556.3	153.3	32.4	28.8	67.4	709.8	78.4	6	10	175.9	4.7
2016-08-02_Ler_12C_Tray_4	02/08/2016	Ler_12C	4	19	128	900	58.8	38.4	11.7	8.1	54.4	71.5	82.3	0	4	150.3	4.7
2016-08-02_Ler_12C_Tray_4	02/08/2016	Ler_12C	4	20	385	900	347.5	109.5	26.2	23.7	64.3	472.8	73.5	4	6	161.2	4.7
2016-08-02_Ler_12C_Tray_4	02/08/2016	Ler_12C	4	21	642	900	362.3	109.1	25.2	24.5	72.9	466.4	77.7	3	8	172.5	4.7
2016-08-02_Ler_12C_Tray_4	02/08/2016	Ler_12C	4	22	899	900	547.2	138.9	32	29.4	68.1	718.4	76.2	4	8	175.7	4.7
2016-08-02_Ler_12C_Tray_4	02/08/2016	Ler_12C	4	23	1156	900	263	90.3	22.6	19.4	65.5	331.8	79.3	0	6	168.6	4.7
2016-08-02_Ler_12C_Tray_4	02/08/2016	Ler_12C	4	24	1417	900	227.4	84.9	24.1	15.4	49.9	279.8	81.3	0	7	178.2	4.7
2016-08-04_Ler_12C_Tray_1	04/08/2016	Ler_12C	1	1	128	128	892.6	228.3	42.6	35.2	62.5	1153.2	77.4	10	15	181.5	4.5
2016-08-04_Ler_12C_Tray_1	04/08/2016	Ler_12C	1	2	385	128	1139	282.8	50.1	44.4	57.8	1717.7	66.3	12	16	175.2	4.5
2016-08-04_Ler_12C_Tray_1	04/08/2016	Ler_12C	1	3	642	128	0	0	0	0	0	0	0	0	0	0	4.5
2016-08-04_Ler_12C_Tray_1	04/08/2016	Ler_12C	1	4	899	128	1123.7	236.2	45.5	43.3	69.1	1509.2	74.5	7	11	184.7	4.5
2016-08-04_Ler_12C_Tray_1	04/08/2016	Ler_12C	1	5	1156	128	829.1	247.1	41.8	39.6	60.5	1278.4	64.9	10	12	165.7	4.5
2016-08-04_Ler_12C_Tray_1	04/08/2016	Ler_12C	1	6	1417	128	1157.4	307	49.7	45.5	59.7	1748.7	66.2	8	13	169.8	4.5
2016-08-04_Ler_12C_Tray_1	04/08/2016	Ler_12C	1	7	128	384	1191.4	286.8	49.5	45.7	62	1745.5	68.3	12	20	167.5	4.5
2016-08-04_Ler_12C_Tray_1	04/08/2016	Ler_12C	1	8	385	384	473	163.5	32.3	28.4	57.7	705.8	67	5	8	176.2	4.5
2016-08-04_Ler_12C_Tray_1	04/08/2016	Ler_12C	1	9	642	384	0	0	0	0	0	0	0	0	0	0	4.5
2016-08-04_Ler_12C_Tray_1	04/08/2016	Ler_12C	1	10	899	384	0	0	0	0	0	0	0	0	0	0	4.5
2016-08-04_Ler_12C_Tray_1	04/08/2016	Ler_12C	1	11	1156	384	0	0	0	0	0	0	0	0	0	0	4.5
2016-08-04_Ler_12C_Tray_1	04/08/2016	Ler_12C	1	12	1417	384	775.5	286	41.3	39.3	57.8	1261.7	61.5	10	17	170	4.5
2016-08-04_Ler_12C_Tray_1	04/08/2016	Ler_12C	1	13	128	640	0	0	0	0	0	0	0	0	0	0	4.5
2016-08-04_Ler_12C_Tray_1	04/08/2016	Ler_12C	1	14	385	640	518.5	144.8	31.9	28.1	65	673.6	77	6	13	186	4.5
2016-08-04_Ler_12C_Tray_1	04/08/2016	Ler_12C	1	15	642	640	0	0	0	0	0	0	0	0	0	0	4.5
2016-08-04_Ler_12C_Tray_1	04/08/2016	Ler_12C	1	16	899	640	0	0	0	0	0	0	0	0	0	0	4.5
2016-08-04_Ler_12C_Tray_1	04/08/2016	Ler_12C	1	17	1156	640	0	0	0	0	0	0	0	0	0	0	4.5
2016-08-04_Ler_12C_Tray_1	04/08/2016	Ler_12C	1	18	1417	640	139.7	67.7	16.5	14.1	65.5	175.1	79.8	0	9	177.1	4.5
2016-08-04_Ler_12C_Tray_1	04/08/2016	Ler_12C	1	19	128	900	0	0	0	0	0	0	0	0	0	0	4.5
2016-08-04_Ler_12C_Tray_1	04/08/2016	Ler_12C	1	20	385	900	0	0	0	0	0	0	0	0	0	0	4.5
2016-08-04_Ler_12C_Tray_1	04/08/2016	Ler_12C	1	21	642	900	0	0	0	0	0	0	0	0	0	0	4.5
2016-08-04_Ler_12C_Tray_1	04/08/2016	Ler_12C	1	22	899	900	943.9	246.7	44	39.8	62.2	1313.6	71.9	7	9	180.4	4.5
2016-08-04_Ler_12C_Tray_1	04/08/2016	Ler_12C	1	23	1156	900	1030.2	261.2	46.8	41.3	59.9	1486.4	69.3	10	15	172.5	4.5
2016-08-04_Ler_12C_Tray_1	04/08/2016	Ler_12C	1	24	1417	900	1087.2	290.3	48.4	45.9	59.2	1668.1	65.2	8	10	172.1	4.5
2016-08-04_Ler_12C_Tray_2	04/08/2016	Ler_12C	2	1	128	128	0	0	0	0	0	0	0	0	0	0	4.6
2016-08-04_Ler_12C_Tray_2	04/08/2016	Ler_12C	2	2	385	128	0	0	0	0	0	0	0	0	0	0	4.6
2016-08-04_Ler_12C_Tray_2	04/08/2016	Ler_12C	2	3	642	128	1035.1	239.1	46.1	39.9	62.1	1429.5	72.4	8	13	169.9	4.6
2016-08-04_Ler_12C_Tray_2	04/08/2016	Ler_12C	2	4	899	128	0	0	0	0	0	0	0	0	0	0	4.6
2016-08-04_Ler_12C_Tray_2	04/08/2016	Ler_12C	2	5	1156	128	859.2	183.8	39.5	36.8	70.2	1113.4	77.2	7	11	173	4.6
2016-08-04_Ler_12C_Tray_2	04/08/2016	Ler_12C	2	6	1417	128	744.7	180.8	37.3	36.4	68.2	1021	72.9	6	8	166.3	4.6
2016-08-04_Ler_12C_Tray_2	04/08/2016	Ler_12C	2	7	128	384	0	0	0	0	0	0	0	0	0	0	4.6
2016-08-04_Ler_12C_Tray_2	04/08/2016	Ler_12C	2	8	385	384	0	0	0	0	0	0	0	0	0	0	4.6
2016-08-04_Ler_12C_Tray_2	04/08/2016	Ler_12C	2	9	642	384	0	0	0	0	0	0	0	0	0	0	4.6
2016-08-04_Ler_12C_Tray_2	04/08/2016	Ler_12C	2	10	899	384	0	0	0	0	0	0	0	0	0	0	4.6
2016-08-04_Ler_12C_Tray_2	04/08/2016	Ler_12C	2	11	1156	384	0	0	0	0	0	0	0	0	0	0	4.6
2016-08-04_Ler_12C_Tray_2	04/08/2016	Ler_12C	2	12	1417	384	0	0	0	0	0	0	0	0	0	0	4.6
2016-08-04_Ler_12C_Tray_2	04/08/2016	Ler_12C	2	13	128	640	653.3	150.6	33.1	32	75.9	818.2	79.8	5	10	182.7	4.6
2016-08-04_Ler_12C_Tray_2	04/08/2016	Ler_12C	2	14	385	640	1158	205.3	50	40.6	59	1566.3	73.9	7	11	172.6	4.6
2016-08-04_Ler_12C_Tray_2	04/08/2016	Ler_12C	2	15	642	640	0	0	0	0	0	0	0	0	0	0	4.6
2016-08-04_Ler_12C_Tray_2	04/08/2016	Ler_12C	2	16	899	640	0	0	0	0	0	0	0	0	0	0	4.6
2016-08-04_Ler_12C_Tray_2	04/08/2016	Ler_12C	2	17	1156	640	0	0	0	0	0	0	0	0	0	0	4.6
2016-08-04_Ler_12C_Tray_2	04/08/2016	Ler_12C	2	18	1417	640	0	0	0	0	0	0	0	0	0	0	4.6
2016-08-04_Ler_12C_Tray_2	04/08/2016	Ler_12C	2	19	128	900	410.4	138.8	29.2	24.8	61.4	550.8	74.5	3	13	160.4	4.6
2016-08-04_Ler_12C_Tray_2	04/08/2016	Ler_12C	2	20	385	900	907.3	213.9	39.9	39.5	72.5	1209.4	75	8	12	170.7	4.6
2016-08-04_Ler_12C_Tray_2	04/08/2016	Ler_12C	2	21	642	900	0	0	0	0	0	0	0	0	0	0	4.6
2016-08-04_Ler_12C_Tray_2	04/08/2016	Ler_12C	2	22	899	900	0	0	0	0	0	0	0	0	0	0	4.6
2016-08-04_Ler_12C_Tray_2	04/08/2016	Ler_12C	2	23	1156	900	1055.2	215.6	45.2	40.6	65.8	1428.1	73.9	7	10	174.1	4.6
2016-08-04_Ler_12C_Tray_2	04/08/2016	Ler_12C	2	24	1417	900	1046	192.9	42.1	41	75.1	1336.6	78.3	7	11	179.2	4.6
2016-08-04_Ler_12C_Tray_3	04/08/2016	Ler_12C	3	1	128	128	1390	247.7	49.8	48.2	71.4	1819.1	76.4	9	16	179.5	4.5
2016-08-04_Ler_12C_Tray_3	04/08/2016	Ler_12C	3	2	385	128	1374.5	253.8	52.2	47.8	64.2	1907.4	72.1	9	14	173.7	4.5
2016-08-04_Ler_12C_Tray_3	04/08/2016	Ler_12C	3	3	642	128	662.4	173.7	37.4	31	60.3	880.6	75.2	6	9	182.8	4.5
2016-08-04_Ler_12C_Tray_3	04/08/2016	Ler_12C	3	4	899	128	780.4	215	39.6	36.9	63.4	1112.8	70.1	9	15	174.2	4.5
2016-08-04_Ler_12C_Tray_3	04/08/2016	Ler_12C	3	5	1156	128	628.9	157.4	37.6	29.4	56.6	849.8	74	5	9	181.3	4.5
2016-08-04_Ler_12C_Tray_3	04/08/2016	Ler_12C	3	6	1417	128	650.2	181.7	35.4	33	66.1	876.5	74.2	5	9	180	4.5
2016-08-04_Ler_12C_Tray_3	04/08/2016	Ler_12C	3	7	128	384	1455	277.8	52.4	49.6	67.4	2017.9	72.1	10	14	174.9	4.5
2016-08-04_Ler_12C_Tray_3	04/08/2016	Ler_12C	3	8	385	384	825.6	158.4	36.3	35	79.8	968.3	85.3	8	13	195.9	4.5
2016-08-04_Ler_12C_Tray_3	04/08/2016	Ler_12C	3	9	642	384	1223.3	277	46.7	45.4	71.5	1608.8	76	11	17	186	4.5
2016-08-04_Ler_12C_Tray_3	04/08/2016	Ler_12C	3	10	899	384	698.1	161.4	35.4	32.3	70.9	876.3	79.7	7	15	189.5	4.5
2016-08-04_Ler_12C_Tray_3	04/08/2016	Ler_12C	3	11	1156	384	0	0	0	0	0	0	0	0	0	0	4.5
2016-08-04_Ler_12C_Tray_3	04/08/2016	Ler_12C	3	12	1417	384	0	0	0	0	0	0	0	0	0	0	4.5
2016-08-04_Ler_12C_Tray_3	04/08/2016	Ler_12C	3	13	128	640	1042.7	184.7	42.5	40.5	73.6	1315.8	79.2	7	12	183.2	4.5
2016-08-04_Ler_12C_Tray_3	04/08/2016	Ler_12C	3	14	385	640	1581	312.9	56	49.1	64.3	2099.1	75.3	11	15	186.5	4.5
2016-08-04_Ler_12C_Tray_3	04/08/2016	Ler_12C	3	15	642	640	1167.9	248.9	46.9	44.7	67.6	1616.9	72.2	10	16	184.1	4.5
2016-08-04_Ler_12C_Tray_3	04/08/2016	Ler_12C	3	16	899	640	1077.7	210.8	44.5	40.9	69.4	1387.1	77.7	7	8	188.1	4.5
2016-08-04_Ler_12C_Tray_3	04/08/2016	Ler_12C	3	17	1156	640	0	0	0	0	0	0	0	0	0	0	4.5
2016-08-04_Ler_12C_Tray_3	04/08/2016	Ler_12C	3	18	1417	640	0	0	0	0	0	0	0	0	0	0	4.5
2016-08-04_Ler_12C_Tray_3	04/08/2016	Ler_12C	3	19	128	900	875.5	222.2	43.8	38.3	58.1	1286.2	68.1	6	8	172.5	4.5
2016-08-04_Ler_12C_Tray_3	04/08/2016	Ler_12C	3	20	385	900	722.9	204.6	39.4	34.1	59.4	1011.1	71.5	7	11	174.4	4.5
2016-08-04_Ler_12C_Tray_3	04/08/2016	Ler_12C	3	21	642	900	1041.7	214.2	45.1	40.5	65.1	1406.8	74	7	12	184.8	4.5
2016-08-04_Ler_12C_Tray_3	04/08/2016	Ler_12C	3	22	899	900	999.5	227.2	45.4	37.8	61.9	1314.1	76.1	8	12	185.9	4.5
2016-08-04_Ler_12C_Tray_3	04/08/2016	Ler_12C	3	23	1156	900	1048.3	243.9	46.5	41.8	61.8	1470.8	71.3	9	12	177.7	4.5
2016-08-04_Ler_12C_Tray_3	04/08/2016	Ler_12C	3	24	1417	900	908.9	194.8	42.9	35.8	62.8	1182.6	76.9	7	12	178.4	4.5
2016-08-04_Ler_12C_Tray_4	04/08/2016	Ler_12C	4	1	128	128	276.9	84.5	22.5	19.1	69.9	330.3	83.8	0	7	170.9	4.7
2016-08-04_Ler_12C_Tray_4	04/08/2016	Ler_12C	4	2	385	128	327.8	104	24.8	21.2	67.9	405.1	80.9	1	12	166.4	4.7
2016-08-04_Ler_12C_Tray_4	04/08/2016	Ler_12C	4	3	642	128	736.4	161.3	36.7	34.1	69.8	949.5	77.6	5	8	170.7	4.7
2016-08-04_Ler_12C_Tray_4	04/08/2016	Ler_12C	4	4	899	128	0	0	0	0	0	0	0	0	0	0	4.7
2016-08-04_Ler_12C_Tray_4	04/08/2016	Ler_12C	4	5	1156	128	0	0	0	0	0	0	0	0	0	0	4.7
2016-08-04_Ler_12C_Tray_4	04/08/2016	Ler_12C	4	6	1417	128	970.4	169.8	40.3	38.3	76.2	1167.3	83.1	7	14	181.2	4.7
2016-08-04_Ler_12C_Tray_4	04/08/2016	Ler_12C	4	7	128	384	416.7	112.5	32.2	21.4	51.2	526.5	79.1	3	8	175.6	4.7
2016-08-04_Ler_12C_Tray_4	04/08/2016	Ler_12C	4	8	385	384	931.5	166.2	39.6	37.3	75.6	1109.1	84	6	9	190.1	4.7
2016-08-04_Ler_12C_Tray_4	04/08/2016	Ler_12C	4	9	642	384	876.5	173	39.6	37.5	71.1	1121.7	78.1	6	9	181.2	4.7
2016-08-04_Ler_12C_Tray_4	04/08/2016	Ler_12C	4	10	899	384	489.6	139.7	28.8	28.4	75.1	636.9	76.9	6	12	175.8	4.7
2016-08-04_Ler_12C_Tray_4	04/08/2016	Ler_12C	4	11	1156	384	0	0	0	0	0	0	0	0	0	0	4.7
2016-08-04_Ler_12C_Tray_4	04/08/2016	Ler_12C	4	12	1417	384	410.8	110.3	26.5	25.4	74.6	514.4	79.8	1	8	172.5	4.7
2016-08-04_Ler_12C_Tray_4	04/08/2016	Ler_12C	4	13	128	640	449.4	124.7	29.7	26.5	65	593	75.8	3	7	171	4.7
2016-08-04_Ler_12C_Tray_4	04/08/2016	Ler_12C	4	14	385	640	455.8	122.2	29.2	25.2	67.9	566.2	80.5	4	10	181.1	4.7
2016-08-04_Ler_12C_Tray_4	04/08/2016	Ler_12C	4	15	642	640	0	0	0	0	0	0	0	0	0	0	4.7
2016-08-04_Ler_12C_Tray_4	04/08/2016	Ler_12C	4	16	899	640	0	0	0	0	0	0	0	0	0	0	4.7
2016-08-04_Ler_12C_Tray_4	04/08/2016	Ler_12C	4	17	1156	640	0	0	0	0	0	0	0	0	0	0	4.7
2016-08-04_Ler_12C_Tray_4	04/08/2016	Ler_12C	4	18	1417	640	713	146	35.6	32	71.7	880.8	80.9	6	10	188.4	4.7
2016-08-04_Ler_12C_Tray_4	04/08/2016	Ler_12C	4	19	128	900	99.7	47.4	14.2	11.2	63	118.8	84	0	4	154.7	4.7
2016-08-04_Ler_12C_Tray_4	04/08/2016	Ler_12C	4	20	385	900	493.3	120.4	29.9	28	70.4	631.1	78.2	5	9	176.8	4.7
2016-08-04_Ler_12C_Tray_4	04/08/2016	Ler_12C	4	21	642	900	506.7	126.2	29.7	27.3	73.3	612.3	82.8	4	11	187.5	4.7
2016-08-04_Ler_12C_Tray_4	04/08/2016	Ler_12C	4	22	899	900	733.4	147.7	35	34.1	76.4	896.3	81.8	5	8	196.2	4.7
2016-08-04_Ler_12C_Tray_4	04/08/2016	Ler_12C	4	23	1156	900	349.2	101.4	25	23.3	71.1	439.9	79.4	2	5	177.5	4.7
2016-08-04_Ler_12C_Tray_4	04/08/2016	Ler_12C	4	24	1417	900	312	91.7	26.3	18.4	57.6	370.3	84.3	0	6	188	4.7
2016-08-04_Ler_17C_Tray_1	04/08/2016	Ler_17C	1	1	128	128	23.8	20.9	8.2	4	44.9	25.8	91.9	0	3	178.3	4.8
2016-08-04_Ler_17C_Tray_1	04/08/2016	Ler_17C	1	2	385	128	24.3	19.9	7.6	4.2	53.8	25.8	94.3	0	2	184.2	4.8
2016-08-04_Ler_17C_Tray_1	04/08/2016	Ler_17C	1	3	642	128	20.1	18	6.7	4	56.5	21.5	93.8	0	4	177.6	4.8
2016-08-04_Ler_17C_Tray_1	04/08/2016	Ler_17C	1	4	899	128	30	22.9	7.8	5.5	63	32.9	91.1	0	5	180.7	4.8
2016-08-04_Ler_17C_Tray_1	04/08/2016	Ler_17C	1	5	1156	128	27.5	22.4	7.4	5.3	64.5	30.7	89.7	0	4	171.3	4.8
2016-08-04_Ler_17C_Tray_1	04/08/2016	Ler_17C	1	6	1417	128	26.1	21.2	8	4.4	51.8	27.8	93.6	0	3	191.5	4.8
2016-08-04_Ler_17C_Tray_1	04/08/2016	Ler_17C	1	7	128	384	25.3	20.5	7.4	4.8	59.3	27.2	93.1	0	4	189.6	4.8
2016-08-04_Ler_17C_Tray_1	04/08/2016	Ler_17C	1	8	385	384	31.1	23.1	8.6	5.1	53.1	33.6	92.5	0	4	194.9	4.8
2016-08-04_Ler_17C_Tray_1	04/08/2016	Ler_17C	1	9	642	384	21.1	18.3	6.7	4.2	59.1	22.4	94.1	0	3	193.9	4.8
2016-08-04_Ler_17C_Tray_1	04/08/2016	Ler_17C	1	10	899	384	32.1	24.4	8.6	5.3	54.8	35.8	89.7	0	4	183.6	4.8
2016-08-04_Ler_17C_Tray_1	04/08/2016	Ler_17C	1	11	1156	384	26.5	21.4	7.8	4.8	55.6	28.7	92.3	0	3	190.5	4.8
2016-08-04_Ler_17C_Tray_1	04/08/2016	Ler_17C	1	12	1417	384	30.8	23.1	8	5.3	61.2	33.6	91.6	0	4	196.2	4.8
2016-08-04_Ler_17C_Tray_1	04/08/2016	Ler_17C	1	13	128	640	28.5	23.6	8.8	4.6	46.3	31.2	91.2	0	4	194.6	4.8
2016-08-04_Ler_17C_Tray_1	04/08/2016	Ler_17C	1	14	385	640	34.8	27.5	9.3	5.5	51.6	39.9	87.1	0	3	185.1	4.8
2016-08-04_Ler_17C_Tray_1	04/08/2016	Ler_17C	1	15	642	640	29.7	23.1	8.6	4.8	50.7	32.5	91.3	0	3	194.5	4.8
2016-08-04_Ler_17C_Tray_1	04/08/2016	Ler_17C	1	16	899	640	28.7	23.2	8.2	5.1	54.2	31.7	90.4	0	4	195.6	4.8
2016-08-04_Ler_17C_Tray_1	04/08/2016	Ler_17C	1	17	1156	640	37.3	25.7	8.6	6.1	63.7	41	91	0	4	198.7	4.8
2016-08-04_Ler_17C_Tray_1	04/08/2016	Ler_17C	1	18	1417	640	20.3	17.9	6.9	4	53.7	21.4	95	0	3	196.3	4.8
2016-08-04_Ler_17C_Tray_1	04/08/2016	Ler_17C	1	19	128	900	18.1	17.7	6.9	3.6	47.7	19.3	93.8	0	3	181.6	4.8
2016-08-04_Ler_17C_Tray_1	04/08/2016	Ler_17C	1	20	385	900	12.1	13.9	5.5	2.9	51.4	12.8	94.5	0	2	154.9	4.8
2016-08-04_Ler_17C_Tray_1	04/08/2016	Ler_17C	1	21	642	900	12.9	14.5	5.9	2.9	47.1	14	92.1	0	2	174.8	4.8
2016-08-04_Ler_17C_Tray_1	04/08/2016	Ler_17C	1	22	899	900	28.3	22.1	7.6	5.3	62.8	30.8	91.8	0	3	192.9	4.8
2016-08-04_Ler_17C_Tray_1	04/08/2016	Ler_17C	1	23	1156	900	20.8	18.7	7.4	3.8	48.9	22.1	94.4	0	2	193.8	4.8
2016-08-04_Ler_17C_Tray_1	04/08/2016	Ler_17C	1	24	1417	900	24.9	20.3	7.4	4.6	58.4	26.9	92.7	0	3	195.1	4.8
2016-08-04_Ler_17C_Tray_2	04/08/2016	Ler_17C	2	1	128	128	30.5	22.4	7.9	5.4	61.7	33.3	91.7	0	4	182.1	4.7
2016-08-04_Ler_17C_Tray_2	04/08/2016	Ler_17C	2	2	385	128	26.7	21.3	7.1	5.2	67.7	28.9	92.2	0	4	175.1	4.7
2016-08-04_Ler_17C_Tray_2	04/08/2016	Ler_17C	2	3	642	128	33.2	26.1	8.4	5.8	60.3	37.2	89.2	0	4	178.1	4.7
2016-08-04_Ler_17C_Tray_2	04/08/2016	Ler_17C	2	4	899	128	38.7	27.4	8.8	6.4	63.6	44	88	0	4	188.3	4.7
2016-08-04_Ler_17C_Tray_2	04/08/2016	Ler_17C	2	5	1156	128	25.9	21.6	7.9	4.7	52.4	28.2	91.8	0	3	183.4	4.7
2016-08-04_Ler_17C_Tray_2	04/08/2016	Ler_17C	2	6	1417	128	25.1	20.4	7.5	4.5	56.5	27	92.8	0	4	192.3	4.7
2016-08-04_Ler_17C_Tray_2	04/08/2016	Ler_17C	2	7	128	384	35.3	26.9	9	6	55.4	40.7	86.8	0	5	183.2	4.7
2016-08-04_Ler_17C_Tray_2	04/08/2016	Ler_17C	2	8	385	384	31.8	24.5	8.6	5.4	55	35.9	88.7	0	4	176.8	4.7
2016-08-04_Ler_17C_Tray_2	04/08/2016	Ler_17C	2	9	642	384	26.4	20.8	7.3	5.2	63.2	28.4	93.2	0	4	188.1	4.7
2016-08-04_Ler_17C_Tray_2	04/08/2016	Ler_17C	2	10	899	384	33.2	24	8.4	5.6	60.4	36.3	91.5	0	5	204.3	4.7
2016-08-04_Ler_17C_Tray_2	04/08/2016	Ler_17C	2	11	1156	384	24.5	20.4	7.3	4.7	58.7	26.1	94	0	3	190.5	4.7
2016-08-04_Ler_17C_Tray_2	04/08/2016	Ler_17C	2	12	1417	384	25.5	21	8.2	4.5	48.8	27.9	91.3	0	2	191.2	4.7
2016-08-04_Ler_17C_Tray_2	04/08/2016	Ler_17C	2	13	128	640	18.7	16.2	5.4	4.7	82.5	19.3	96.4	0	3	194	4.7
2016-08-04_Ler_17C_Tray_2	04/08/2016	Ler_17C	2	14	385	640	23.6	19.5	6.9	4.7	63.8	25.2	93.6	0	4	202.4	4.7
2016-08-04_Ler_17C_Tray_2	04/08/2016	Ler_17C	2	15	642	640	32.3	24	8.4	5.4	58.8	34.8	92.9	0	4	201.8	4.7
2016-08-04_Ler_17C_Tray_2	04/08/2016	Ler_17C	2	16	899	640	24.6	19.9	7.3	4.7	58.8	26.4	93.2	0	3	198	4.7
2016-08-04_Ler_17C_Tray_2	04/08/2016	Ler_17C	2	17	1156	640	20	18	6.9	4.1	54	21.3	93.9	0	4	195.3	4.7
2016-08-04_Ler_17C_Tray_2	04/08/2016	Ler_17C	2	18	1417	640	32.6	23.8	8.4	5.4	59.2	35.3	92.2	0	4	202.9	4.7
2016-08-04_Ler_17C_Tray_2	04/08/2016	Ler_17C	2	19	128	900	33	23.6	8.4	5.4	60	35.9	92	0	4	203.6	4.7
2016-08-04_Ler_17C_Tray_2	04/08/2016	Ler_17C	2	20	385	900	26.8	21.4	7.7	4.7	57.2	29.1	92.1	0	4	200.2	4.7
2016-08-04_Ler_17C_Tray_2	04/08/2016	Ler_17C	2	21	642	900	21	19.2	7.3	4.1	50.3	22.8	92.3	0	2	189.9	4.7
2016-08-04_Ler_17C_Tray_2	04/08/2016	Ler_17C	2	22	899	900	33.6	25.5	9.2	5.2	50.3	37.4	89.9	0	3	199	4.7
2016-08-04_Ler_17C_Tray_2	04/08/2016	Ler_17C	2	23	1156	900	23	19.8	7.5	4.3	52	24.9	92.6	0	2	195	4.7
2016-08-04_Ler_17C_Tray_2	04/08/2016	Ler_17C	2	24	1417	900	32.3	24.2	8.8	5.2	53.2	35.6	90.9	0	3	187.1	4.7
2016-08-04_Ler_17C_Tray_3	04/08/2016	Ler_17C	3	1	128	128	21.6	19.2	6.7	4.4	60.6	23.2	92.9	0	3	180.1	4.8
2016-08-04_Ler_17C_Tray_3	04/08/2016	Ler_17C	3	2	385	128	24.3	20.5	7.4	4.6	57	26.5	91.8	0	3	182.3	4.8
2016-08-04_Ler_17C_Tray_3	04/08/2016	Ler_17C	3	3	642	128	36.9	27	9.1	5.9	57.3	41.8	88.2	0	4	178.4	4.8
2016-08-04_Ler_17C_Tray_3	04/08/2016	Ler_17C	3	4	899	128	32.2	24.5	8	5.9	64.1	36.7	87.7	0	4	172.6	4.8
2016-08-04_Ler_17C_Tray_3	04/08/2016	Ler_17C	3	5	1156	128	31.2	23.5	8	5.7	62.2	34.6	90.3	0	4	182	4.8
2016-08-04_Ler_17C_Tray_3	04/08/2016	Ler_17C	3	6	1417	128	22.8	19.6	7.4	4.4	53.5	24.9	91.6	0	4	171.2	4.8
2016-08-04_Ler_17C_Tray_3	04/08/2016	Ler_17C	3	7	128	384	18.4	16.8	5.9	4.2	67.6	19.4	95	0	3	193	4.8
2016-08-04_Ler_17C_Tray_3	04/08/2016	Ler_17C	3	8	385	384	10.7	12.4	4.4	3.2	69.6	11.3	94.5	0	2	162.3	4.8
2016-08-04_Ler_17C_Tray_3	04/08/2016	Ler_17C	3	9	642	384	30	23.4	7.8	5.7	62.9	33.5	89.4	0	4	181.9	4.8
2016-08-04_Ler_17C_Tray_3	04/08/2016	Ler_17C	3	10	899	384	31.2	24.2	7.8	5.9	65.5	35.1	89	0	4	176.8	4.8
2016-08-04_Ler_17C_Tray_3	04/08/2016	Ler_17C	3	11	1156	384	18.4	16.8	5.9	4.4	67.4	19.8	93	0	4	176.9	4.8
2016-08-04_Ler_17C_Tray_3	04/08/2016	Ler_17C	3	12	1417	384	22.2	19.8	7.4	4.2	52.1	24.5	90.8	0	3	170.5	4.8
2016-08-04_Ler_17C_Tray_3	04/08/2016	Ler_17C	3	13	128	640	34.1	25.3	8.4	5.9	61.2	38.6	88.2	0	4	183.8	4.8
2016-08-04_Ler_17C_Tray_3	04/08/2016	Ler_17C	3	14	385	640	32.1	24.6	8	5.9	63.9	36.1	89	0	4	183.2	4.8
2016-08-04_Ler_17C_Tray_3	04/08/2016	Ler_17C	3	15	642	640	22.4	18.7	6.5	4.6	67	23.9	93.7	0	4	185.5	4.8
2016-08-04_Ler_17C_Tray_3	04/08/2016	Ler_17C	3	16	899	640	19.5	17.9	6.5	4.2	58.2	20.9	93	0	3	193.5	4.8
2016-08-04_Ler_17C_Tray_3	04/08/2016	Ler_17C	3	17	1156	640	34.9	25.4	8.2	6.1	65.9	39.1	89.2	0	4	178.1	4.8
2016-08-04_Ler_17C_Tray_3	04/08/2016	Ler_17C	3	18	1417	640	0	0	0	0	0	0	0	0	0	0	4.8
2016-08-04_Ler_17C_Tray_3	04/08/2016	Ler_17C	3	19	128	900	37.1	26.3	8.4	6.5	66.7	41.9	88.6	0	4	186.8	4.8
2016-08-04_Ler_17C_Tray_3	04/08/2016	Ler_17C	3	20	385	900	31.5	26.5	8.4	5.7	56.5	37.2	84.5	0	4	154.1	4.8
2016-08-04_Ler_17C_Tray_3	04/08/2016	Ler_17C	3	21	642	900	0	0	0	0	0	0	0	0	0	0	4.8
2016-08-04_Ler_17C_Tray_3	04/08/2016	Ler_17C	3	22	899	900	31.1	24	8	5.9	61.8	35.4	87.8	0	4	171.8	4.8
2016-08-04_Ler_17C_Tray_3	04/08/2016	Ler_17C	3	23	1156	900	0	0	0	0	0	0	0	0	0	0	4.8
2016-08-04_Ler_17C_Tray_3	04/08/2016	Ler_17C	3	24	1417	900	0	0	0	0	0	0	0	0	0	0	4.8
2016-08-04_Ler_17C_Tray_4	04/08/2016	Ler_17C	4	1	128	128	15.6	15.5	6.1	3.5	53.8	16.5	94.6	0	2	148.7	4.6
2016-08-04_Ler_17C_Tray_4	04/08/2016	Ler_17C	4	2	385	128	28.1	22.8	7.6	5.4	62.2	32	87.9	0	4	170	4.6
2016-08-04_Ler_17C_Tray_4	04/08/2016	Ler_17C	4	3	642	128	21.8	20.5	7.6	4.1	48.1	24.6	88.7	0	3	160.2	4.6
2016-08-04_Ler_17C_Tray_4	04/08/2016	Ler_17C	4	4	899	128	29.6	23.6	8	5.4	58.4	33.2	89.1	0	4	161.3	4.6
2016-08-04_Ler_17C_Tray_4	04/08/2016	Ler_17C	4	5	1156	128	19.3	18.1	6.7	4.1	54.3	21.1	91.5	0	3	163.2	4.6
2016-08-04_Ler_17C_Tray_4	04/08/2016	Ler_17C	4	6	1417	128	30.4	24.4	8.7	5.2	51.5	34.9	87.3	0	5	170.1	4.6
2016-08-04_Ler_17C_Tray_4	04/08/2016	Ler_17C	4	7	128	384	24	21.4	7.6	4.6	52.9	27.1	88.4	0	3	154.3	4.6
2016-08-04_Ler_17C_Tray_4	04/08/2016	Ler_17C	4	8	385	384	31	24.4	8.5	5.4	55.2	35.1	88.5	0	4	162.9	4.6
2016-08-04_Ler_17C_Tray_4	04/08/2016	Ler_17C	4	9	642	384	36.9	26.8	8.9	6.1	59.5	41.8	88.3	0	4	163.6	4.6
2016-08-04_Ler_17C_Tray_4	04/08/2016	Ler_17C	4	10	899	384	38.9	28.4	8.7	6.7	65.7	45.5	85.4	0	4	168.8	4.6
2016-08-04_Ler_17C_Tray_4	04/08/2016	Ler_17C	4	11	1156	384	28.5	22.3	7.4	5.4	66.7	31.4	90.9	0	4	180.1	4.6
2016-08-04_Ler_17C_Tray_4	04/08/2016	Ler_17C	4	12	1417	384	41.6	28.7	9.1	6.7	63.8	47.9	86.9	0	4	181.6	4.6
2016-08-04_Ler_17C_Tray_4	04/08/2016	Ler_17C	4	13	128	640	32.8	24.4	7.8	6.1	68.5	36.6	89.6	0	4	175.3	4.6
2016-08-04_Ler_17C_Tray_4	04/08/2016	Ler_17C	4	14	385	640	25.2	20.8	7.4	4.8	59	27.5	91.8	0	4	169.1	4.6
2016-08-04_Ler_17C_Tray_4	04/08/2016	Ler_17C	4	15	642	640	29.5	22.9	7.2	6.1	73.2	33.1	89	0	4	159.8	4.6
2016-08-04_Ler_17C_Tray_4	04/08/2016	Ler_17C	4	16	899	640	46.9	31.2	10	6.9	59.9	53.8	87.1	0	4	172.7	4.6
2016-08-04_Ler_17C_Tray_4	04/08/2016	Ler_17C	4	17	1156	640	31	23.4	7.6	5.9	68.4	34.4	90	0	4	180	4.6
2016-08-04_Ler_17C_Tray_4	04/08/2016	Ler_17C	4	18	1417	640	28.1	22.2	7.4	5.4	65.8	30.9	90.9	0	4	179	4.6
2016-08-04_Ler_17C_Tray_4	04/08/2016	Ler_17C	4	19	128	900	16.4	17.5	6.9	3.3	43.4	17.8	92.1	0	2	154.6	4.6
2016-08-04_Ler_17C_Tray_4	04/08/2016	Ler_17C	4	20	385	900	17.5	17.1	6.5	3.7	52.5	19	91.8	0	2	143.1	4.6
2016-08-04_Ler_17C_Tray_4	04/08/2016	Ler_17C	4	21	642	900	28.1	22.4	7.4	5.6	65.8	31.6	88.8	0	4	175.8	4.6
2016-08-04_Ler_17C_Tray_4	04/08/2016	Ler_17C	4	22	899	900	15.2	15.2	5.4	3.7	65.8	16.1	94.2	0	4	163.3	4.6
2016-08-04_Ler_17C_Tray_4	04/08/2016	Ler_17C	4	23	1156	900	0	0	0	0	0	0	0	0	0	0	4.6
2016-08-04_Ler_17C_Tray_4	04/08/2016	Ler_17C	4	24	1417	900	28.3	22.5	7.2	5.6	70.4	31.1	91.2	0	3	163.7	4.6
2016-08-05_Ler_12C_Tray_1	05/08/2016	Ler_12C	1	1	128	128	1161	221.6	48.2	39.6	63.7	1482.8	78.3	10	17	171.3	4.7
2016-08-05_Ler_12C_Tray_1	05/08/2016	Ler_12C	1	2	385	128	1483.8	265.9	54.8	45.8	62.8	1949.2	76.1	10	14	172	4.7
2016-08-05_Ler_12C_Tray_1	05/08/2016	Ler_12C	1	3	642	128	0	0	0	0	0	0	0	0	0	0	4.7
2016-08-05_Ler_12C_Tray_1	05/08/2016	Ler_12C	1	4	899	128	1384.9	231.2	48.6	45.4	74.7	1702.9	81.3	9	12	186.1	4.7
2016-08-05_Ler_12C_Tray_1	05/08/2016	Ler_12C	1	5	1156	128	1141.9	228.2	46.2	44.5	68	1590.5	71.8	7	11	154.1	4.7
2016-08-05_Ler_12C_Tray_1	05/08/2016	Ler_12C	1	6	1417	128	1563.3	274.2	53.3	49.5	70	2036.4	76.8	11	15	169.4	4.7
2016-08-05_Ler_12C_Tray_1	05/08/2016	Ler_12C	1	7	128	384	1495.8	239.7	51.6	47.7	71.5	1908.9	78.4	9	13	166.4	4.7
2016-08-05_Ler_12C_Tray_1	05/08/2016	Ler_12C	1	8	385	384	661.8	194.6	37.2	32.9	60.9	953.9	69.4	11	20	156.7	4.7
2016-08-05_Ler_12C_Tray_1	05/08/2016	Ler_12C	1	9	642	384	0	0	0	0	0	0	0	0	0	0	4.7
2016-08-05_Ler_12C_Tray_1	05/08/2016	Ler_12C	1	10	899	384	0	0	0	0	0	0	0	0	0	0	4.7
2016-08-05_Ler_12C_Tray_1	05/08/2016	Ler_12C	1	11	1156	384	0	0	0	0	0	0	0	0	0	0	4.7
2016-08-05_Ler_12C_Tray_1	05/08/2016	Ler_12C	1	12	1417	384	1223	273.9	49.5	42.8	63.6	1639.1	74.6	10	12	169.2	4.7
2016-08-05_Ler_12C_Tray_1	05/08/2016	Ler_12C	1	13	128	640	0	0	0	0	0	0	0	0	0	0	4.7
2016-08-05_Ler_12C_Tray_1	05/08/2016	Ler_12C	1	14	385	640	0	0	0	0	0	0	0	0	0	0	4.7
2016-08-05_Ler_12C_Tray_1	05/08/2016	Ler_12C	1	15	642	640	0	0	0	0	0	0	0	0	0	0	4.7
2016-08-05_Ler_12C_Tray_1	05/08/2016	Ler_12C	1	16	899	640	0	0	0	0	0	0	0	0	0	0	4.7
2016-08-05_Ler_12C_Tray_1	05/08/2016	Ler_12C	1	17	1156	640	0	0	0	0	0	0	0	0	0	0	4.7
2016-08-05_Ler_12C_Tray_1	05/08/2016	Ler_12C	1	18	1417	640	0	0	0	0	0	0	0	0	0	0	4.7
2016-08-05_Ler_12C_Tray_1	05/08/2016	Ler_12C	1	19	128	900	0	0	0	0	0	0	0	0	0	0	4.7
2016-08-05_Ler_12C_Tray_1	05/08/2016	Ler_12C	1	20	385	900	0	0	0	0	0	0	0	0	0	0	4.7
2016-08-05_Ler_12C_Tray_1	05/08/2016	Ler_12C	1	21	642	900	0	0	0	0	0	0	0	0	0	0	4.7
2016-08-05_Ler_12C_Tray_1	05/08/2016	Ler_12C	1	22	899	900	1249	216.6	47.5	43.7	70.4	1575.4	79.3	6	9	174.6	4.7
2016-08-05_Ler_12C_Tray_1	05/08/2016	Ler_12C	1	23	1156	900	1316.6	236.9	48.2	45.4	72.2	1675.3	78.6	8	13	174.7	4.7
2016-08-05_Ler_12C_Tray_1	05/08/2016	Ler_12C	1	24	1417	900	1414.6	267.6	51.2	48.8	68.8	1877	75.4	11	16	173	4.7
2016-08-05_Ler_12C_Tray_2	05/08/2016	Ler_12C	2	1	128	128	0	0	0	0	0	0	0	0	0	0	4.5
2016-08-05_Ler_12C_Tray_2	05/08/2016	Ler_12C	2	2	385	128	0	0	0	0	0	0	0	0	0	0	4.5
2016-08-05_Ler_12C_Tray_2	05/08/2016	Ler_12C	2	3	642	128	1125.7	249.4	50.1	40.2	57.1	1549	72.7	9	13	172.8	4.5
2016-08-05_Ler_12C_Tray_2	05/08/2016	Ler_12C	2	4	899	128	0	0	0	0	0	0	0	0	0	0	4.5
2016-08-05_Ler_12C_Tray_2	05/08/2016	Ler_12C	2	5	1156	128	968.3	193.1	42.2	39.3	69.4	1261.3	76.8	7	9	174.7	4.5
2016-08-05_Ler_12C_Tray_2	05/08/2016	Ler_12C	2	6	1417	128	818.6	193.1	39.3	38.6	67.5	1148.8	71.3	7	9	166.7	4.5
2016-08-05_Ler_12C_Tray_2	05/08/2016	Ler_12C	2	7	128	384	0	0	0	0	0	0	0	0	0	0	4.5
2016-08-05_Ler_12C_Tray_2	05/08/2016	Ler_12C	2	8	385	384	0	0	0	0	0	0	0	0	0	0	4.5
2016-08-05_Ler_12C_Tray_2	05/08/2016	Ler_12C	2	9	642	384	0	0	0	0	0	0	0	0	0	0	4.5
2016-08-05_Ler_12C_Tray_2	05/08/2016	Ler_12C	2	10	899	384	0	0	0	0	0	0	0	0	0	0	4.5
2016-08-05_Ler_12C_Tray_2	05/08/2016	Ler_12C	2	11	1156	384	0	0	0	0	0	0	0	0	0	0	4.5
2016-08-05_Ler_12C_Tray_2	05/08/2016	Ler_12C	2	12	1417	384	0	0	0	0	0	0	0	0	0	0	4.5
2016-08-05_Ler_12C_Tray_2	05/08/2016	Ler_12C	2	13	128	640	715.8	167.3	34.7	34.4	75.9	914.3	78.3	6	9	182.5	4.5
2016-08-05_Ler_12C_Tray_2	05/08/2016	Ler_12C	2	14	385	640	1285.6	220.7	53.2	43	57.8	1761.3	73	7	13	172	4.5
2016-08-05_Ler_12C_Tray_2	05/08/2016	Ler_12C	2	15	642	640	0	0	0	0	0	0	0	0	0	0	4.5
2016-08-05_Ler_12C_Tray_2	05/08/2016	Ler_12C	2	16	899	640	0	0	0	0	0	0	0	0	0	0	4.5
2016-08-05_Ler_12C_Tray_2	05/08/2016	Ler_12C	2	17	1156	640	0	0	0	0	0	0	0	0	0	0	4.5
2016-08-05_Ler_12C_Tray_2	05/08/2016	Ler_12C	2	18	1417	640	0	0	0	0	0	0	0	0	0	0	4.5
2016-08-05_Ler_12C_Tray_2	05/08/2016	Ler_12C	2	19	128	900	472.9	130.7	30.9	26.5	63	626.1	75.5	3	12	162.9	4.5
2016-08-05_Ler_12C_Tray_2	05/08/2016	Ler_12C	2	20	385	900	1000.5	212	41.7	40.6	73.2	1309.1	76.4	10	15	174.8	4.5
2016-08-05_Ler_12C_Tray_2	05/08/2016	Ler_12C	2	21	642	900	0	0	0	0	0	0	0	0	0	0	4.5
2016-08-05_Ler_12C_Tray_2	05/08/2016	Ler_12C	2	22	899	900	0	0	0	0	0	0	0	0	0	0	4.5
2016-08-05_Ler_12C_Tray_2	05/08/2016	Ler_12C	2	23	1156	900	1193.2	229.2	47	45	68.7	1644.4	72.6	7	8	175.1	4.5
2016-08-05_Ler_12C_Tray_2	05/08/2016	Ler_12C	2	24	1417	900	1162.4	209	44.8	43.5	73.7	1508.3	77.1	6	9	179.8	4.5
2016-08-05_Ler_12C_Tray_3	05/08/2016	Ler_12C	3	1	128	128	1526	266.8	53.3	50.9	68.4	2048.8	74.5	9	14	178	4.6
2016-08-05_Ler_12C_Tray_3	05/08/2016	Ler_12C	3	2	385	128	1511.5	262.1	54.2	50.7	65.6	2097.6	72.1	8	13	171.5	4.6
2016-08-05_Ler_12C_Tray_3	05/08/2016	Ler_12C	3	3	642	128	763.5	194.4	39.3	35.1	63.1	1051.6	72.6	7	11	177.4	4.6
2016-08-05_Ler_12C_Tray_3	05/08/2016	Ler_12C	3	4	899	128	880.6	219.8	43	38.2	60.7	1246.3	70.7	7	10	174	4.6
2016-08-05_Ler_12C_Tray_3	05/08/2016	Ler_12C	3	5	1156	128	712.9	164.2	38.4	31.8	61.6	943.7	75.5	6	9	179.3	4.6
2016-08-05_Ler_12C_Tray_3	05/08/2016	Ler_12C	3	6	1417	128	777.2	188	38.4	34.9	67.2	1015.1	76.6	7	9	180.3	4.6
2016-08-05_Ler_12C_Tray_3	05/08/2016	Ler_12C	3	7	128	384	1568.3	276.3	53.7	50.9	69.2	2124.4	73.8	9	13	173.4	4.6
2016-08-05_Ler_12C_Tray_3	05/08/2016	Ler_12C	3	8	385	384	894.8	162.5	37.9	36.6	79.2	1054.6	84.9	8	10	197	4.6
2016-08-05_Ler_12C_Tray_3	05/08/2016	Ler_12C	3	9	642	384	1325.2	265	48.2	46.7	72.5	1702.7	77.8	10	13	188.6	4.6
2016-08-05_Ler_12C_Tray_3	05/08/2016	Ler_12C	3	10	899	384	778	166.3	36.4	35.1	74.7	980.8	79.3	6	7	189.5	4.6
2016-08-05_Ler_12C_Tray_3	05/08/2016	Ler_12C	3	11	1156	384	0	0	0	0	0	0	0	0	0	0	4.6
2016-08-05_Ler_12C_Tray_3	05/08/2016	Ler_12C	3	12	1417	384	0	0	0	0	0	0	0	0	0	0	4.6
2016-08-05_Ler_12C_Tray_3	05/08/2016	Ler_12C	3	13	128	640	1144.2	210.8	44.5	42.8	73.5	1454.4	78.7	7	12	180.9	4.6
2016-08-05_Ler_12C_Tray_3	05/08/2016	Ler_12C	3	14	385	640	1682.1	297.2	57	50.7	65.9	2212	76	11	12	185.9	4.6
2016-08-05_Ler_12C_Tray_3	05/08/2016	Ler_12C	3	15	642	640	1293.1	272.9	50.4	48.2	64.7	1882.6	68.7	8	13	176.8	4.6
2016-08-05_Ler_12C_Tray_3	05/08/2016	Ler_12C	3	16	899	640	1186.8	212.1	47.8	42.1	66.1	1540.5	77	7	11	185.5	4.6
2016-08-05_Ler_12C_Tray_3	05/08/2016	Ler_12C	3	17	1156	640	0	0	0	0	0	0	0	0	0	0	4.6
2016-08-05_Ler_12C_Tray_3	05/08/2016	Ler_12C	3	18	1417	640	0	0	0	0	0	0	0	0	0	0	4.6
2016-08-05_Ler_12C_Tray_3	05/08/2016	Ler_12C	3	19	128	900	1001.4	235.3	45.6	41	61.3	1427.7	70.1	7	12	169.6	4.6
2016-08-05_Ler_12C_Tray_3	05/08/2016	Ler_12C	3	20	385	900	796.4	208.2	40.4	36	62.3	1096.3	72.6	8	14	173.7	4.6
2016-08-05_Ler_12C_Tray_3	05/08/2016	Ler_12C	3	21	642	900	1153.6	220.3	46.7	42.8	67.3	1553	74.3	9	14	181.3	4.6
2016-08-05_Ler_12C_Tray_3	05/08/2016	Ler_12C	3	22	899	900	1114.3	233.6	47.6	40.4	62.7	1491.7	74.7	8	9	182	4.6
2016-08-05_Ler_12C_Tray_3	05/08/2016	Ler_12C	3	23	1156	900	1179.6	268.4	49.1	44.7	62.2	1673.2	70.5	10	17	171.2	4.6
2016-08-05_Ler_12C_Tray_3	05/08/2016	Ler_12C	3	24	1417	900	988.5	226.8	44.5	38.6	63.5	1321.5	74.8	8	10	173	4.6
2016-08-05_Ler_12C_Tray_4	05/08/2016	Ler_12C	4	1	128	128	322.2	91.8	24	21.2	71.1	392.8	82	0	7	163.4	4.6
2016-08-05_Ler_12C_Tray_4	05/08/2016	Ler_12C	4	2	385	128	0	0	0	0	0	0	0	0	0	0	4.6
2016-08-05_Ler_12C_Tray_4	05/08/2016	Ler_12C	4	3	642	128	852.2	173	39	37.2	71.5	1110	76.8	6	10	164	4.6
2016-08-05_Ler_12C_Tray_4	05/08/2016	Ler_12C	4	4	899	128	0	0	0	0	0	0	0	0	0	0	4.6
2016-08-05_Ler_12C_Tray_4	05/08/2016	Ler_12C	4	5	1156	128	0	0	0	0	0	0	0	0	0	0	4.6
2016-08-05_Ler_12C_Tray_4	05/08/2016	Ler_12C	4	6	1417	128	1085.7	187.6	43.9	39.8	71.6	1330.9	81.6	9	14	171.1	4.6
2016-08-05_Ler_12C_Tray_4	05/08/2016	Ler_12C	4	7	128	384	485	132.4	34.4	24	52.1	631.9	76.8	4	9	165.2	4.6
2016-08-05_Ler_12C_Tray_4	05/08/2016	Ler_12C	4	8	385	384	1050.4	182.6	42.6	39.2	73.6	1267.5	82.9	7	11	180.6	4.6
2016-08-05_Ler_12C_Tray_4	05/08/2016	Ler_12C	4	9	642	384	1034.1	178.9	42.9	39.8	71.7	1284.3	80.5	8	12	176.4	4.6
2016-08-05_Ler_12C_Tray_4	05/08/2016	Ler_12C	4	10	899	384	559.1	157.7	31	30.7	74.3	735.1	76.1	6	10	166.8	4.6
2016-08-05_Ler_12C_Tray_4	05/08/2016	Ler_12C	4	11	1156	384	0	0	0	0	0	0	0	0	0	0	4.6
2016-08-05_Ler_12C_Tray_4	05/08/2016	Ler_12C	4	12	1417	384	467.7	127.3	28.4	27.3	74.1	592.3	79	4	8	167.5	4.6
2016-08-05_Ler_12C_Tray_4	05/08/2016	Ler_12C	4	13	128	640	527.2	141	31.4	29	68.1	685.8	76.9	3	8	166.4	4.6
2016-08-05_Ler_12C_Tray_4	05/08/2016	Ler_12C	4	14	385	640	517.8	129.6	31.4	26.6	66.9	638.9	81.1	4	8	174	4.6
2016-08-05_Ler_12C_Tray_4	05/08/2016	Ler_12C	4	15	642	640	0	0	0	0	0	0	0	0	0	0	4.6
2016-08-05_Ler_12C_Tray_4	05/08/2016	Ler_12C	4	16	899	640	0	0	0	0	0	0	0	0	0	0	4.6
2016-08-05_Ler_12C_Tray_4	05/08/2016	Ler_12C	4	17	1156	640	0	0	0	0	0	0	0	0	0	0	4.6
2016-08-05_Ler_12C_Tray_4	05/08/2016	Ler_12C	4	18	1417	640	803.6	157.4	37.4	34.6	73	999	80.4	6	11	179.9	4.6
2016-08-05_Ler_12C_Tray_4	05/08/2016	Ler_12C	4	19	128	900	119.5	53.7	15.2	12.8	66.3	144.9	82.5	0	5	155.2	4.6
2016-08-05_Ler_12C_Tray_4	05/08/2016	Ler_12C	4	20	385	900	574	133.9	32	30.1	71.2	727.5	78.9	5	10	172.9	4.6
2016-08-05_Ler_12C_Tray_4	05/08/2016	Ler_12C	4	21	642	900	589.1	144.7	32.7	29.2	70.2	722.6	81.5	6	10	177.3	4.6
2016-08-05_Ler_12C_Tray_4	05/08/2016	Ler_12C	4	22	899	900	846.4	166.9	37.9	35.9	75.1	1019.8	83	5	8	188	4.6
2016-08-05_Ler_12C_Tray_4	05/08/2016	Ler_12C	4	23	1156	900	405.1	109.8	26.8	25.3	71.6	516	78.5	3	6	171.5	4.6
2016-08-05_Ler_12C_Tray_4	05/08/2016	Ler_12C	4	24	1417	900	351.8	98.2	27.3	20.1	60.2	416.5	84.5	0	9	186.5	4.6
2016-08-05_Ler_17C_Tray_1	05/08/2016	Ler_17C	1	1	128	128	28.6	23.1	8.1	5.1	55.3	32.1	89.3	0	4	199.7	4.7
2016-08-05_Ler_17C_Tray_1	05/08/2016	Ler_17C	1	2	385	128	29.4	22.9	8.1	5.3	56.8	32.4	90.7	0	3	195.5	4.7
2016-08-05_Ler_17C_Tray_1	05/08/2016	Ler_17C	1	3	642	128	24.6	20.5	7.1	4.9	63	27	91.2	0	5	193.8	4.7
2016-08-05_Ler_17C_Tray_1	05/08/2016	Ler_17C	1	4	899	128	36.9	27	8.1	6.8	71.3	43	85.9	0	4	186.5	4.7
2016-08-05_Ler_17C_Tray_1	05/08/2016	Ler_17C	1	5	1156	128	30.9	26	7.9	6.2	63	36.9	83.7	0	4	183.5	4.7
2016-08-05_Ler_17C_Tray_1	05/08/2016	Ler_17C	1	6	1417	128	33.5	25.2	8.5	5.8	58.3	37.8	88.4	0	4	197.2	4.7
2016-08-05_Ler_17C_Tray_1	05/08/2016	Ler_17C	1	7	128	384	28.2	23.3	7.3	5.8	68	32.6	86.5	0	5	189.6	4.7
2016-08-05_Ler_17C_Tray_1	05/08/2016	Ler_17C	1	8	385	384	37	27.6	8.8	6.2	61.4	42.7	86.6	0	4	196.1	4.7
2016-08-05_Ler_17C_Tray_1	05/08/2016	Ler_17C	1	9	642	384	26.4	21.2	7.1	5.1	67.7	28.9	91.6	0	4	204.5	4.7
2016-08-05_Ler_17C_Tray_1	05/08/2016	Ler_17C	1	10	899	384	37.8	29.3	8.8	6.8	62.8	45.3	83.6	0	4	188	4.7
2016-08-05_Ler_17C_Tray_1	05/08/2016	Ler_17C	1	11	1156	384	34.2	25.4	8.1	6.2	66	38.9	87.9	0	4	197.5	4.7
2016-08-05_Ler_17C_Tray_1	05/08/2016	Ler_17C	1	12	1417	384	39.9	27.5	8.8	6.8	66.2	45.2	88.2	0	4	199.8	4.7
2016-08-05_Ler_17C_Tray_1	05/08/2016	Ler_17C	1	13	128	640	34.4	26.5	8.8	6	57.1	39.7	86.8	0	4	198.1	4.7
2016-08-05_Ler_17C_Tray_1	05/08/2016	Ler_17C	1	14	385	640	40.3	30.8	9.8	6.4	53.1	48.4	83.4	0	4	189.1	4.7
2016-08-05_Ler_17C_Tray_1	05/08/2016	Ler_17C	1	15	642	640	33.7	26.2	8.8	5.8	55.9	39	86.4	0	4	195.4	4.7
2016-08-05_Ler_17C_Tray_1	05/08/2016	Ler_17C	1	16	899	640	35	26.6	8.5	6.2	61	40.5	86.3	0	4	196.3	4.7
2016-08-05_Ler_17C_Tray_1	05/08/2016	Ler_17C	1	17	1156	640	46.8	29.6	9.2	7.3	70.6	52.6	88.9	0	4	201.9	4.7
2016-08-05_Ler_17C_Tray_1	05/08/2016	Ler_17C	1	18	1417	640	25.2	20.4	7.1	4.9	64.4	27.5	91.5	0	4	207	4.7
2016-08-05_Ler_17C_Tray_1	05/08/2016	Ler_17C	1	19	128	900	21.6	20.1	7.1	4.5	55.4	24.4	88.8	0	3	190.5	4.7
2016-08-05_Ler_17C_Tray_1	05/08/2016	Ler_17C	1	20	385	900	11.8	14	5.1	3.2	57	12.9	91.5	0	3	173	4.7
2016-08-05_Ler_17C_Tray_1	05/08/2016	Ler_17C	1	21	642	900	14.6	16.2	6.2	3.4	48.3	16.3	89.4	0	2	185.2	4.7
2016-08-05_Ler_17C_Tray_1	05/08/2016	Ler_17C	1	22	899	900	30.8	23	7.7	5.6	66.2	33.5	92	0	3	197.8	4.7
2016-08-05_Ler_17C_Tray_1	05/08/2016	Ler_17C	1	23	1156	900	23	20.6	7.7	4.3	49.4	25.3	90.8	0	4	196.5	4.7
2016-08-05_Ler_17C_Tray_1	05/08/2016	Ler_17C	1	24	1417	900	30	22.8	7.5	5.8	68.3	33.2	90.2	0	4	201.4	4.7
2016-08-05_Ler_17C_Tray_2	05/08/2016	Ler_17C	2	1	128	128	38.2	26.8	8.8	6.5	63.3	43.2	88.4	0	4	171.8	4.8
2016-08-05_Ler_17C_Tray_2	05/08/2016	Ler_17C	2	2	385	128	32.6	23.9	7.5	6.3	73.4	36	90.4	0	4	173.7	4.8
2016-08-05_Ler_17C_Tray_2	05/08/2016	Ler_17C	2	3	642	128	39	28.5	8.4	6.9	71.2	44.5	87.7	0	4	174.2	4.8
2016-08-05_Ler_17C_Tray_2	05/08/2016	Ler_17C	2	4	899	128	0	0	0	0	0	0	0	0	0	0	4.8
2016-08-05_Ler_17C_Tray_2	05/08/2016	Ler_17C	2	5	1156	128	29.2	23.5	8.1	5.2	56.2	32.3	90.7	0	3	172.3	4.8
2016-08-05_Ler_17C_Tray_2	05/08/2016	Ler_17C	2	6	1417	128	29.8	22.4	7.3	5.6	71	32.8	90.7	0	4	174.2	4.8
2016-08-05_Ler_17C_Tray_2	05/08/2016	Ler_17C	2	7	128	384	41.4	28.6	9.2	6.7	62.5	47.2	87.8	0	5	176	4.8
2016-08-05_Ler_17C_Tray_2	05/08/2016	Ler_17C	2	8	385	384	37.5	28	8.8	6.5	62.1	44	85.2	0	4	167.9	4.8
2016-08-05_Ler_17C_Tray_2	05/08/2016	Ler_17C	2	9	642	384	30.6	22.4	6.7	6.5	87.2	33.3	91.6	0	4	184.6	4.8
2016-08-05_Ler_17C_Tray_2	05/08/2016	Ler_17C	2	10	899	384	0	0	0	0	0	0	0	0	0	0	4.8
2016-08-05_Ler_17C_Tray_2	05/08/2016	Ler_17C	2	11	1156	384	27.5	21.4	7.1	5.4	69.5	30.2	90.9	0	4	175	4.8
2016-08-05_Ler_17C_Tray_2	05/08/2016	Ler_17C	2	12	1417	384	29.6	23.6	7.9	5.4	60	33.2	89.2	0	4	172.8	4.8
2016-08-05_Ler_17C_Tray_2	05/08/2016	Ler_17C	2	13	128	640	23.8	18.8	5.8	5.6	88.5	25	94.9	0	4	186.7	4.8
2016-08-05_Ler_17C_Tray_2	05/08/2016	Ler_17C	2	14	385	640	29	21.2	7.1	5.6	73.4	30.9	94.1	0	4	194.9	4.8
2016-08-05_Ler_17C_Tray_2	05/08/2016	Ler_17C	2	15	642	640	39.1	26.1	8.6	6.5	68	43.3	90.4	0	4	191.5	4.8
2016-08-05_Ler_17C_Tray_2	05/08/2016	Ler_17C	2	16	899	640	0	0	0	0	0	0	0	0	0	0	4.8
2016-08-05_Ler_17C_Tray_2	05/08/2016	Ler_17C	2	17	1156	640	22.6	19.5	6.9	4.6	60.7	24.5	92.2	0	2	180.1	4.8
2016-08-05_Ler_17C_Tray_2	05/08/2016	Ler_17C	2	18	1417	640	37.9	26.5	8.6	6.5	65.9	42.5	89.2	0	4	190	4.8
2016-08-05_Ler_17C_Tray_2	05/08/2016	Ler_17C	2	19	128	900	40.3	27.1	9	6.5	63.7	44.6	90.3	0	4	190	4.8
2016-08-05_Ler_17C_Tray_2	05/08/2016	Ler_17C	2	20	385	900	33.5	23.6	8.1	5.6	64.3	36.3	92.3	0	4	191.5	4.8
2016-08-05_Ler_17C_Tray_2	05/08/2016	Ler_17C	2	21	642	900	25	21.1	7.5	4.8	56.3	27.4	91.2	0	3	183.1	4.8
2016-08-05_Ler_17C_Tray_2	05/08/2016	Ler_17C	2	22	899	900	0	0	0	0	0	0	0	0	0	0	4.8
2016-08-05_Ler_17C_Tray_2	05/08/2016	Ler_17C	2	23	1156	900	28.5	22	7.7	5.2	60.9	31.2	91.4	0	4	179.9	4.8
2016-08-05_Ler_17C_Tray_2	05/08/2016	Ler_17C	2	24	1417	900	38.6	26.8	8.8	6.5	64	43.3	89.2	0	4	173.9	4.8
2016-08-05_Ler_17C_Tray_3	05/08/2016	Ler_17C	3	1	128	128	21.5	19	6.7	4.5	61.5	23.4	91.5	0	3	158.3	4.7
2016-08-05_Ler_17C_Tray_3	05/08/2016	Ler_17C	3	2	385	128	32.8	24.2	7.7	6.2	69.7	36.8	89.1	0	4	162	4.7
2016-08-05_Ler_17C_Tray_3	05/08/2016	Ler_17C	3	3	642	128	48.6	32.8	9.5	8	69.1	57.9	83.9	0	4	166.4	4.7
2016-08-05_Ler_17C_Tray_3	05/08/2016	Ler_17C	3	4	899	128	43.3	30.9	8.8	7.5	71	50.9	85.1	0	4	162.4	4.7
2016-08-05_Ler_17C_Tray_3	05/08/2016	Ler_17C	3	5	1156	128	44.4	31.9	8.4	8	80.4	51.5	86.3	0	4	170	4.7
2016-08-05_Ler_17C_Tray_3	05/08/2016	Ler_17C	3	6	1417	128	35.7	25.4	7.7	6.9	75.8	40.4	88.4	0	4	168.9	4.7
2016-08-05_Ler_17C_Tray_3	05/08/2016	Ler_17C	3	7	128	384	23.3	19.1	6.2	5.2	76.2	24.9	93.5	0	4	187.5	4.7
2016-08-05_Ler_17C_Tray_3	05/08/2016	Ler_17C	3	8	385	384	13.1	14	4.3	4.1	90.4	13.9	94.7	0	4	158.7	4.7
2016-08-05_Ler_17C_Tray_3	05/08/2016	Ler_17C	3	9	642	384	41.8	29.3	8	7.7	84.1	48.2	86.8	0	4	171.3	4.7
2016-08-05_Ler_17C_Tray_3	05/08/2016	Ler_17C	3	10	899	384	40.9	30	8.6	7.3	70.3	47.7	85.7	0	4	171	4.7
2016-08-05_Ler_17C_Tray_3	05/08/2016	Ler_17C	3	11	1156	384	25.7	20.3	6.7	5.4	73.5	27.6	93	0	4	170	4.7
2016-08-05_Ler_17C_Tray_3	05/08/2016	Ler_17C	3	12	1417	384	32.5	24.4	7.5	6.2	73	36.6	88.6	0	4	169.9	4.7
2016-08-05_Ler_17C_Tray_3	05/08/2016	Ler_17C	3	13	128	640	42.2	28.7	8.8	7.1	69.1	48.1	87.6	0	4	177.2	4.7
2016-08-05_Ler_17C_Tray_3	05/08/2016	Ler_17C	3	14	385	640	43.5	31.7	9	7.3	67.8	50.9	85.5	0	4	169.5	4.7
2016-08-05_Ler_17C_Tray_3	05/08/2016	Ler_17C	3	15	642	640	29.5	22.5	7.1	5.8	74.6	32.5	90.9	0	4	173.5	4.7
2016-08-05_Ler_17C_Tray_3	05/08/2016	Ler_17C	3	16	899	640	27.4	21.7	6.9	5.6	73.6	30.4	90	0	4	185.8	4.7
2016-08-05_Ler_17C_Tray_3	05/08/2016	Ler_17C	3	17	1156	640	49.2	33.4	9.2	8.2	73.2	58.1	84.6	0	4	170.2	4.7
2016-08-05_Ler_17C_Tray_3	05/08/2016	Ler_17C	3	18	1417	640	0	0	0	0	0	0	0	0	0	0	4.7
2016-08-05_Ler_17C_Tray_3	05/08/2016	Ler_17C	3	19	128	900	45.8	30.8	8.8	7.7	75.1	53	86.6	0	4	174.3	4.7
2016-08-05_Ler_17C_Tray_3	05/08/2016	Ler_17C	3	20	385	900	42.8	32.9	8.8	8	70.1	53.1	80.6	0	4	149.6	4.7
2016-08-05_Ler_17C_Tray_3	05/08/2016	Ler_17C	3	21	642	900	0	0	0	0	0	0	0	0	0	0	4.7
2016-08-05_Ler_17C_Tray_3	05/08/2016	Ler_17C	3	22	899	900	45.2	32.5	8.8	8	74	53.6	84.4	0	4	163.8	4.7
2016-08-05_Ler_17C_Tray_3	05/08/2016	Ler_17C	3	23	1156	900	0	0	0	0	0	0	0	0	0	0	4.7
2016-08-05_Ler_17C_Tray_3	05/08/2016	Ler_17C	3	24	1417	900	0	0	0	0	0	0	0	0	0	0	4.7
2016-08-05_Ler_17C_Tray_4	05/08/2016	Ler_17C	4	1	128	128	14.8	15.6	5.7	3.6	57.3	16	92.7	0	2	143.3	4.7
2016-08-05_Ler_17C_Tray_4	05/08/2016	Ler_17C	4	2	385	128	35.5	27	8.3	6.4	66	40.5	87.8	0	4	181.8	4.7
2016-08-05_Ler_17C_Tray_4	05/08/2016	Ler_17C	4	3	642	128	30.5	24.9	8.1	5.5	59.6	34.4	88.5	0	4	170.7	4.7
2016-08-05_Ler_17C_Tray_4	05/08/2016	Ler_17C	4	4	899	128	36.6	27.9	8.5	6.4	64.7	41.9	87.5	0	4	176.9	4.7
2016-08-05_Ler_17C_Tray_4	05/08/2016	Ler_17C	4	5	1156	128	23.2	20.9	6.8	4.9	63.9	25.6	90.3	0	4	168.2	4.7
2016-08-05_Ler_17C_Tray_4	05/08/2016	Ler_17C	4	6	1417	128	37	27.5	8.9	6.2	59.2	42.4	87.2	0	4	174.6	4.7
2016-08-05_Ler_17C_Tray_4	05/08/2016	Ler_17C	4	7	128	384	29.3	25.2	8.1	5.5	57.4	34.2	85.9	0	4	166.9	4.7
2016-08-05_Ler_17C_Tray_4	05/08/2016	Ler_17C	4	8	385	384	41.2	29.2	8.5	7.2	72.8	48	85.9	0	4	172.9	4.7
2016-08-05_Ler_17C_Tray_4	05/08/2016	Ler_17C	4	9	642	384	46.7	32.8	9.1	8.1	71.3	55.9	83.5	0	4	173.6	4.7
2016-08-05_Ler_17C_Tray_4	05/08/2016	Ler_17C	4	10	899	384	49.9	32.2	8.9	8.5	79.9	58.5	85.3	0	5	179.1	4.7
2016-08-05_Ler_17C_Tray_4	05/08/2016	Ler_17C	4	11	1156	384	34.8	25.4	7.6	6.6	75.9	39.1	89.1	0	5	185.8	4.7
2016-08-05_Ler_17C_Tray_4	05/08/2016	Ler_17C	4	12	1417	384	50.2	34	9.6	8.3	70	59.9	83.8	0	4	186.9	4.7
2016-08-05_Ler_17C_Tray_4	05/08/2016	Ler_17C	4	13	128	640	42.1	29.6	8.3	7.6	78.1	48.8	86.2	0	4	183	4.7
2016-08-05_Ler_17C_Tray_4	05/08/2016	Ler_17C	4	14	385	640	31.8	24	7.6	5.9	69.4	35.7	89.3	0	4	181.7	4.7
2016-08-05_Ler_17C_Tray_4	05/08/2016	Ler_17C	4	15	642	640	41	28.4	8.3	7.2	76.1	46.6	88	0	4	172.1	4.7
2016-08-05_Ler_17C_Tray_4	05/08/2016	Ler_17C	4	16	899	640	57.6	37.2	10.8	8.5	62.5	69.1	83.2	0	4	181.5	4.7
2016-08-05_Ler_17C_Tray_4	05/08/2016	Ler_17C	4	17	1156	640	39.9	27.4	7.9	7.4	82.3	45.1	88.5	0	4	184.7	4.7
2016-08-05_Ler_17C_Tray_4	05/08/2016	Ler_17C	4	18	1417	640	34	24.9	7.4	6.6	78.4	38.3	88.8	0	4	188.4	4.7
2016-08-05_Ler_17C_Tray_4	05/08/2016	Ler_17C	4	19	128	900	22.2	19.6	7.2	4.5	54.3	24.5	90.8	0	4	174.9	4.7
2016-08-05_Ler_17C_Tray_4	05/08/2016	Ler_17C	4	20	385	900	22.9	20.4	7	4.7	59.5	25.6	89.8	0	3	163.5	4.7
2016-08-05_Ler_17C_Tray_4	05/08/2016	Ler_17C	4	21	642	900	38.4	27.6	8.3	7	71.2	44.3	86.7	0	4	187	4.7
2016-08-05_Ler_17C_Tray_4	05/08/2016	Ler_17C	4	22	899	900	21.2	18.1	5.9	5.1	76.3	22.8	92.9	0	4	174.3	4.7
2016-08-05_Ler_17C_Tray_4	05/08/2016	Ler_17C	4	23	1156	900	0	0	0	0	0	0	0	0	0	0	4.7
2016-08-05_Ler_17C_Tray_4	05/08/2016	Ler_17C	4	24	1417	900	35.9	25.5	7.6	6.8	78.3	40.3	89.1	0	5	186.3	4.7
2016-08-08_Ler_17C_Tray_1	08/08/2016	Ler_17C	1	1	128	128	50	33.3	9.2	8.5	75.7	60.2	82.9	0	4	172.2	4.7
2016-08-08_Ler_17C_Tray_1	08/08/2016	Ler_17C	1	2	385	128	53	35.3	10	8.3	67.2	64	82.9	0	4	172.3	4.7
2016-08-08_Ler_17C_Tray_1	08/08/2016	Ler_17C	1	3	642	128	44.9	29.5	9.4	7.2	65	51.9	86.5	0	4	176.1	4.7
2016-08-08_Ler_17C_Tray_1	08/08/2016	Ler_17C	1	4	899	128	69.3	45.2	12.4	9.6	57.7	90.6	76.5	0	4	168.1	4.7
2016-08-08_Ler_17C_Tray_1	08/08/2016	Ler_17C	1	5	1156	128	60.6	43	10.9	9.6	65.2	79.2	76.4	0	4	161.9	4.7
2016-08-08_Ler_17C_Tray_1	08/08/2016	Ler_17C	1	6	1417	128	69.7	42.3	11.3	10	69.5	85.8	81.3	0	4	177.6	4.7
2016-08-08_Ler_17C_Tray_1	08/08/2016	Ler_17C	1	7	128	384	52.6	38.4	10.9	8.1	56.6	67.9	77.4	0	4	171	4.7
2016-08-08_Ler_17C_Tray_1	08/08/2016	Ler_17C	1	8	385	384	67.4	44.2	11.7	9.6	62.4	86.5	77.9	0	4	179.7	4.7
2016-08-08_Ler_17C_Tray_1	08/08/2016	Ler_17C	1	9	642	384	53.1	31.9	9.8	8.1	70.3	61.2	86.8	0	4	191.1	4.7
2016-08-08_Ler_17C_Tray_1	08/08/2016	Ler_17C	1	10	899	384	71.3	46	11.9	10.4	63.7	93.1	76.6	0	4	175.3	4.7
2016-08-08_Ler_17C_Tray_1	08/08/2016	Ler_17C	1	11	1156	384	67.3	42	11.5	9.2	64.6	81.7	82.4	0	4	183	4.7
2016-08-08_Ler_17C_Tray_1	08/08/2016	Ler_17C	1	12	1417	384	70.8	47	12.4	9.8	59	92.9	76.3	0	4	176.3	4.7
2016-08-08_Ler_17C_Tray_1	08/08/2016	Ler_17C	1	13	128	640	64.5	42.2	11.1	9.8	66.8	82.6	78	0	4	179.7	4.7
2016-08-08_Ler_17C_Tray_1	08/08/2016	Ler_17C	1	14	385	640	75.1	48.2	12.2	10.4	64.7	97.2	77.2	0	4	183.9	4.7
2016-08-08_Ler_17C_Tray_1	08/08/2016	Ler_17C	1	15	642	640	63.8	41	10.9	9.6	68.7	80.5	79.3	0	4	185.9	4.7
2016-08-08_Ler_17C_Tray_1	08/08/2016	Ler_17C	1	16	899	640	65.2	40.8	11.5	9	62.7	78.9	82.7	0	4	192.1	4.7
2016-08-08_Ler_17C_Tray_1	08/08/2016	Ler_17C	1	17	1156	640	85.5	48.5	13	10.4	64.3	105.3	81.2	0	4	192.4	4.7
2016-08-08_Ler_17C_Tray_1	08/08/2016	Ler_17C	1	18	1417	640	38.1	29.5	8.5	7	66.6	45.8	83.1	0	4	173	4.7
2016-08-08_Ler_17C_Tray_1	08/08/2016	Ler_17C	1	19	128	900	40.9	29.1	8.7	7.2	68.2	48.4	84.6	0	4	182.9	4.7
2016-08-08_Ler_17C_Tray_1	08/08/2016	Ler_17C	1	20	385	900	21	21.4	5.8	5.8	80.9	25	84.2	0	4	157.8	4.7
2016-08-08_Ler_17C_Tray_1	08/08/2016	Ler_17C	1	21	642	900	32.1	24.8	8.1	6	62.2	36.2	88.6	0	4	184.8	4.7
2016-08-08_Ler_17C_Tray_1	08/08/2016	Ler_17C	1	22	899	900	51.6	36.4	10.2	8.3	62.7	65.1	79.3	0	4	179.4	4.7
2016-08-08_Ler_17C_Tray_1	08/08/2016	Ler_17C	1	23	1156	900	39.7	30.2	8.1	7.5	77.1	47.1	84.3	0	4	181.6	4.7
2016-08-08_Ler_17C_Tray_1	08/08/2016	Ler_17C	1	24	1417	900	37.6	29.9	8.1	7.2	72.8	45.6	82.4	0	4	175.5	4.7
2016-08-08_Ler_17C_Tray_2	08/08/2016	Ler_17C	2	1	128	128	68.1	39.9	11.3	9.5	67.4	82.7	82.4	0	4	189.7	4.8
2016-08-08_Ler_17C_Tray_2	08/08/2016	Ler_17C	2	2	385	128	60.4	37.9	10.7	8.9	66.9	72.7	83	0	4	186.9	4.8
2016-08-08_Ler_17C_Tray_2	08/08/2016	Ler_17C	2	3	642	128	64.3	39.9	11.1	9.3	66.1	78.4	82	0	4	190.3	4.8
2016-08-08_Ler_17C_Tray_2	08/08/2016	Ler_17C	2	4	899	128	0	0	0	0	0	0	0	0	0	0	4.8
2016-08-08_Ler_17C_Tray_2	08/08/2016	Ler_17C	2	5	1156	128	54.4	34.8	9.5	8.9	77	64.6	84.1	0	4	183.7	4.8
2016-08-08_Ler_17C_Tray_2	08/08/2016	Ler_17C	2	6	1417	128	52	32.7	10.3	7.6	62.2	60.1	86.4	0	4	186.9	4.8
2016-08-08_Ler_17C_Tray_2	08/08/2016	Ler_17C	2	7	128	384	61.9	37.6	10.9	8.9	66	73.8	83.8	0	4	194.8	4.8
2016-08-08_Ler_17C_Tray_2	08/08/2016	Ler_17C	2	8	385	384	63.5	41.7	10.9	9.7	67.7	80.8	78.6	0	4	183.9	4.8
2016-08-08_Ler_17C_Tray_2	08/08/2016	Ler_17C	2	9	642	384	52.5	34.1	10.7	7.4	58.2	61.9	84.8	0	4	189.8	4.8
2016-08-08_Ler_17C_Tray_2	08/08/2016	Ler_17C	2	10	899	384	0	0	0	0	0	0	0	0	0	0	4.8
2016-08-08_Ler_17C_Tray_2	08/08/2016	Ler_17C	2	11	1156	384	47.7	30.9	9.1	7.8	73.8	54.8	87.1	0	4	192.2	4.8
2016-08-08_Ler_17C_Tray_2	08/08/2016	Ler_17C	2	12	1417	384	50.5	34.6	9.5	8.5	71.4	61	82.7	0	5	182.2	4.8
2016-08-08_Ler_17C_Tray_2	08/08/2016	Ler_17C	2	13	128	640	41.4	26.6	9.5	6.2	58.6	44.7	92.6	0	4	208.3	4.8
2016-08-08_Ler_17C_Tray_2	08/08/2016	Ler_17C	2	14	385	640	50.7	29.9	9.7	7.4	68.7	55.8	90.8	0	4	212.9	4.8
2016-08-08_Ler_17C_Tray_2	08/08/2016	Ler_17C	2	15	642	640	64.7	38.1	11.1	8.9	66.5	76.5	84.6	0	4	206	4.8
2016-08-08_Ler_17C_Tray_2	08/08/2016	Ler_17C	2	16	899	640	0	0	0	0	0	0	0	0	0	0	4.8
2016-08-08_Ler_17C_Tray_2	08/08/2016	Ler_17C	2	17	1156	640	36	26.7	8.5	6.4	64.2	42.1	85.5	0	4	185.4	4.8
2016-08-08_Ler_17C_Tray_2	08/08/2016	Ler_17C	2	18	1417	640	60	38.2	11.3	8.7	59.4	74.6	80.4	0	4	196.7	4.8
2016-08-08_Ler_17C_Tray_2	08/08/2016	Ler_17C	2	19	128	900	61.8	38.3	11.3	8.5	61.2	74.8	82.6	0	4	195	4.8
2016-08-08_Ler_17C_Tray_2	08/08/2016	Ler_17C	2	20	385	900	55.3	33.6	10.1	8.2	69	64.3	86	0	4	197.4	4.8
2016-08-08_Ler_17C_Tray_2	08/08/2016	Ler_17C	2	21	642	900	37.9	28.1	8.2	7.2	70.9	44.6	84.9	0	4	195	4.8
2016-08-08_Ler_17C_Tray_2	08/08/2016	Ler_17C	2	22	899	900	0	0	0	0	0	0	0	0	0	0	4.8
2016-08-08_Ler_17C_Tray_2	08/08/2016	Ler_17C	2	23	1156	900	48.4	33.8	9.3	8	71.6	58.1	83.3	0	4	195.4	4.8
2016-08-08_Ler_17C_Tray_2	08/08/2016	Ler_17C	2	24	1417	900	56.6	35.4	9.9	9.1	73.6	68	83.3	0	4	184	4.8
2016-08-08_Ler_17C_Tray_3	08/08/2016	Ler_17C	3	1	128	128	37.9	28.6	8.6	6.7	65	44.3	85.5	0	4	176.5	4.8
2016-08-08_Ler_17C_Tray_3	08/08/2016	Ler_17C	3	2	385	128	55.4	35.5	10.7	8	61.5	65.5	84.7	0	4	187.4	4.8
2016-08-08_Ler_17C_Tray_3	08/08/2016	Ler_17C	3	3	642	128	87.2	52.5	14.3	9.9	54.4	108	80.7	0	5	188.9	4.8
2016-08-08_Ler_17C_Tray_3	08/08/2016	Ler_17C	3	4	899	128	78.1	47.7	13.7	9.5	53.3	98.7	79.1	0	4	184.7	4.8
2016-08-08_Ler_17C_Tray_3	08/08/2016	Ler_17C	3	5	1156	128	83.3	48.8	13.9	9.7	55.2	104.6	79.7	0	4	186.5	4.8
2016-08-08_Ler_17C_Tray_3	08/08/2016	Ler_17C	3	6	1417	128	71	43.8	12.6	9.2	56.9	87.8	80.9	0	4	182.7	4.8
2016-08-08_Ler_17C_Tray_3	08/08/2016	Ler_17C	3	7	128	384	37.6	27.4	8.4	6.7	67.8	43.3	86.9	0	4	197.9	4.8
2016-08-08_Ler_17C_Tray_3	08/08/2016	Ler_17C	3	8	385	384	22.3	20.2	7.1	4.4	55.6	24.8	89.9	0	3	186.2	4.8
2016-08-08_Ler_17C_Tray_3	08/08/2016	Ler_17C	3	9	642	384	82.2	45.4	14.3	9	51.3	99	83.1	0	4	193.6	4.8
2016-08-08_Ler_17C_Tray_3	08/08/2016	Ler_17C	3	10	899	384	84.8	48.7	14.1	10.1	54.5	107.6	78.8	0	4	186.4	4.8
2016-08-08_Ler_17C_Tray_3	08/08/2016	Ler_17C	3	11	1156	384	53.7	32.7	10.7	7.6	59.6	62.1	86.5	0	4	189.7	4.8
2016-08-08_Ler_17C_Tray_3	08/08/2016	Ler_17C	3	12	1417	384	57.4	39.1	11.6	8	54.8	71.3	80.5	0	4	185.7	4.8
2016-08-08_Ler_17C_Tray_3	08/08/2016	Ler_17C	3	13	128	640	68.3	39.7	13	8.4	51.3	82.8	82.5	0	4	202.7	4.8
2016-08-08_Ler_17C_Tray_3	08/08/2016	Ler_17C	3	14	385	640	80.7	49.8	13.7	9.9	55.1	103.2	78.2	0	4	188	4.8
2016-08-08_Ler_17C_Tray_3	08/08/2016	Ler_17C	3	15	642	640	51.9	36.8	10.9	7.6	55.4	63.8	81.4	0	4	180.9	4.8
2016-08-08_Ler_17C_Tray_3	08/08/2016	Ler_17C	3	16	899	640	59.5	36.8	11.3	8	58.9	70.6	84.3	0	4	194.4	4.8
2016-08-08_Ler_17C_Tray_3	08/08/2016	Ler_17C	3	17	1156	640	86	53.7	15.1	9.5	47.9	111.4	77.2	0	4	189.1	4.8
2016-08-08_Ler_17C_Tray_3	08/08/2016	Ler_17C	3	18	1417	640	0	0	0	0	0	0	0	0	0	0	4.8
2016-08-08_Ler_17C_Tray_3	08/08/2016	Ler_17C	3	19	128	900	70.9	44.5	13	9.5	53.2	90.9	78	0	4	183.6	4.8
2016-08-08_Ler_17C_Tray_3	08/08/2016	Ler_17C	3	20	385	900	74.2	47.2	13.4	9.2	52.3	96	77.4	0	4	176	4.8
2016-08-08_Ler_17C_Tray_3	08/08/2016	Ler_17C	3	21	642	900	0	0	0	0	0	0	0	0	0	0	4.8
2016-08-08_Ler_17C_Tray_3	08/08/2016	Ler_17C	3	22	899	900	86.7	49.6	14.9	9.7	49.6	109.9	78.9	0	4	189	4.8
2016-08-08_Ler_17C_Tray_3	08/08/2016	Ler_17C	3	23	1156	900	0	0	0	0	0	0	0	0	0	0	4.8
2016-08-08_Ler_17C_Tray_3	08/08/2016	Ler_17C	3	24	1417	900	0	0	0	0	0	0	0	0	0	0	4.8
2016-08-08_Ler_17C_Tray_4	08/08/2016	Ler_17C	4	1	128	128	13.3	15	5.4	3.4	59.3	14.5	91.8	0	2	142.1	4.7
2016-08-08_Ler_17C_Tray_4	08/08/2016	Ler_17C	4	2	385	128	77.9	45.4	12.6	9.9	62.1	95.5	81.6	0	4	182.2	4.7
2016-08-08_Ler_17C_Tray_4	08/08/2016	Ler_17C	4	3	642	128	65.9	42	11.1	9.6	67.7	81.1	81.3	0	4	172.9	4.7
2016-08-08_Ler_17C_Tray_4	08/08/2016	Ler_17C	4	4	899	128	80.6	45.4	13.1	9.6	60.1	95.2	84.6	0	4	183	4.7
2016-08-08_Ler_17C_Tray_4	08/08/2016	Ler_17C	4	5	1156	128	30.8	24.4	7.7	6	65.9	35.6	86.5	0	4	158.3	4.7
2016-08-08_Ler_17C_Tray_4	08/08/2016	Ler_17C	4	6	1417	128	73.5	47	12.2	10.1	62.9	94	78.2	0	4	169.8	4.7
2016-08-08_Ler_17C_Tray_4	08/08/2016	Ler_17C	4	7	128	384	62.9	40.4	10.9	9.6	67.1	79.8	78.8	0	4	178.1	4.7
2016-08-08_Ler_17C_Tray_4	08/08/2016	Ler_17C	4	8	385	384	81.3	44.4	13.3	9.4	58.7	96.4	84.3	0	4	187.1	4.7
2016-08-08_Ler_17C_Tray_4	08/08/2016	Ler_17C	4	9	642	384	96.6	46.5	14.6	10.3	58	113	85.5	0	5	187.1	4.7
2016-08-08_Ler_17C_Tray_4	08/08/2016	Ler_17C	4	10	899	384	98.9	52.2	15.2	10.5	54.5	121.6	81.3	0	4	186.7	4.7
2016-08-08_Ler_17C_Tray_4	08/08/2016	Ler_17C	4	11	1156	384	65.7	38	11.8	8.4	60.3	74.6	88	0	5	188.4	4.7
2016-08-08_Ler_17C_Tray_4	08/08/2016	Ler_17C	4	12	1417	384	94.1	50.9	15.2	10.7	51.8	120.5	78.1	0	4	186.7	4.7
2016-08-08_Ler_17C_Tray_4	08/08/2016	Ler_17C	4	13	128	640	86.1	49.5	14.3	9.9	53.3	108.2	79.6	0	4	184.1	4.7
2016-08-08_Ler_17C_Tray_4	08/08/2016	Ler_17C	4	14	385	640	65.7	38.5	11.8	8.8	60.3	77.4	84.9	0	5	188.5	4.7
2016-08-08_Ler_17C_Tray_4	08/08/2016	Ler_17C	4	15	642	640	88.3	47.9	15.4	8.8	47.3	104.5	84.5	0	4	193.6	4.7
2016-08-08_Ler_17C_Tray_4	08/08/2016	Ler_17C	4	16	899	640	94.5	51.8	16.3	9.6	45.4	119.2	79.3	0	4	186	4.7
2016-08-08_Ler_17C_Tray_4	08/08/2016	Ler_17C	4	17	1156	640	76.7	45.9	14.8	8.4	44.7	94.3	81.3	0	4	183	4.7
2016-08-08_Ler_17C_Tray_4	08/08/2016	Ler_17C	4	18	1417	640	60.7	39.5	12	8.1	53.7	75.3	80.5	0	4	183.8	4.7
2016-08-08_Ler_17C_Tray_4	08/08/2016	Ler_17C	4	19	128	900	47.6	31.7	8.8	8.4	78.6	56.4	84.5	0	4	177.3	4.7
2016-08-08_Ler_17C_Tray_4	08/08/2016	Ler_17C	4	20	385	900	49.3	31.9	9.9	7.5	64.7	56.9	86.6	0	4	179.1	4.7
2016-08-08_Ler_17C_Tray_4	08/08/2016	Ler_17C	4	21	642	900	81.8	48.7	13.5	9.9	57.3	101.8	80.4	0	4	186.3	4.7
2016-08-08_Ler_17C_Tray_4	08/08/2016	Ler_17C	4	22	899	900	45.3	33.2	9.9	7.1	59.4	54.1	83.7	0	4	180.1	4.7
2016-08-08_Ler_17C_Tray_4	08/08/2016	Ler_17C	4	23	1156	900	0	0	0	0	0	0	0	0	0	0	4.7
2016-08-08_Ler_17C_Tray_4	08/08/2016	Ler_17C	4	24	1417	900	80.1	44.3	14.1	8.6	51.1	94.7	84.6	0	4	184.8	4.7
2016-08-09_Ler_12C_Tray_1	09/08/2016	Ler_12C	1	1	128	128	1457	290.3	52.9	47.6	66.4	1944.8	74.9	13	19	175.7	4.5
2016-08-09_Ler_12C_Tray_1	09/08/2016	Ler_12C	1	2	385	128	1795.7	336.5	60	52	63.6	2406.9	74.6	12	19	177.9	4.5
2016-08-09_Ler_12C_Tray_1	09/08/2016	Ler_12C	1	3	642	128	0	0	0	0	0	0	0	0	0	0	4.5
2016-08-09_Ler_12C_Tray_1	09/08/2016	Ler_12C	1	4	899	128	1695.5	265.4	54.6	53.8	72.3	2239.7	75.7	8	12	178.1	4.5
2016-08-09_Ler_12C_Tray_1	09/08/2016	Ler_12C	1	5	1156	128	1458.9	342.4	54.6	51.1	62.2	2168	67.3	8	14	159.2	4.5
2016-08-09_Ler_12C_Tray_1	09/08/2016	Ler_12C	1	6	1417	128	1781.7	329.2	58.4	54.6	66.5	2431.5	73.3	11	15	162.2	4.5
2016-08-09_Ler_12C_Tray_1	09/08/2016	Ler_12C	1	7	128	384	1863.9	284.7	59.5	52	67	2415.9	77.2	8	14	171.2	4.5
2016-08-09_Ler_12C_Tray_1	09/08/2016	Ler_12C	1	8	385	384	805.2	243.1	50.4	36.7	40.3	1425.3	56.5	9	19	154.8	4.5
2016-08-09_Ler_12C_Tray_1	09/08/2016	Ler_12C	1	9	642	384	0	0	0	0	0	0	0	0	0	0	4.5
2016-08-09_Ler_12C_Tray_1	09/08/2016	Ler_12C	1	10	899	384	0	0	0	0	0	0	0	0	0	0	4.5
2016-08-09_Ler_12C_Tray_1	09/08/2016	Ler_12C	1	11	1156	384	0	0	0	0	0	0	0	0	0	0	4.5
2016-08-09_Ler_12C_Tray_1	09/08/2016	Ler_12C	1	12	1417	384	1331.6	315.3	50.4	48	66.6	1847.2	72.1	11	17	168.6	4.5
2016-08-09_Ler_12C_Tray_1	09/08/2016	Ler_12C	1	13	128	640	0	0	0	0	0	0	0	0	0	0	4.5
2016-08-09_Ler_12C_Tray_1	09/08/2016	Ler_12C	1	14	385	640	905.2	188.8	40.3	38.7	71.1	1185.2	76.4	7	12	184	4.5
2016-08-09_Ler_12C_Tray_1	09/08/2016	Ler_12C	1	15	642	640	0	0	0	0	0	0	0	0	0	0	4.5
2016-08-09_Ler_12C_Tray_1	09/08/2016	Ler_12C	1	16	899	640	0	0	0	0	0	0	0	0	0	0	4.5
2016-08-09_Ler_12C_Tray_1	09/08/2016	Ler_12C	1	17	1156	640	228.5	68.9	21.2	16.4	64.5	250	91.4	0	3	193.4	4.5
2016-08-09_Ler_12C_Tray_1	09/08/2016	Ler_12C	1	18	1417	640	246.8	87.4	23	18.8	59.4	316.1	78.1	1	6	177.3	4.5
2016-08-09_Ler_12C_Tray_1	09/08/2016	Ler_12C	1	19	128	900	0	0	0	0	0	0	0	0	0	0	4.5
2016-08-09_Ler_12C_Tray_1	09/08/2016	Ler_12C	1	20	385	900	0	0	0	0	0	0	0	0	0	0	4.5
2016-08-09_Ler_12C_Tray_1	09/08/2016	Ler_12C	1	21	642	900	0	0	0	0	0	0	0	0	0	0	4.5
2016-08-09_Ler_12C_Tray_1	09/08/2016	Ler_12C	1	22	899	900	1647.3	332.5	57.7	55.3	62.9	2482.5	66.4	10	17	168.4	4.5
2016-08-09_Ler_12C_Tray_1	09/08/2016	Ler_12C	1	23	1156	900	1570.9	342	56.2	51.5	63.3	2216.1	70.9	10	18	170.5	4.5
2016-08-09_Ler_12C_Tray_1	09/08/2016	Ler_12C	1	24	1417	900	1495.2	351.6	57.5	52.7	57.5	2311.1	64.7	9	13	159.8	4.5
2016-08-09_Ler_12C_Tray_2	09/08/2016	Ler_12C	2	1	128	128	0	0	0	0	0	0	0	0	0	0	4.6
2016-08-09_Ler_12C_Tray_2	09/08/2016	Ler_12C	2	2	385	128	0	0	0	0	0	0	0	0	0	0	4.6
2016-08-09_Ler_12C_Tray_2	09/08/2016	Ler_12C	2	3	642	128	1548.3	270.2	53.8	48.8	68	2016.3	76.8	8	10	171.7	4.6
2016-08-09_Ler_12C_Tray_2	09/08/2016	Ler_12C	2	4	899	128	0	0	0	0	0	0	0	0	0	0	4.6
2016-08-09_Ler_12C_Tray_2	09/08/2016	Ler_12C	2	5	1156	128	1306.7	233.6	51.4	44.4	62.9	1755.2	74.4	8	11	167.8	4.6
2016-08-09_Ler_12C_Tray_2	09/08/2016	Ler_12C	2	6	1417	128	1245.3	242.8	49.2	47.7	65.4	1810.8	68.8	8	13	159.3	4.6
2016-08-09_Ler_12C_Tray_2	09/08/2016	Ler_12C	2	7	128	384	0	0	0	0	0	0	0	0	0	0	4.6
2016-08-09_Ler_12C_Tray_2	09/08/2016	Ler_12C	2	8	385	384	0	0	0	0	0	0	0	0	0	0	4.6
2016-08-09_Ler_12C_Tray_2	09/08/2016	Ler_12C	2	9	642	384	0	0	0	0	0	0	0	0	0	0	4.6
2016-08-09_Ler_12C_Tray_2	09/08/2016	Ler_12C	2	10	899	384	0	0	0	0	0	0	0	0	0	0	4.6
2016-08-09_Ler_12C_Tray_2	09/08/2016	Ler_12C	2	11	1156	384	0	0	0	0	0	0	0	0	0	0	4.6
2016-08-09_Ler_12C_Tray_2	09/08/2016	Ler_12C	2	12	1417	384	0	0	0	0	0	0	0	0	0	0	4.6
2016-08-09_Ler_12C_Tray_2	09/08/2016	Ler_12C	2	13	128	640	1338.3	249.2	51.9	44.6	63.4	1775.4	75.4	10	15	175.1	4.6
2016-08-09_Ler_12C_Tray_2	09/08/2016	Ler_12C	2	14	385	640	1951.4	309.4	61.5	54.9	65.7	2605.6	74.9	8	12	172.9	4.6
2016-08-09_Ler_12C_Tray_2	09/08/2016	Ler_12C	2	15	642	640	0	0	0	0	0	0	0	0	0	0	4.6
2016-08-09_Ler_12C_Tray_2	09/08/2016	Ler_12C	2	16	899	640	0	0	0	0	0	0	0	0	0	0	4.6
2016-08-09_Ler_12C_Tray_2	09/08/2016	Ler_12C	2	17	1156	640	0	0	0	0	0	0	0	0	0	0	4.6
2016-08-09_Ler_12C_Tray_2	09/08/2016	Ler_12C	2	18	1417	640	0	0	0	0	0	0	0	0	0	0	4.6
2016-08-09_Ler_12C_Tray_2	09/08/2016	Ler_12C	2	19	128	900	780.4	168.1	39.8	33.5	62.6	1015.2	76.9	7	10	169.1	4.6
2016-08-09_Ler_12C_Tray_2	09/08/2016	Ler_12C	2	20	385	900	1328.2	283.4	54	46.2	57.9	1913.9	69.4	8	12	161.5	4.6
2016-08-09_Ler_12C_Tray_2	09/08/2016	Ler_12C	2	21	642	900	0	0	0	0	0	0	0	0	0	0	4.6
2016-08-09_Ler_12C_Tray_2	09/08/2016	Ler_12C	2	22	899	900	0	0	0	0	0	0	0	0	0	0	4.6
2016-08-09_Ler_12C_Tray_2	09/08/2016	Ler_12C	2	23	1156	900	1637.6	304.1	56.9	53	64.4	2338.3	70	11	16	170.3	4.6
2016-08-09_Ler_12C_Tray_2	09/08/2016	Ler_12C	2	24	1417	900	1559.3	277.7	53.4	49.9	69.6	2034.6	76.6	8	16	179.4	4.6
2016-08-09_Ler_12C_Tray_3	09/08/2016	Ler_12C	3	1	128	128	0	0	0	0	0	0	0	0	0	0	4.5
2016-08-09_Ler_12C_Tray_3	09/08/2016	Ler_12C	3	2	385	128	0	0	0	0	0	0	0	0	0	0	4.5
2016-08-09_Ler_12C_Tray_3	09/08/2016	Ler_12C	3	3	642	128	1088.2	282.2	53.5	43.8	48.4	1798.7	60.5	10	16	159.9	4.5
2016-08-09_Ler_12C_Tray_3	09/08/2016	Ler_12C	3	4	899	128	1171.9	286	50.9	46	57.6	1831.4	64	8	10	162.2	4.5
2016-08-09_Ler_12C_Tray_3	09/08/2016	Ler_12C	3	5	1156	128	948.2	225.3	45.8	39.4	57.5	1388.1	68.3	10	13	164	4.5
2016-08-09_Ler_12C_Tray_3	09/08/2016	Ler_12C	3	6	1417	128	1031.4	331.9	49.8	45.6	53	1747.4	59	10	15	157.6	4.5
2016-08-09_Ler_12C_Tray_3	09/08/2016	Ler_12C	3	7	128	384	0	0	0	0	0	0	0	0	0	0	4.5
2016-08-09_Ler_12C_Tray_3	09/08/2016	Ler_12C	3	8	385	384	1239.1	239.2	48.9	44.5	66	1661.9	74.6	6	7	181.2	4.5
2016-08-09_Ler_12C_Tray_3	09/08/2016	Ler_12C	3	9	642	384	1652.9	310.2	55.7	50.9	67.8	2192.5	75.4	8	11	176.8	4.5
2016-08-09_Ler_12C_Tray_3	09/08/2016	Ler_12C	3	10	899	384	1099.9	252.1	47.4	41.6	62.4	1529.3	71.9	7	11	175.5	4.5
2016-08-09_Ler_12C_Tray_3	09/08/2016	Ler_12C	3	11	1156	384	0	0	0	0	0	0	0	0	0	0	4.5
2016-08-09_Ler_12C_Tray_3	09/08/2016	Ler_12C	3	12	1417	384	0	0	0	0	0	0	0	0	0	0	4.5
2016-08-09_Ler_12C_Tray_3	09/08/2016	Ler_12C	3	13	128	640	1362	375.5	54.2	48.2	59.1	2018.7	67.5	10	17	169.1	4.5
2016-08-09_Ler_12C_Tray_3	09/08/2016	Ler_12C	3	14	385	640	0	0	0	0	0	0	0	0	0	0	4.5
2016-08-09_Ler_12C_Tray_3	09/08/2016	Ler_12C	3	15	642	640	1574.6	313.6	59.3	51.5	57.1	2374.8	66.3	8	12	170.7	4.5
2016-08-09_Ler_12C_Tray_3	09/08/2016	Ler_12C	3	16	899	640	1532.6	335.2	57.5	55.9	59	2480.3	61.8	15	22	166.7	4.5
2016-08-09_Ler_12C_Tray_3	09/08/2016	Ler_12C	3	17	1156	640	0	0	0	0	0	0	0	0	0	0	4.5
2016-08-09_Ler_12C_Tray_3	09/08/2016	Ler_12C	3	18	1417	640	0	0	0	0	0	0	0	0	0	0	4.5
2016-08-09_Ler_12C_Tray_3	09/08/2016	Ler_12C	3	19	128	900	1291.2	367.9	54.8	49.3	54.7	2101.6	61.4	14	22	159.2	4.5
2016-08-09_Ler_12C_Tray_3	09/08/2016	Ler_12C	3	20	385	900	1091.1	308.9	50.9	43.6	53.7	1711.6	63.7	9	14	165.9	4.5
2016-08-09_Ler_12C_Tray_3	09/08/2016	Ler_12C	3	21	642	900	1468	332.9	55.5	50.7	60.7	2170	67.6	10	18	167.3	4.5
2016-08-09_Ler_12C_Tray_3	09/08/2016	Ler_12C	3	22	899	900	1384.1	317.4	53.7	50.9	61	2120.9	65.3	9	12	167	4.5
2016-08-09_Ler_12C_Tray_3	09/08/2016	Ler_12C	3	23	1156	900	1335.4	412	57.9	52.6	50.7	2333.4	57.2	9	18	159.9	4.5
2016-08-09_Ler_12C_Tray_3	09/08/2016	Ler_12C	3	24	1417	900	1283.8	290.8	51.5	49.1	61.5	1939.2	66.2	10	11	158.3	4.5
2016-08-09_Ler_12C_Tray_4	09/08/2016	Ler_12C	4	1	128	128	529.1	133.3	30.4	29.1	72.7	671	78.8	6	9	177.5	4.6
2016-08-09_Ler_12C_Tray_4	09/08/2016	Ler_12C	4	2	385	128	921.7	244.1	49.1	31.5	48.6	1190.8	77.4	7	10	177.4	4.6
2016-08-09_Ler_12C_Tray_4	09/08/2016	Ler_12C	4	3	642	128	1149.1	256.2	48.3	45	62.8	1653.2	69.5	7	9	172.2	4.6
2016-08-09_Ler_12C_Tray_4	09/08/2016	Ler_12C	4	4	899	128	0	0	0	0	0	0	0	0	0	0	4.6
2016-08-09_Ler_12C_Tray_4	09/08/2016	Ler_12C	4	5	1156	128	0	0	0	0	0	0	0	0	0	0	4.6
2016-08-09_Ler_12C_Tray_4	09/08/2016	Ler_12C	4	6	1417	128	1545.7	300.4	53.7	50.2	68.3	2088.8	74	11	14	171.2	4.6
2016-08-09_Ler_12C_Tray_4	09/08/2016	Ler_12C	4	7	128	384	858	195.2	41.5	37.6	63.4	1180.7	72.7	6	10	171.9	4.6
2016-08-09_Ler_12C_Tray_4	09/08/2016	Ler_12C	4	8	385	384	1396.6	215.6	52.6	42.2	64.2	1704.6	81.9	6	9	189.3	4.6
2016-08-09_Ler_12C_Tray_4	09/08/2016	Ler_12C	4	9	642	384	1610.2	280.4	52.2	51.1	75.3	2053.5	78.4	9	15	185.1	4.6
2016-08-09_Ler_12C_Tray_4	09/08/2016	Ler_12C	4	10	899	384	988.2	214.2	42.8	40.9	68.6	1329.2	74.3	7	9	183.6	4.6
2016-08-09_Ler_12C_Tray_4	09/08/2016	Ler_12C	4	11	1156	384	0	0	0	0	0	0	0	0	0	0	4.6
2016-08-09_Ler_12C_Tray_4	09/08/2016	Ler_12C	4	12	1417	384	734.5	186	35.7	34.1	73.6	920	79.8	7	9	186.4	4.6
2016-08-09_Ler_12C_Tray_4	09/08/2016	Ler_12C	4	13	128	640	919.1	200.7	41.5	38.7	67.9	1237.3	74.3	7	13	175.7	4.6
2016-08-09_Ler_12C_Tray_4	09/08/2016	Ler_12C	4	14	385	640	844.5	184	39.8	35.7	67.9	1096.1	77	6	10	187.2	4.6
2016-08-09_Ler_12C_Tray_4	09/08/2016	Ler_12C	4	15	642	640	0	0	0	0	0	0	0	0	0	0	4.6
2016-08-09_Ler_12C_Tray_4	09/08/2016	Ler_12C	4	16	899	640	0	0	0	0	0	0	0	0	0	0	4.6
2016-08-09_Ler_12C_Tray_4	09/08/2016	Ler_12C	4	17	1156	640	0	0	0	0	0	0	0	0	0	0	4.6
2016-08-09_Ler_12C_Tray_4	09/08/2016	Ler_12C	4	18	1417	640	1188.8	227.3	46.1	42.8	71.3	1498.2	79.3	8	12	186.4	4.6
2016-08-09_Ler_12C_Tray_4	09/08/2016	Ler_12C	4	19	128	900	227.2	87	21.5	17.8	62.4	290.8	78.1	1	10	168.3	4.6
2016-08-09_Ler_12C_Tray_4	09/08/2016	Ler_12C	4	20	385	900	930.9	216.2	41.5	39.8	68.7	1253	74.3	9	10	181.3	4.6
2016-08-09_Ler_12C_Tray_4	09/08/2016	Ler_12C	4	21	642	900	1066.9	229.3	44.8	41.7	67.7	1424.8	74.9	7	9	182.2	4.6
2016-08-09_Ler_12C_Tray_4	09/08/2016	Ler_12C	4	22	899	900	1270.9	259.7	48.7	45.4	68.2	1724.7	73.7	7	10	185.6	4.6
2016-08-09_Ler_12C_Tray_4	09/08/2016	Ler_12C	4	23	1156	900	691.1	165.8	35	33.7	71.8	902.9	76.5	7	9	185.3	4.6
2016-08-09_Ler_12C_Tray_4	09/08/2016	Ler_12C	4	24	1417	900	588.8	152.8	32.4	30	71.5	750	78.5	6	8	188.6	4.6
2016-08-10_Ler_17C_Tray_1	10/08/2016	Ler_17C	1	1	128	128	74.8	45.4	12.9	9.2	57.2	92.7	80.7	0	4	177.7	4.7
2016-08-10_Ler_17C_Tray_1	10/08/2016	Ler_17C	1	2	385	128	82.4	42	13.8	9.2	55.4	96.8	85.1	0	4	186.3	4.7
2016-08-10_Ler_17C_Tray_1	10/08/2016	Ler_17C	1	3	642	128	71.1	40.8	12	9	62.4	83.5	85.1	0	4	185.3	4.7
2016-08-10_Ler_17C_Tray_1	10/08/2016	Ler_17C	1	4	899	128	96.7	53.4	15.7	10.3	49.9	123.2	78.5	0	4	180.3	4.7
2016-08-10_Ler_17C_Tray_1	10/08/2016	Ler_17C	1	5	1156	128	80	48.4	13.8	10.1	53.8	103.1	77.6	0	4	171.8	4.7
2016-08-10_Ler_17C_Tray_1	10/08/2016	Ler_17C	1	6	1417	128	92	52.9	14.8	10.1	53.2	114.6	80.2	0	5	181.2	4.7
2016-08-10_Ler_17C_Tray_1	10/08/2016	Ler_17C	1	7	128	384	84.3	49.2	14.6	9.7	50.2	107.2	78.6	0	4	186.6	4.7
2016-08-10_Ler_17C_Tray_1	10/08/2016	Ler_17C	1	8	385	384	98.3	55.1	15.7	10.1	50.8	122.2	80.4	0	5	191.4	4.7
2016-08-10_Ler_17C_Tray_1	10/08/2016	Ler_17C	1	9	642	384	76.6	44.8	13.3	8.8	54.9	90.4	84.8	0	5	200.4	4.7
2016-08-10_Ler_17C_Tray_1	10/08/2016	Ler_17C	1	10	899	384	100.6	53.9	15.1	11.2	56.5	125.3	80.3	0	5	189.5	4.7
2016-08-10_Ler_17C_Tray_1	10/08/2016	Ler_17C	1	11	1156	384	95.3	50.7	15.1	9.9	53.5	115.5	82.5	0	4	191.6	4.7
2016-08-10_Ler_17C_Tray_1	10/08/2016	Ler_17C	1	12	1417	384	89.7	49.1	14.6	9.7	53.4	108	83	0	4	192.9	4.7
2016-08-10_Ler_17C_Tray_1	10/08/2016	Ler_17C	1	13	128	640	91.2	56.2	15.9	10.1	45.9	124.9	73	0	4	185.7	4.7
2016-08-10_Ler_17C_Tray_1	10/08/2016	Ler_17C	1	14	385	640	109.2	55.6	16.6	11	50.7	139.3	78.4	0	7	198.9	4.7
2016-08-10_Ler_17C_Tray_1	10/08/2016	Ler_17C	1	15	642	640	85.1	49.2	14.2	9.9	53.8	107.9	78.9	0	4	195.9	4.7
2016-08-10_Ler_17C_Tray_1	10/08/2016	Ler_17C	1	16	899	640	87.8	49	14.4	9.7	53.9	107.3	81.8	0	5	201.3	4.7
2016-08-10_Ler_17C_Tray_1	10/08/2016	Ler_17C	1	17	1156	640	110.3	60.6	17	10.8	48.7	142.9	77.2	0	6	197	4.7
2016-08-10_Ler_17C_Tray_1	10/08/2016	Ler_17C	1	18	1417	640	48	35.3	11.6	6.9	45.3	59.8	80.2	0	4	187.4	4.7
2016-08-10_Ler_17C_Tray_1	10/08/2016	Ler_17C	1	19	128	900	64	40.3	12.5	8.4	52.4	79.8	80.2	0	4	191	4.7
2016-08-10_Ler_17C_Tray_1	10/08/2016	Ler_17C	1	20	385	900	29.3	24.3	7.1	6.2	74.1	34.1	85.9	0	4	178.2	4.7
2016-08-10_Ler_17C_Tray_1	10/08/2016	Ler_17C	1	21	642	900	43.4	31.5	9.5	7.1	61.8	51.3	84.6	0	4	188.8	4.7
2016-08-10_Ler_17C_Tray_1	10/08/2016	Ler_17C	1	22	899	900	67.8	41.9	12.7	8.8	53.7	81.9	82.8	0	3	189.2	4.7
2016-08-10_Ler_17C_Tray_1	10/08/2016	Ler_17C	1	23	1156	900	52.8	35.8	10.5	8	60.5	63.7	82.9	0	4	188.4	4.7
2016-08-10_Ler_17C_Tray_1	10/08/2016	Ler_17C	1	24	1417	900	54.1	37.2	10.8	7.7	59.6	65.3	82.9	0	4	184.4	4.7
2016-08-10_Ler_17C_Tray_2	10/08/2016	Ler_17C	2	1	128	128	99.2	52.7	15.4	10.2	53.3	122.5	81	0	5	185.8	5
2016-08-10_Ler_17C_Tray_2	10/08/2016	Ler_17C	2	2	385	128	87.8	45.7	14.4	9.6	53.9	105.1	83.6	0	4	193.8	5
2016-08-10_Ler_17C_Tray_2	10/08/2016	Ler_17C	2	3	642	128	94.1	44.9	14	10.4	61.1	108.9	86.4	0	5	199.6	5
2016-08-10_Ler_17C_Tray_2	10/08/2016	Ler_17C	2	4	899	128	0	0	0	0	0	0	0	0	0	0	5
2016-08-10_Ler_17C_Tray_2	10/08/2016	Ler_17C	2	5	1156	128	77.5	45.4	13.8	9.2	51.8	96.1	80.6	0	4	189.1	5
2016-08-10_Ler_17C_Tray_2	10/08/2016	Ler_17C	2	6	1417	128	79	44.7	14.8	8.2	45.9	95.4	82.7	0	4	189.8	5
2016-08-10_Ler_17C_Tray_2	10/08/2016	Ler_17C	2	7	128	384	92.9	48.3	15.2	9.4	51.2	111	83.7	0	6	189.6	5
2016-08-10_Ler_17C_Tray_2	10/08/2016	Ler_17C	2	8	385	384	89.1	48.9	13.6	11	61.3	109.6	81.3	0	5	188.5	5
2016-08-10_Ler_17C_Tray_2	10/08/2016	Ler_17C	2	9	642	384	80.1	42.6	13.2	9	58.5	92.2	86.9	0	5	192.1	5
2016-08-10_Ler_17C_Tray_2	10/08/2016	Ler_17C	2	10	899	384	0	0	0	0	0	0	0	0	0	0	5
2016-08-10_Ler_17C_Tray_2	10/08/2016	Ler_17C	2	11	1156	384	71.2	41.4	12.8	8.6	55.3	83.6	85.1	0	4	191.7	5
2016-08-10_Ler_17C_Tray_2	10/08/2016	Ler_17C	2	12	1417	384	75.6	41.8	12.4	9.4	62.6	88.5	85.5	0	4	187.1	5
2016-08-10_Ler_17C_Tray_2	10/08/2016	Ler_17C	2	13	128	640	58.8	34.3	12.2	7	50.3	65.8	89.4	0	4	186.1	5
2016-08-10_Ler_17C_Tray_2	10/08/2016	Ler_17C	2	14	385	640	73.2	38.3	12.8	8.4	56.9	82.2	89	0	4	205.1	5
2016-08-10_Ler_17C_Tray_2	10/08/2016	Ler_17C	2	15	642	640	93.9	47.8	15.2	9.6	51.7	110.1	85.3	0	6	201.4	5
2016-08-10_Ler_17C_Tray_2	10/08/2016	Ler_17C	2	16	899	640	0	0	0	0	0	0	0	0	0	0	5
2016-08-10_Ler_17C_Tray_2	10/08/2016	Ler_17C	2	17	1156	640	59.7	35.1	11	8	62.8	67.7	88.2	0	5	190.9	5
2016-08-10_Ler_17C_Tray_2	10/08/2016	Ler_17C	2	18	1417	640	89.7	49.6	15	9.4	50.8	108.2	82.9	0	4	194.5	5
2016-08-10_Ler_17C_Tray_2	10/08/2016	Ler_17C	2	19	128	900	81.2	48.4	14.4	9.2	49.8	100.7	80.6	0	4	176.4	5
2016-08-10_Ler_17C_Tray_2	10/08/2016	Ler_17C	2	20	385	900	75.1	43.5	13.4	8.6	53.3	89.6	83.8	0	4	181.1	5
2016-08-10_Ler_17C_Tray_2	10/08/2016	Ler_17C	2	21	642	900	55.7	35.2	10.4	8.2	65.6	64.2	86.8	0	4	190.5	5
2016-08-10_Ler_17C_Tray_2	10/08/2016	Ler_17C	2	22	899	900	0	0	0	0	0	0	0	0	0	0	5
2016-08-10_Ler_17C_Tray_2	10/08/2016	Ler_17C	2	23	1156	900	78.3	40.8	13.4	8.8	55.5	89.4	87.6	0	5	195.4	5
2016-08-10_Ler_17C_Tray_2	10/08/2016	Ler_17C	2	24	1417	900	85.1	50	14.4	9.4	52.3	104.8	81.3	0	5	178.7	5
2016-08-10_Ler_17C_Tray_3	10/08/2016	Ler_17C	3	1	128	128	56.3	35.1	12.1	7.1	49.3	65.2	86.3	0	4	184.3	4.8
2016-08-10_Ler_17C_Tray_3	10/08/2016	Ler_17C	3	2	385	128	73.8	41.5	13.9	8.3	48.4	87.8	84.1	0	4	193.1	4.8
2016-08-10_Ler_17C_Tray_3	10/08/2016	Ler_17C	3	3	642	128	133	68.3	17.7	12.9	54.2	173.5	76.7	0	6	189.8	4.8
2016-08-10_Ler_17C_Tray_3	10/08/2016	Ler_17C	3	4	899	128	0	0	0	0	0	0	0	0	0	0	4.8
2016-08-10_Ler_17C_Tray_3	10/08/2016	Ler_17C	3	5	1156	128	139.2	59.5	18.3	11.9	53	166.1	83.8	0	7	194.1	4.8
2016-08-10_Ler_17C_Tray_3	10/08/2016	Ler_17C	3	6	1417	128	101.4	58.6	16.2	10.4	49.1	130.1	77.9	0	5	182.4	4.8
2016-08-10_Ler_17C_Tray_3	10/08/2016	Ler_17C	3	7	128	384	58.2	36	11.4	7.9	56.7	68.1	85.4	0	5	198.9	4.8
2016-08-10_Ler_17C_Tray_3	10/08/2016	Ler_17C	3	8	385	384	34.2	26.2	9.8	5.2	45.6	38.5	89	0	3	194.6	4.8
2016-08-10_Ler_17C_Tray_3	10/08/2016	Ler_17C	3	9	642	384	133.5	60.3	18.3	11.4	50.8	162	82.4	0	8	200.2	4.8
2016-08-10_Ler_17C_Tray_3	10/08/2016	Ler_17C	3	10	899	384	0	0	0	0	0	0	0	0	0	0	4.8
2016-08-10_Ler_17C_Tray_3	10/08/2016	Ler_17C	3	11	1156	384	86.4	49	15	8.9	49.1	101.5	85.1	0	5	193.1	4.8
2016-08-10_Ler_17C_Tray_3	10/08/2016	Ler_17C	3	12	1417	384	87.9	46.5	15.2	8.9	48.6	104	84.6	0	5	194.1	4.8
2016-08-10_Ler_17C_Tray_3	10/08/2016	Ler_17C	3	13	128	640	113.2	50	16.2	10.6	54.8	131.7	86	0	5	209.1	4.8
2016-08-10_Ler_17C_Tray_3	10/08/2016	Ler_17C	3	14	385	640	128.5	66.7	18.5	11	47.8	158.5	81.1	0	9	202.9	4.8
2016-08-10_Ler_17C_Tray_3	10/08/2016	Ler_17C	3	15	642	640	76.2	46.9	15	8.3	43.3	94.6	80.5	0	4	189.8	4.8
2016-08-10_Ler_17C_Tray_3	10/08/2016	Ler_17C	3	16	899	640	0	0	0	0	0	0	0	0	0	0	4.8
2016-08-10_Ler_17C_Tray_3	10/08/2016	Ler_17C	3	17	1156	640	129.9	76.8	18.9	12.7	46.2	183.5	70.8	0	9	185.4	4.8
2016-08-10_Ler_17C_Tray_3	10/08/2016	Ler_17C	3	18	1417	640	0	0	0	0	0	0	0	0	0	0	4.8
2016-08-10_Ler_17C_Tray_3	10/08/2016	Ler_17C	3	19	128	900	105.9	54.8	16.6	10.4	48.7	130	81.5	0	6	196	4.8
2016-08-10_Ler_17C_Tray_3	10/08/2016	Ler_17C	3	20	385	900	105.2	59	17.5	10	43.9	133.1	79	0	6	187	4.8
2016-08-10_Ler_17C_Tray_3	10/08/2016	Ler_17C	3	21	642	900	0	0	0	0	0	0	0	0	0	0	4.8
2016-08-10_Ler_17C_Tray_3	10/08/2016	Ler_17C	3	22	899	900	0	0	0	0	0	0	0	0	0	0	4.8
2016-08-10_Ler_17C_Tray_3	10/08/2016	Ler_17C	3	23	1156	900	0	0	0	0	0	0	0	0	0	0	4.8
2016-08-10_Ler_17C_Tray_3	10/08/2016	Ler_17C	3	24	1417	900	0	0	0	0	0	0	0	0	0	0	4.8
2016-08-10_Ler_17C_Tray_4	10/08/2016	Ler_17C	4	1	128	128	0	0	0	0	0	0	0	0	0	0	4.7
2016-08-10_Ler_17C_Tray_4	10/08/2016	Ler_17C	4	2	385	128	117.9	53.3	16.9	10.6	52.2	136.5	86.4	0	6	188.2	4.7
2016-08-10_Ler_17C_Tray_4	10/08/2016	Ler_17C	4	3	642	128	90	52.6	15.3	10.2	49.3	115.1	78.2	0	4	176.9	4.7
2016-08-10_Ler_17C_Tray_4	10/08/2016	Ler_17C	4	4	899	128	106.2	56.7	15.9	11	53.6	132.7	80	0	9	182.9	4.7
2016-08-10_Ler_17C_Tray_4	10/08/2016	Ler_17C	4	5	1156	128	35.9	26.5	8.5	6.4	63.6	41.1	87.2	0	5	161.7	4.7
2016-08-10_Ler_17C_Tray_4	10/08/2016	Ler_17C	4	6	1417	128	113	58.6	16.7	10.8	51.4	140	80.7	0	6	175.8	4.7
2016-08-10_Ler_17C_Tray_4	10/08/2016	Ler_17C	4	7	128	384	91.8	51.5	14.6	10.4	54.7	115.9	79.2	0	4	176.5	4.7
2016-08-10_Ler_17C_Tray_4	10/08/2016	Ler_17C	4	8	385	384	100.5	50.9	16.3	10	48.1	122.9	81.7	0	4	184	4.7
2016-08-10_Ler_17C_Tray_4	10/08/2016	Ler_17C	4	9	642	384	127.8	70.4	18.9	11.9	45.8	171.2	74.6	0	8	181.6	4.7
2016-08-10_Ler_17C_Tray_4	10/08/2016	Ler_17C	4	10	899	384	141	65.9	19.3	12.7	48.3	178.1	79.2	0	5	186.8	4.7
2016-08-10_Ler_17C_Tray_4	10/08/2016	Ler_17C	4	11	1156	384	96.5	55.5	14.6	11.9	57.5	124.9	77.2	0	5	183	4.7
2016-08-10_Ler_17C_Tray_4	10/08/2016	Ler_17C	4	12	1417	384	139.5	70.2	19.3	12.9	47.8	189.1	73.8	0	7	180.5	4.7
2016-08-10_Ler_17C_Tray_4	10/08/2016	Ler_17C	4	13	128	640	108.1	65.9	18.6	10.8	39.6	151.3	71.5	0	6	170.2	4.7
2016-08-10_Ler_17C_Tray_4	10/08/2016	Ler_17C	4	14	385	640	92.9	51.6	14.8	10.4	53.8	116.4	79.8	0	5	187.8	4.7
2016-08-10_Ler_17C_Tray_4	10/08/2016	Ler_17C	4	15	642	640	119.8	66.1	18.6	11.2	43.9	157.5	76.1	0	8	183.2	4.7
2016-08-10_Ler_17C_Tray_4	10/08/2016	Ler_17C	4	16	899	640	129.9	72.9	18.4	12.9	48.7	178.3	72.8	0	5	179.3	4.7
2016-08-10_Ler_17C_Tray_4	10/08/2016	Ler_17C	4	17	1156	640	109.8	64.4	18.9	9.7	39.3	143.2	76.7	0	6	186.8	4.7
2016-08-10_Ler_17C_Tray_4	10/08/2016	Ler_17C	4	18	1417	640	90	50.2	15	9.7	50.6	112.7	79.8	0	5	188.5	4.7
2016-08-10_Ler_17C_Tray_4	10/08/2016	Ler_17C	4	19	128	900	59.6	37.8	11.4	8.5	57.9	74.3	80.2	0	4	177.2	4.7
2016-08-10_Ler_17C_Tray_4	10/08/2016	Ler_17C	4	20	385	900	68.2	42.1	12.5	8.5	55.6	82.3	82.8	0	4	178.8	4.7
2016-08-10_Ler_17C_Tray_4	10/08/2016	Ler_17C	4	21	642	900	107.1	59	17.2	10.6	46.3	139.5	76.8	0	6	182.6	4.7
2016-08-10_Ler_17C_Tray_4	10/08/2016	Ler_17C	4	22	899	900	65.9	41.7	12.9	8.3	50.2	79.9	82.4	0	5	182.3	4.7
2016-08-10_Ler_17C_Tray_4	10/08/2016	Ler_17C	4	23	1156	900	0	0	0	0	0	0	0	0	0	0	4.7
2016-08-10_Ler_17C_Tray_4	10/08/2016	Ler_17C	4	24	1417	900	109.8	53.2	17.8	9.7	44.2	130.9	83.9	0	7	189.2	4.7
2016-08-12_Ler_12C_Tray_1	12/08/2016	Ler_12C	1	1	128	128	2081.4	301.1	60.6	53.7	72.1	2514.9	82.8	13	18	198.1	4.6
2016-08-12_Ler_12C_Tray_1	12/08/2016	Ler_12C	1	2	385	128	2209.7	313.5	62.1	56.5	72.9	2713.4	81.4	10	16	202.4	4.6
2016-08-12_Ler_12C_Tray_1	12/08/2016	Ler_12C	1	3	642	128	0	0	0	0	0	0	0	0	0	0	4.6
2016-08-12_Ler_12C_Tray_1	12/08/2016	Ler_12C	1	4	899	128	2077.1	287	59.7	54.3	74.1	2481.9	83.7	11	18	208.4	4.6
2016-08-12_Ler_12C_Tray_1	12/08/2016	Ler_12C	1	5	1156	128	2141.2	409.8	66	57.6	62.6	2887.2	74.2	11	17	184.3	4.6
2016-08-12_Ler_12C_Tray_1	12/08/2016	Ler_12C	1	6	1417	128	2108.9	310.7	61.3	58	71.6	2720.2	77.5	8	12	198	4.6
2016-08-12_Ler_12C_Tray_1	12/08/2016	Ler_12C	1	7	128	384	2224.1	299.3	60.8	57.8	76.5	2722.6	81.7	12	19	201.9	4.6
2016-08-12_Ler_12C_Tray_1	12/08/2016	Ler_12C	1	8	385	384	1274.1	329.9	52.8	49.8	58.2	2029.3	62.8	14	21	171.3	4.6
2016-08-12_Ler_12C_Tray_1	12/08/2016	Ler_12C	1	9	642	384	0	0	0	0	0	0	0	0	0	0	4.6
2016-08-12_Ler_12C_Tray_1	12/08/2016	Ler_12C	1	10	899	384	0	0	0	0	0	0	0	0	0	0	4.6
2016-08-12_Ler_12C_Tray_1	12/08/2016	Ler_12C	1	11	1156	384	0	0	0	0	0	0	0	0	0	0	4.6
2016-08-12_Ler_12C_Tray_1	12/08/2016	Ler_12C	1	12	1417	384	1836.5	278.8	55.2	53.7	76.8	2273	80.8	8	9	203.2	4.6
2016-08-12_Ler_12C_Tray_1	12/08/2016	Ler_12C	1	13	128	640	0	0	0	0	0	0	0	0	0	0	4.6
2016-08-12_Ler_12C_Tray_1	12/08/2016	Ler_12C	1	14	385	640	1199	275.2	49.8	45	61.6	1709.1	70.2	13	18	187.7	4.6
2016-08-12_Ler_12C_Tray_1	12/08/2016	Ler_12C	1	15	642	640	0	0	0	0	0	0	0	0	0	0	4.6
2016-08-12_Ler_12C_Tray_1	12/08/2016	Ler_12C	1	16	899	640	0	0	0	0	0	0	0	0	0	0	4.6
2016-08-12_Ler_12C_Tray_1	12/08/2016	Ler_12C	1	17	1156	640	0	0	0	0	0	0	0	0	0	0	4.6
2016-08-12_Ler_12C_Tray_1	12/08/2016	Ler_12C	1	18	1417	640	0	0	0	0	0	0	0	0	0	0	4.6
2016-08-12_Ler_12C_Tray_1	12/08/2016	Ler_12C	1	19	128	900	0	0	0	0	0	0	0	0	0	0	4.6
2016-08-12_Ler_12C_Tray_1	12/08/2016	Ler_12C	1	20	385	900	0	0	0	0	0	0	0	0	0	0	4.6
2016-08-12_Ler_12C_Tray_1	12/08/2016	Ler_12C	1	21	642	900	0	0	0	0	0	0	0	0	0	0	4.6
2016-08-12_Ler_12C_Tray_1	12/08/2016	Ler_12C	1	22	899	900	2162.9	356	61.5	59.3	72.9	2812.7	76.9	9	15	196	4.6
2016-08-12_Ler_12C_Tray_1	12/08/2016	Ler_12C	1	23	1156	900	1972.5	340.9	59.1	55.6	71.9	2509.5	78.6	10	13	203.1	4.6
2016-08-12_Ler_12C_Tray_1	12/08/2016	Ler_12C	1	24	1417	900	2117.4	306.2	60.6	57.1	73.4	2622.9	80.7	7	11	203.4	4.6
2016-08-12_Ler_12C_Tray_2	12/08/2016	Ler_12C	2	1	128	128	0	0	0	0	0	0	0	0	0	0	4.5
2016-08-12_Ler_12C_Tray_2	12/08/2016	Ler_12C	2	2	385	128	0	0	0	0	0	0	0	0	0	0	4.5
2016-08-12_Ler_12C_Tray_2	12/08/2016	Ler_12C	2	3	642	128	1940.7	267.3	55.8	54.9	79.3	2324.7	83.5	9	13	205.9	4.5
2016-08-12_Ler_12C_Tray_2	12/08/2016	Ler_12C	2	4	899	128	0	0	0	0	0	0	0	0	0	0	4.5
2016-08-12_Ler_12C_Tray_2	12/08/2016	Ler_12C	2	5	1156	128	1723.9	265.6	58	50.1	65.2	2248.8	76.7	8	11	194.6	4.5
2016-08-12_Ler_12C_Tray_2	12/08/2016	Ler_12C	2	6	1417	128	1780.2	291.5	60.4	54.9	62	2578.1	69	9	14	177.7	4.5
2016-08-12_Ler_12C_Tray_2	12/08/2016	Ler_12C	2	7	128	384	0	0	0	0	0	0	0	0	0	0	4.5
2016-08-12_Ler_12C_Tray_2	12/08/2016	Ler_12C	2	8	385	384	0	0	0	0	0	0	0	0	0	0	4.5
2016-08-12_Ler_12C_Tray_2	12/08/2016	Ler_12C	2	9	642	384	0	0	0	0	0	0	0	0	0	0	4.5
2016-08-12_Ler_12C_Tray_2	12/08/2016	Ler_12C	2	10	899	384	0	0	0	0	0	0	0	0	0	0	4.5
2016-08-12_Ler_12C_Tray_2	12/08/2016	Ler_12C	2	11	1156	384	0	0	0	0	0	0	0	0	0	0	4.5
2016-08-12_Ler_12C_Tray_2	12/08/2016	Ler_12C	2	12	1417	384	0	0	0	0	0	0	0	0	0	0	4.5
2016-08-12_Ler_12C_Tray_2	12/08/2016	Ler_12C	2	13	128	640	1773.9	290.3	56.5	50.5	70.8	2204	80.5	10	15	196.1	4.5
2016-08-12_Ler_12C_Tray_2	12/08/2016	Ler_12C	2	14	385	640	2411	303.1	63.7	60.2	75.6	2938.6	82	8	11	203.5	4.5
2016-08-12_Ler_12C_Tray_2	12/08/2016	Ler_12C	2	15	642	640	0	0	0	0	0	0	0	0	0	0	4.5
2016-08-12_Ler_12C_Tray_2	12/08/2016	Ler_12C	2	16	899	640	0	0	0	0	0	0	0	0	0	0	4.5
2016-08-12_Ler_12C_Tray_2	12/08/2016	Ler_12C	2	17	1156	640	0	0	0	0	0	0	0	0	0	0	4.5
2016-08-12_Ler_12C_Tray_2	12/08/2016	Ler_12C	2	18	1417	640	0	0	0	0	0	0	0	0	0	0	4.5
2016-08-12_Ler_12C_Tray_2	12/08/2016	Ler_12C	2	19	128	900	1284.8	271.2	55.6	43.3	52.9	1838	69.9	13	19	163.8	4.5
2016-08-12_Ler_12C_Tray_2	12/08/2016	Ler_12C	2	20	385	900	1583.1	295.9	56.5	49.5	63.2	2145	73.8	8	10	181.5	4.5
2016-08-12_Ler_12C_Tray_2	12/08/2016	Ler_12C	2	21	642	900	0	0	0	0	0	0	0	0	0	0	4.5
2016-08-12_Ler_12C_Tray_2	12/08/2016	Ler_12C	2	22	899	900	0	0	0	0	0	0	0	0	0	0	4.5
2016-08-12_Ler_12C_Tray_2	12/08/2016	Ler_12C	2	23	1156	900	2021.7	351.8	61.3	57.8	68.5	2758.7	73.3	11	15	188.6	4.5
2016-08-12_Ler_12C_Tray_2	12/08/2016	Ler_12C	2	24	1417	900	2082.1	262.2	57.1	54.9	81.2	2408.6	86.4	10	11	209.4	4.5
2016-08-12_Ler_12C_Tray_3	12/08/2016	Ler_12C	3	1	128	128	0	0	0	0	0	0	0	0	0	0	4.5
2016-08-12_Ler_12C_Tray_3	12/08/2016	Ler_12C	3	2	385	128	0	0	0	0	0	0	0	0	0	0	4.5
2016-08-12_Ler_12C_Tray_3	12/08/2016	Ler_12C	3	3	642	128	1759.7	296.2	58.2	53.3	66.2	2399.5	73.3	8	11	192.4	4.5
2016-08-12_Ler_12C_Tray_3	12/08/2016	Ler_12C	3	4	899	128	1761.4	304.8	58.4	51.3	65.7	2333.3	75.5	9	11	197.3	4.5
2016-08-12_Ler_12C_Tray_3	12/08/2016	Ler_12C	3	5	1156	128	1654.4	301.6	55.3	52	68.9	2210.5	74.8	9	12	194.4	4.5
2016-08-12_Ler_12C_Tray_3	12/08/2016	Ler_12C	3	6	1417	128	1861.3	291.9	58.4	55.1	69.5	2417.3	77	9	13	195.9	4.5
2016-08-12_Ler_12C_Tray_3	12/08/2016	Ler_12C	3	7	128	384	0	0	0	0	0	0	0	0	0	0	4.5
2016-08-12_Ler_12C_Tray_3	12/08/2016	Ler_12C	3	8	385	384	1723.2	274.6	56.2	51.5	69.5	2244.7	76.8	11	17	200.5	4.5
2016-08-12_Ler_12C_Tray_3	12/08/2016	Ler_12C	3	9	642	384	2268.2	308	60.6	56.6	78.6	2666.9	85.1	13	20	214	4.5
2016-08-12_Ler_12C_Tray_3	12/08/2016	Ler_12C	3	10	899	384	1693.8	252.6	58.6	44.9	62.7	2044.8	82.8	10	15	215.6	4.5
2016-08-12_Ler_12C_Tray_3	12/08/2016	Ler_12C	3	11	1156	384	0	0	0	0	0	0	0	0	0	0	4.5
2016-08-12_Ler_12C_Tray_3	12/08/2016	Ler_12C	3	12	1417	384	0	0	0	0	0	0	0	0	0	0	4.5
2016-08-12_Ler_12C_Tray_3	12/08/2016	Ler_12C	3	13	128	640	2048.5	288.7	59.3	56.4	74.2	2574	79.6	9	15	188.1	4.5
2016-08-12_Ler_12C_Tray_3	12/08/2016	Ler_12C	3	14	385	640	0	0	0	0	0	0	0	0	0	0	4.5
2016-08-12_Ler_12C_Tray_3	12/08/2016	Ler_12C	3	15	642	640	2165.1	374.2	64.6	55.3	66.1	2732.4	79.2	9	13	208.7	4.5
2016-08-12_Ler_12C_Tray_3	12/08/2016	Ler_12C	3	16	899	640	0	0	0	0	0	0	0	0	0	0	4.5
2016-08-12_Ler_12C_Tray_3	12/08/2016	Ler_12C	3	17	1156	640	0	0	0	0	0	0	0	0	0	0	4.5
2016-08-12_Ler_12C_Tray_3	12/08/2016	Ler_12C	3	18	1417	640	0	0	0	0	0	0	0	0	0	0	4.5
2016-08-12_Ler_12C_Tray_3	12/08/2016	Ler_12C	3	19	128	900	2109.3	344.2	61.3	57.1	71.5	2725.4	77.4	11	15	170.8	4.5
2016-08-12_Ler_12C_Tray_3	12/08/2016	Ler_12C	3	20	385	900	1832.2	319.3	57.5	54	70.5	2416.5	75.8	11	17	192.2	4.5
2016-08-12_Ler_12C_Tray_3	12/08/2016	Ler_12C	3	21	642	900	2091.4	299.7	60.8	57.5	71.9	2714.7	77	8	12	203.1	4.5
2016-08-12_Ler_12C_Tray_3	12/08/2016	Ler_12C	3	22	899	900	0	0	0	0	0	0	0	0	0	0	4.5
2016-08-12_Ler_12C_Tray_3	12/08/2016	Ler_12C	3	23	1156	900	0	0	0	0	0	0	0	0	0	0	4.5
2016-08-12_Ler_12C_Tray_3	12/08/2016	Ler_12C	3	24	1417	900	0	0	0	0	0	0	0	0	0	0	4.5
2016-08-12_Ler_12C_Tray_4	12/08/2016	Ler_12C	4	1	128	128	811.4	218.6	42.5	34.9	57.2	1137.9	71.3	8	17	203.1	4.6
2016-08-12_Ler_12C_Tray_4	12/08/2016	Ler_12C	4	2	385	128	1197.5	330.2	54.7	44.7	51	1868.4	64.1	11	16	198	4.6
2016-08-12_Ler_12C_Tray_4	12/08/2016	Ler_12C	4	3	642	128	1339.8	311.1	53.8	49.2	58.9	2035.4	65.8	10	15	199.5	4.6
2016-08-12_Ler_12C_Tray_4	12/08/2016	Ler_12C	4	4	899	128	0	0	0	0	0	0	0	0	0	0	4.6
2016-08-12_Ler_12C_Tray_4	12/08/2016	Ler_12C	4	5	1156	128	0	0	0	0	0	0	0	0	0	0	4.6
2016-08-12_Ler_12C_Tray_4	12/08/2016	Ler_12C	4	6	1417	128	1194.6	366.7	55.6	49.2	49.3	2112.6	56.5	17	22	216.3	4.6
2016-08-12_Ler_12C_Tray_4	12/08/2016	Ler_12C	4	7	128	384	947.6	242.7	45.1	42.5	59.3	1440.7	65.8	9	14	199.2	4.6
2016-08-12_Ler_12C_Tray_4	12/08/2016	Ler_12C	4	8	385	384	1448.6	230.7	56.6	43.6	57.5	1875	77.3	8	12	223.4	4.6
2016-08-12_Ler_12C_Tray_4	12/08/2016	Ler_12C	4	9	642	384	1733.9	376.2	59.9	51.9	61.5	2398.4	72.3	15	27	215.6	4.6
2016-08-12_Ler_12C_Tray_4	12/08/2016	Ler_12C	4	10	899	384	1533	311.8	55.6	51	63.2	2194.8	69.8	8	10	203.8	4.6
2016-08-12_Ler_12C_Tray_4	12/08/2016	Ler_12C	4	11	1156	384	0	0	0	0	0	0	0	0	0	0	4.6
2016-08-12_Ler_12C_Tray_4	12/08/2016	Ler_12C	4	12	1417	384	886.2	244.2	43.1	39	60.6	1307.3	67.8	9	14	207	4.6
2016-08-12_Ler_12C_Tray_4	12/08/2016	Ler_12C	4	13	128	640	558.6	271.4	46.8	34.9	32.4	1239.5	45.1	8	16	205.1	4.6
2016-08-12_Ler_12C_Tray_4	12/08/2016	Ler_12C	4	14	385	640	1041.8	280.7	48.1	39.4	57.2	1476.5	70.6	10	13	208.3	4.6
2016-08-12_Ler_12C_Tray_4	12/08/2016	Ler_12C	4	15	642	640	0	0	0	0	0	0	0	0	0	0	4.6
2016-08-12_Ler_12C_Tray_4	12/08/2016	Ler_12C	4	16	899	640	0	0	0	0	0	0	0	0	0	0	4.6
2016-08-12_Ler_12C_Tray_4	12/08/2016	Ler_12C	4	17	1156	640	0	0	0	0	0	0	0	0	0	0	4.6
2016-08-12_Ler_12C_Tray_4	12/08/2016	Ler_12C	4	18	1417	640	1298.5	356.6	51.4	49.9	62.5	1989.1	65.3	14	22	214.9	4.6
2016-08-12_Ler_12C_Tray_4	12/08/2016	Ler_12C	4	19	128	900	0	0	0	0	0	0	0	0	0	0	4.6
2016-08-12_Ler_12C_Tray_4	12/08/2016	Ler_12C	4	20	385	900	799.2	308.4	44.7	42.5	51	1463.9	54.6	12	25	206.9	4.6
2016-08-12_Ler_12C_Tray_4	12/08/2016	Ler_12C	4	21	642	900	1521.1	355	56.4	50.8	60.8	2196.6	69.2	9	13	200.1	4.6
2016-08-12_Ler_12C_Tray_4	12/08/2016	Ler_12C	4	22	899	900	1529.8	290.2	54	51.9	66.7	2168.2	70.6	12	18	207.5	4.6
2016-08-12_Ler_12C_Tray_4	12/08/2016	Ler_12C	4	23	1156	900	900.6	200.4	42.9	38.3	62.2	1250.6	72	6	8	204.9	4.6
2016-08-12_Ler_12C_Tray_4	12/08/2016	Ler_12C	4	24	1417	900	681.4	160.4	35.5	33.1	68.8	903.6	75.4	5	8	208.6	4.6
2016-08-12_Ler_17C_Tray_1	12/08/2016	Ler_17C	1	1	128	128	105.6	57.3	15.3	11.6	57.4	132.3	79.8	0	6	208.5	4.6
2016-08-12_Ler_17C_Tray_1	12/08/2016	Ler_17C	1	2	385	128	125	60.2	16.6	12.1	57.8	153.5	81.4	0	5	208.5	4.6
2016-08-12_Ler_17C_Tray_1	12/08/2016	Ler_17C	1	3	642	128	107.8	52.1	14.9	11.2	62.1	127.6	84.5	0	6	227.5	4.6
2016-08-12_Ler_17C_Tray_1	12/08/2016	Ler_17C	1	4	899	128	148.2	75.4	19.2	14.2	51.3	203.6	72.8	0	6	209.2	4.6
2016-08-12_Ler_17C_Tray_1	12/08/2016	Ler_17C	1	5	1156	128	112.7	77.4	17.5	12.7	47.1	164.4	68.5	0	8	206.1	4.6
2016-08-12_Ler_17C_Tray_1	12/08/2016	Ler_17C	1	6	1417	128	107.2	74.2	18.5	11.6	39.8	162.8	65.9	0	5	199.8	4.6
2016-08-12_Ler_17C_Tray_1	12/08/2016	Ler_17C	1	7	128	384	115	62.8	17.9	10.6	45.7	146.5	78.5	0	5	214.4	4.6
2016-08-12_Ler_17C_Tray_1	12/08/2016	Ler_17C	1	8	385	384	140.3	71.8	19	13.1	49.7	188.8	74.3	0	5	206.8	4.6
2016-08-12_Ler_17C_Tray_1	12/08/2016	Ler_17C	1	9	642	384	111.2	58.7	16.6	11	51.4	138.9	80.1	0	6	217.5	4.6
2016-08-12_Ler_17C_Tray_1	12/08/2016	Ler_17C	1	10	899	384	146.7	73.4	18.8	14	53.1	197.3	74.4	0	8	207.8	4.6
2016-08-12_Ler_17C_Tray_1	12/08/2016	Ler_17C	1	11	1156	384	129.9	79.8	17.9	13.6	51.7	185.8	69.9	0	6	205.6	4.6
2016-08-12_Ler_17C_Tray_1	12/08/2016	Ler_17C	1	12	1417	384	120.9	79.9	18.1	12.7	47	171.1	70.7	0	9	209.3	4.6
2016-08-12_Ler_17C_Tray_1	12/08/2016	Ler_17C	1	13	128	640	122.6	74.4	18.8	13.1	44.4	184.8	66.3	0	6	198.6	4.6
2016-08-12_Ler_17C_Tray_1	12/08/2016	Ler_17C	1	14	385	640	156.7	85.2	19.6	14.9	51.9	221.6	70.7	0	8	201.2	4.6
2016-08-12_Ler_17C_Tray_1	12/08/2016	Ler_17C	1	15	642	640	124.9	72	17.2	13.6	53.5	173.9	71.8	0	6	205.3	4.6
2016-08-12_Ler_17C_Tray_1	12/08/2016	Ler_17C	1	16	899	640	121.8	70.5	17	12.5	53.5	162.8	74.8	0	5	216.6	4.6
2016-08-12_Ler_17C_Tray_1	12/08/2016	Ler_17C	1	17	1156	640	165.3	81.4	21.1	13.8	47.2	212.5	77.8	0	6	217.2	4.6
2016-08-12_Ler_17C_Tray_1	12/08/2016	Ler_17C	1	18	1417	640	70	46	14.7	8	41.5	89.5	78.2	0	4	214	4.6
2016-08-12_Ler_17C_Tray_1	12/08/2016	Ler_17C	1	19	128	900	79.8	64.9	15.5	9.9	42.2	117.8	67.7	0	4	216.9	4.6
2016-08-12_Ler_17C_Tray_1	12/08/2016	Ler_17C	1	20	385	900	39.6	30.4	8.6	7.3	67.9	47.5	83.4	0	3	219.9	4.6
2016-08-12_Ler_17C_Tray_1	12/08/2016	Ler_17C	1	21	642	900	61	45.9	12.5	8.4	49.7	80.9	75.4	0	5	204.1	4.6
2016-08-12_Ler_17C_Tray_1	12/08/2016	Ler_17C	1	22	899	900	75.8	51.6	15.1	8.8	42.4	99.1	76.4	0	4	217	4.6
2016-08-12_Ler_17C_Tray_1	12/08/2016	Ler_17C	1	23	1156	900	72.6	52.7	13.4	9.5	51.8	98.7	73.6	0	4	210.1	4.6
2016-08-12_Ler_17C_Tray_1	12/08/2016	Ler_17C	1	24	1417	900	58.4	50.2	15.3	9.3	31.8	105.9	55.2	0	3	203.8	4.6
2016-08-12_Ler_17C_Tray_2	12/08/2016	Ler_17C	2	1	128	128	115.6	78.6	18.6	12.4	42.7	170.4	67.8	0	7	192.1	4.7
2016-08-12_Ler_17C_Tray_2	12/08/2016	Ler_17C	2	2	385	128	112.7	69.7	16.2	12.7	54.4	152.6	73.8	0	9	205.7	4.7
2016-08-12_Ler_17C_Tray_2	12/08/2016	Ler_17C	2	3	642	128	132.9	62.6	17.1	13.1	58	168	79.1	0	7	216.3	4.7
2016-08-12_Ler_17C_Tray_2	12/08/2016	Ler_17C	2	4	899	128	0	0	0	0	0	0	0	0	0	0	4.7
2016-08-12_Ler_17C_Tray_2	12/08/2016	Ler_17C	2	5	1156	128	98.5	65.5	16.9	10.5	44	137	71.9	0	4	204.4	4.7
2016-08-12_Ler_17C_Tray_2	12/08/2016	Ler_17C	2	6	1417	128	109.8	71.6	18.1	11.2	42.5	154.3	71.2	0	6	202.5	4.7
2016-08-12_Ler_17C_Tray_2	12/08/2016	Ler_17C	2	7	128	384	123.1	76	19	11.8	43.5	172.3	71.4	0	6	194.2	4.7
2016-08-12_Ler_17C_Tray_2	12/08/2016	Ler_17C	2	8	385	384	115.3	69	16.2	13.7	55.6	168.2	68.5	0	5	196.9	4.7
2016-08-12_Ler_17C_Tray_2	12/08/2016	Ler_17C	2	9	642	384	109.6	65.4	15.6	12.4	57.3	148.6	73.8	0	5	205.2	4.7
2016-08-12_Ler_17C_Tray_2	12/08/2016	Ler_17C	2	10	899	384	0	0	0	0	0	0	0	0	0	0	4.7
2016-08-12_Ler_17C_Tray_2	12/08/2016	Ler_17C	2	11	1156	384	88.4	65.7	15.8	11	45	129.1	68.5	0	4	204.7	4.7
2016-08-12_Ler_17C_Tray_2	12/08/2016	Ler_17C	2	12	1417	384	100.9	59.1	16.2	11.2	48.7	136.3	74.1	0	6	208.8	4.7
2016-08-12_Ler_17C_Tray_2	12/08/2016	Ler_17C	2	13	128	640	53.9	41.5	11.6	8.4	51	71.5	75.4	0	3	213.2	4.7
2016-08-12_Ler_17C_Tray_2	12/08/2016	Ler_17C	2	14	385	640	102	59.6	16.2	11	49.2	133.4	76.4	0	6	208.5	4.7
2016-08-12_Ler_17C_Tray_2	12/08/2016	Ler_17C	2	15	642	640	122	75	18.4	12.4	46.1	172.4	70.8	0	8	206.9	4.7
2016-08-12_Ler_17C_Tray_2	12/08/2016	Ler_17C	2	16	899	640	0	0	0	0	0	0	0	0	0	0	4.7
2016-08-12_Ler_17C_Tray_2	12/08/2016	Ler_17C	2	17	1156	640	76.6	54.2	14.3	9.7	47.4	102.8	74.5	0	5	212	4.7
2016-08-12_Ler_17C_Tray_2	12/08/2016	Ler_17C	2	18	1417	640	122.1	76.5	17.9	13.1	48.4	178.7	68.3	0	6	210	4.7
2016-08-12_Ler_17C_Tray_2	12/08/2016	Ler_17C	2	19	128	900	45	36.5	14.6	6.1	27.1	68.6	65.7	0	3	206.6	4.7
2016-08-12_Ler_17C_Tray_2	12/08/2016	Ler_17C	2	20	385	900	93.9	60.7	17.3	9.3	39.9	125.1	75.1	0	6	208.3	4.7
2016-08-12_Ler_17C_Tray_2	12/08/2016	Ler_17C	2	21	642	900	72.3	50.4	13.7	9.5	49	97.3	74.4	0	5	209.9	4.7
2016-08-12_Ler_17C_Tray_2	12/08/2016	Ler_17C	2	22	899	900	0	0	0	0	0	0	0	0	0	0	4.7
2016-08-12_Ler_17C_Tray_2	12/08/2016	Ler_17C	2	23	1156	900	99.6	58.4	15.8	10.8	50.6	127.2	78.2	0	6	214.3	4.7
2016-08-12_Ler_17C_Tray_2	12/08/2016	Ler_17C	2	24	1417	900	85.5	62.7	15.6	11.2	44.6	123.9	69	0	4	211.5	4.7
2016-08-12_Ler_17C_Tray_3	12/08/2016	Ler_17C	3	1	128	128	103.8	54	15.8	10.4	53.1	126.5	82.1	0	5	182.1	4.7
2016-08-12_Ler_17C_Tray_3	12/08/2016	Ler_17C	3	2	385	128	124.6	62	18.1	10.9	48.3	150.5	82.8	0	7	186.6	4.7
2016-08-12_Ler_17C_Tray_3	12/08/2016	Ler_17C	3	3	642	128	0	0	0	0	0	0	0	0	0	0	4.7
2016-08-12_Ler_17C_Tray_3	12/08/2016	Ler_17C	3	4	899	128	0	0	0	0	0	0	0	0	0	0	4.7
2016-08-12_Ler_17C_Tray_3	12/08/2016	Ler_17C	3	5	1156	128	0	0	0	0	0	0	0	0	0	0	4.7
2016-08-12_Ler_17C_Tray_3	12/08/2016	Ler_17C	3	6	1417	128	164.7	91.4	19.2	15.6	56.9	227.1	72.5	0	6	171.1	4.7
2016-08-12_Ler_17C_Tray_3	12/08/2016	Ler_17C	3	7	128	384	110.3	57.3	15.6	11.5	58	135.5	81.4	0	6	186.5	4.7
2016-08-12_Ler_17C_Tray_3	12/08/2016	Ler_17C	3	8	385	384	62.3	38	11.9	8.3	55.7	74	84.3	0	4	182.6	4.7
2016-08-12_Ler_17C_Tray_3	12/08/2016	Ler_17C	3	9	642	384	0	0	0	0	0	0	0	0	0	0	4.7
2016-08-12_Ler_17C_Tray_3	12/08/2016	Ler_17C	3	10	899	384	0	0	0	0	0	0	0	0	0	0	4.7
2016-08-12_Ler_17C_Tray_3	12/08/2016	Ler_17C	3	11	1156	384	0	0	0	0	0	0	0	0	0	0	4.7
2016-08-12_Ler_17C_Tray_3	12/08/2016	Ler_17C	3	12	1417	384	146.3	77.7	19	13.2	51.7	191.2	76.5	0	5	179.3	4.7
2016-08-12_Ler_17C_Tray_3	12/08/2016	Ler_17C	3	13	128	640	171.4	82.1	20.3	15.1	53.2	231.9	73.9	0	7	174.5	4.7
2016-08-12_Ler_17C_Tray_3	12/08/2016	Ler_17C	3	14	385	640	200.5	98.1	23.2	15.6	47.3	276.9	72.4	0	10	175.8	4.7
2016-08-12_Ler_17C_Tray_3	12/08/2016	Ler_17C	3	15	642	640	0	0	0	0	0	0	0	0	0	0	4.7
2016-08-12_Ler_17C_Tray_3	12/08/2016	Ler_17C	3	16	899	640	0	0	0	0	0	0	0	0	0	0	4.7
2016-08-12_Ler_17C_Tray_3	12/08/2016	Ler_17C	3	17	1156	640	0	0	0	0	0	0	0	0	0	0	4.7
2016-08-12_Ler_17C_Tray_3	12/08/2016	Ler_17C	3	18	1417	640	0	0	0	0	0	0	0	0	0	0	4.7
2016-08-12_Ler_17C_Tray_3	12/08/2016	Ler_17C	3	19	128	900	168.1	74.6	20.3	14.1	52.2	215.4	78	0	7	184.2	4.7
2016-08-12_Ler_17C_Tray_3	12/08/2016	Ler_17C	3	20	385	900	151.1	87.3	20.7	12.8	45	200.7	75.3	0	9	171.7	4.7
2016-08-12_Ler_17C_Tray_3	12/08/2016	Ler_17C	3	21	642	900	0	0	0	0	0	0	0	0	0	0	4.7
2016-08-12_Ler_17C_Tray_3	12/08/2016	Ler_17C	3	22	899	900	0	0	0	0	0	0	0	0	0	0	4.7
2016-08-12_Ler_17C_Tray_3	12/08/2016	Ler_17C	3	23	1156	900	0	0	0	0	0	0	0	0	0	0	4.7
2016-08-12_Ler_17C_Tray_3	12/08/2016	Ler_17C	3	24	1417	900	0	0	0	0	0	0	0	0	0	0	4.7
2016-08-12_Ler_17C_Tray_4	12/08/2016	Ler_17C	4	1	128	128	0	0	0	0	0	0	0	0	0	0	4.6
2016-08-12_Ler_17C_Tray_4	12/08/2016	Ler_17C	4	2	385	128	159.4	79.7	19.2	14.5	54.9	205.3	77.7	0	8	199.2	4.6
2016-08-12_Ler_17C_Tray_4	12/08/2016	Ler_17C	4	3	642	128	121.4	78.8	19	12.7	42.8	182.5	66.5	0	7	185.6	4.6
2016-08-12_Ler_17C_Tray_4	12/08/2016	Ler_17C	4	4	899	128	163.3	89.2	19.9	15.3	52.7	226.3	72.1	0	9	189.9	4.6
2016-08-12_Ler_17C_Tray_4	12/08/2016	Ler_17C	4	5	1156	128	12.7	18	8	2.6	25.4	16	79.4	0	2	208.5	4.6
2016-08-12_Ler_17C_Tray_4	12/08/2016	Ler_17C	4	6	1417	128	129.4	95.4	19.9	15.1	41.7	227.6	56.9	0	12	188.9	4.6
2016-08-12_Ler_17C_Tray_4	12/08/2016	Ler_17C	4	7	128	384	129.9	71.6	16.8	14	58.3	175.4	74	0	6	196.2	4.6
2016-08-12_Ler_17C_Tray_4	12/08/2016	Ler_17C	4	8	385	384	148	78.6	18.4	14.9	55.9	206.3	71.7	0	9	189.5	4.6
2016-08-12_Ler_17C_Tray_4	12/08/2016	Ler_17C	4	9	642	384	195.1	98	22	17.9	51.2	296.1	65.9	0	7	184.9	4.6
2016-08-12_Ler_17C_Tray_4	12/08/2016	Ler_17C	4	10	899	384	210.7	108.3	22.7	17.9	52.2	303.2	69.5	0	10	194.7	4.6
2016-08-12_Ler_17C_Tray_4	12/08/2016	Ler_17C	4	11	1156	384	138.2	93.5	17.9	16.2	54.7	212.5	65	0	8	190.8	4.6
2016-08-12_Ler_17C_Tray_4	12/08/2016	Ler_17C	4	12	1417	384	185.9	119.8	22.2	18.4	47.8	308.3	60.3	0	9	190.9	4.6
2016-08-12_Ler_17C_Tray_4	12/08/2016	Ler_17C	4	13	128	640	108.1	81.2	16.2	15.6	52.4	187.2	57.8	0	7	183.4	4.6
2016-08-12_Ler_17C_Tray_4	12/08/2016	Ler_17C	4	14	385	640	141.8	68.3	18.1	14	54.9	185.2	76.6	0	5	202	4.6
2016-08-12_Ler_17C_Tray_4	12/08/2016	Ler_17C	4	15	642	640	176.2	100.4	23.3	15.3	41.2	271.3	65	0	6	190.5	4.6
2016-08-12_Ler_17C_Tray_4	12/08/2016	Ler_17C	4	16	899	640	197.8	102.6	21.4	19.2	55.1	304.8	64.9	0	11	187.2	4.6
2016-08-12_Ler_17C_Tray_4	12/08/2016	Ler_17C	4	17	1156	640	165.7	93.8	22.5	15.1	41.8	260.8	63.5	0	9	189.5	4.6
2016-08-12_Ler_17C_Tray_4	12/08/2016	Ler_17C	4	18	1417	640	128.6	76.2	18.1	13.6	49.7	185.1	69.4	0	5	204.9	4.6
2016-08-12_Ler_17C_Tray_4	12/08/2016	Ler_17C	4	19	128	900	65.6	52.8	14.7	9.1	38.7	101.8	64.5	0	5	203.9	4.6
2016-08-12_Ler_17C_Tray_4	12/08/2016	Ler_17C	4	20	385	900	83	67.3	14.9	10.8	47.6	121.4	68.4	0	4	193.3	4.6
2016-08-12_Ler_17C_Tray_4	12/08/2016	Ler_17C	4	21	642	900	145.6	88.3	20.5	13.6	44	210.8	69.1	0	6	199.8	4.6
2016-08-12_Ler_17C_Tray_4	12/08/2016	Ler_17C	4	22	899	900	96.9	64.6	15.6	11.7	51	137.3	70.6	0	5	197.2	4.6
2016-08-12_Ler_17C_Tray_4	12/08/2016	Ler_17C	4	23	1156	900	0	0	0	0	0	0	0	0	0	0	4.6
2016-08-12_Ler_17C_Tray_4	12/08/2016	Ler_17C	4	24	1417	900	132.2	95.4	20.1	13.4	41.7	199.1	66.4	0	7	207.3	4.6
2016-08-12_Ler_22C_Tray_1	12/08/2016	Ler_22C	1	1	128	128	18.6	22.9	8	3.7	36.6	22.5	82.4	0	3	134.5	4.6
2016-08-12_Ler_22C_Tray_1	12/08/2016	Ler_22C	1	2	385	128	54.7	46.3	12.6	7.8	43.8	75.9	72.1	0	4	134.7	4.6
2016-08-12_Ler_22C_Tray_1	12/08/2016	Ler_22C	1	3	642	128	58.9	55	12	10.2	52.4	92.2	63.8	0	4	125	4.6
2016-08-12_Ler_22C_Tray_1	12/08/2016	Ler_22C	1	4	899	128	46.2	41.2	11.3	7.4	46	63.5	72.7	0	4	135.8	4.6
2016-08-12_Ler_22C_Tray_1	12/08/2016	Ler_22C	1	5	1156	128	71.7	52.5	12.2	11.7	61.6	106.4	67.4	0	4	140.3	4.6
2016-08-12_Ler_22C_Tray_1	12/08/2016	Ler_22C	1	6	1417	128	59.5	57.8	11.5	10.7	57	93.5	63.6	0	4	123.4	4.6
2016-08-12_Ler_22C_Tray_1	12/08/2016	Ler_22C	1	7	128	384	63.2	44.3	11.7	9.1	58.4	80.6	78.4	0	5	157.5	4.6
2016-08-12_Ler_22C_Tray_1	12/08/2016	Ler_22C	1	8	385	384	56.3	42.9	11.3	8.5	56.1	72.7	77.5	0	4	153.3	4.6
2016-08-12_Ler_22C_Tray_1	12/08/2016	Ler_22C	1	9	642	384	51.6	49.1	11.5	8	49.5	69.8	73.9	0	4	144.3	4.6
2016-08-12_Ler_22C_Tray_1	12/08/2016	Ler_22C	1	10	899	384	43.5	37.1	10.7	7	48.8	57.7	75.4	0	4	143	4.6
2016-08-12_Ler_22C_Tray_1	12/08/2016	Ler_22C	1	11	1156	384	31.2	33.3	11.3	4.8	31.1	41.7	74.9	0	3	131.9	4.6
2016-08-12_Ler_22C_Tray_1	12/08/2016	Ler_22C	1	12	1417	384	58.7	49.6	13.3	8.9	42.5	91	64.6	0	4	125.3	4.6
2016-08-12_Ler_22C_Tray_1	12/08/2016	Ler_22C	1	13	128	640	45.2	43.8	10.7	7.8	50.7	63.3	71.4	0	4	139.4	4.6
2016-08-12_Ler_22C_Tray_1	12/08/2016	Ler_22C	1	14	385	640	42	33.1	8.9	7.6	67.3	52.7	79.6	0	4	152.8	4.6
2016-08-12_Ler_22C_Tray_1	12/08/2016	Ler_22C	1	15	642	640	35.2	35.1	9.1	6.5	53.8	46.8	75.2	0	4	138.6	4.6
2016-08-12_Ler_22C_Tray_1	12/08/2016	Ler_22C	1	16	899	640	59.9	55.2	12.2	9.1	51.5	84	71.4	0	4	143.5	4.6
2016-08-12_Ler_22C_Tray_1	12/08/2016	Ler_22C	1	17	1156	640	37.1	36.1	10.2	6.3	45.2	50.6	73.2	0	4	141.9	4.6
2016-08-12_Ler_22C_Tray_1	12/08/2016	Ler_22C	1	18	1417	640	47.8	54.5	10.9	10	51.5	82.5	58	0	4	121.1	4.6
2016-08-12_Ler_22C_Tray_1	12/08/2016	Ler_22C	1	19	128	900	24.5	28.9	10.2	3.9	29.9	31.3	78.1	0	3	132.7	4.6
2016-08-12_Ler_22C_Tray_1	12/08/2016	Ler_22C	1	20	385	900	46.4	42.9	10.2	8	56.5	62.7	73.9	0	4	142	4.6
2016-08-12_Ler_22C_Tray_1	12/08/2016	Ler_22C	1	21	642	900	52	40.1	10.4	8	60.8	65.5	79.5	0	4	160.8	4.6
2016-08-12_Ler_22C_Tray_1	12/08/2016	Ler_22C	1	22	899	900	43.7	37.1	10.9	7	47.1	57.7	75.8	0	5	150.3	4.6
2016-08-12_Ler_22C_Tray_1	12/08/2016	Ler_22C	1	23	1156	900	72.1	49	12.8	11.1	55.8	103.7	69.5	0	4	146.6	4.6
2016-08-12_Ler_22C_Tray_1	12/08/2016	Ler_22C	1	24	1417	900	29.7	35.3	10	5.4	37.8	41.4	71.8	0	4	132.2	4.6
2016-08-12_Ler_22C_Tray_2	12/08/2016	Ler_22C	2	1	128	128	44.1	46.4	12.3	8.2	36.9	73.3	60.2	0	3	127	4.6
2016-08-12_Ler_22C_Tray_2	12/08/2016	Ler_22C	2	2	385	128	39.8	37.7	10.8	6.5	43.3	53.8	74	0	4	145.6	4.6
2016-08-12_Ler_22C_Tray_2	12/08/2016	Ler_22C	2	3	642	128	47.6	45.3	11.5	7.4	46.1	64.3	74.1	0	4	148.1	4.6
2016-08-12_Ler_22C_Tray_2	12/08/2016	Ler_22C	2	4	899	128	57	48	11.7	9.3	53.1	81.8	69.7	0	4	152	4.6
2016-08-12_Ler_22C_Tray_2	12/08/2016	Ler_22C	2	5	1156	128	80.3	53.3	12.8	12.1	62.7	115	69.9	0	5	154.4	4.6
2016-08-12_Ler_22C_Tray_2	12/08/2016	Ler_22C	2	6	1417	128	52.1	48.7	11.7	8.2	48.6	74.2	70.3	0	4	144.9	4.6
2016-08-12_Ler_22C_Tray_2	12/08/2016	Ler_22C	2	7	128	384	31.4	35.8	10.6	5.6	35.6	46.1	68.1	0	5	137.1	4.6
2016-08-12_Ler_22C_Tray_2	12/08/2016	Ler_22C	2	8	385	384	48.5	42.7	11	8	50.7	67.5	71.9	0	4	152.7	4.6
2016-08-12_Ler_22C_Tray_2	12/08/2016	Ler_22C	2	9	642	384	65.4	50.2	12.8	9.1	51.1	86.9	75.3	0	4	164.9	4.6
2016-08-12_Ler_22C_Tray_2	12/08/2016	Ler_22C	2	10	899	384	60	50.4	11	10	62.7	83.4	71.9	0	4	158.5	4.6
2016-08-12_Ler_22C_Tray_2	12/08/2016	Ler_22C	2	11	1156	384	66.5	49.5	11.7	10	62	87.9	75.7	0	4	159.1	4.6
2016-08-12_Ler_22C_Tray_2	12/08/2016	Ler_22C	2	12	1417	384	45.8	37.7	10	8.2	58.8	61.2	74.9	0	4	160.1	4.6
2016-08-12_Ler_22C_Tray_2	12/08/2016	Ler_22C	2	13	128	640	58.4	49.2	11.7	9.5	54.4	83.7	69.8	0	4	150.6	4.6
2016-08-12_Ler_22C_Tray_2	12/08/2016	Ler_22C	2	14	385	640	49.3	40.1	11.7	7.4	45.9	65.8	74.9	0	4	162.7	4.6
2016-08-12_Ler_22C_Tray_2	12/08/2016	Ler_22C	2	15	642	640	43.7	33.8	9.3	7.6	64.2	54.5	80.2	0	4	162.4	4.6
2016-08-12_Ler_22C_Tray_2	12/08/2016	Ler_22C	2	16	899	640	21	19.4	6.7	4.5	59.4	23.2	90.5	0	4	172.2	4.6
2016-08-12_Ler_22C_Tray_2	12/08/2016	Ler_22C	2	17	1156	640	58.7	47.1	10.8	10	63.8	82.5	71.1	0	4	151.2	4.6
2016-08-12_Ler_22C_Tray_2	12/08/2016	Ler_22C	2	18	1417	640	45.8	29.6	9.5	6.9	64.3	51.3	89.2	0	4	183.2	4.6
2016-08-12_Ler_22C_Tray_2	12/08/2016	Ler_22C	2	19	128	900	15.6	19.6	7.6	3.5	34.7	19.9	78.6	0	3	137.4	4.6
2016-08-12_Ler_22C_Tray_2	12/08/2016	Ler_22C	2	20	385	900	44.6	43.6	10.8	8.2	48.4	67.9	65.6	0	4	137.4	4.6
2016-08-12_Ler_22C_Tray_2	12/08/2016	Ler_22C	2	21	642	900	35	26.3	8.9	5.8	56.7	39.8	88	0	3	175.5	4.6
2016-08-12_Ler_22C_Tray_2	12/08/2016	Ler_22C	2	22	899	900	27.4	27.1	9.3	4.5	40.3	32.7	83.9	0	3	161.9	4.6
2016-08-12_Ler_22C_Tray_2	12/08/2016	Ler_22C	2	23	1156	900	54.1	46.6	11.7	8.2	50.4	74.2	72.9	0	4	156.7	4.6
2016-08-12_Ler_22C_Tray_2	12/08/2016	Ler_22C	2	24	1417	900	65.9	53.2	12.1	10.2	57.1	94.2	69.9	0	4	142.5	4.6
2016-08-12_Ler_22C_Tray_3	12/08/2016	Ler_22C	3	1	128	128	26.2	21.6	6.9	5.8	70.9	29.4	89	0	4	165.9	4.5
2016-08-12_Ler_22C_Tray_3	12/08/2016	Ler_22C	3	2	385	128	66.4	47.5	11.1	10.6	69.1	88.6	75	0	4	150.8	4.5
2016-08-12_Ler_22C_Tray_3	12/08/2016	Ler_22C	3	3	642	128	62.7	54.7	12.4	10.2	52.1	95.6	65.6	0	4	139	4.5
2016-08-12_Ler_22C_Tray_3	12/08/2016	Ler_22C	3	4	899	128	57.1	48.3	11.1	10	59.4	82	69.6	0	4	139.8	4.5
2016-08-12_Ler_22C_Tray_3	12/08/2016	Ler_22C	3	5	1156	128	0	0	0	0	0	0	0	0	0	0	4.5
2016-08-12_Ler_22C_Tray_3	12/08/2016	Ler_22C	3	6	1417	128	56.9	49.7	11.7	10.2	52.7	88.1	64.6	0	4	138.2	4.5
2016-08-12_Ler_22C_Tray_3	12/08/2016	Ler_22C	3	7	128	384	28	24.3	8.2	5.3	53.3	33	85	0	4	160.7	4.5
2016-08-12_Ler_22C_Tray_3	12/08/2016	Ler_22C	3	8	385	384	61.4	51.4	13.1	8.8	45.9	89.4	68.6	0	4	146.7	4.5
2016-08-12_Ler_22C_Tray_3	12/08/2016	Ler_22C	3	9	642	384	50.4	49.3	10.8	9.1	54.6	74.3	67.7	0	4	136.9	4.5
2016-08-12_Ler_22C_Tray_3	12/08/2016	Ler_22C	3	10	899	384	41	41.1	10.6	7.5	46.3	61.4	66.7	0	4	136.7	4.5
2016-08-12_Ler_22C_Tray_3	12/08/2016	Ler_22C	3	11	1156	384	36.8	33.5	10.2	5.8	45.2	46.2	79.6	0	4	157.6	4.5
2016-08-12_Ler_22C_Tray_3	12/08/2016	Ler_22C	3	12	1417	384	39.7	37.8	9.5	7.7	55.9	56.2	70.7	0	4	136	4.5
2016-08-12_Ler_22C_Tray_3	12/08/2016	Ler_22C	3	13	128	640	50.7	43.9	11.3	8.2	50.7	70.3	72.1	0	4	146	4.5
2016-08-12_Ler_22C_Tray_3	12/08/2016	Ler_22C	3	14	385	640	24.9	25.8	7.5	5.5	56.1	31.6	78.8	0	3	149.1	4.5
2016-08-12_Ler_22C_Tray_3	12/08/2016	Ler_22C	3	15	642	640	32.1	33.3	9.3	6.2	47.3	43.8	73.4	0	3	148.1	4.5
2016-08-12_Ler_22C_Tray_3	12/08/2016	Ler_22C	3	16	899	640	38	30.5	8.2	7.5	72.2	46.5	81.6	0	4	161.6	4.5
2016-08-12_Ler_22C_Tray_3	12/08/2016	Ler_22C	3	17	1156	640	29.1	28.2	8.4	5.8	52.4	37.1	78.4	0	4	146.4	4.5
2016-08-12_Ler_22C_Tray_3	12/08/2016	Ler_22C	3	18	1417	640	10	13	5.1	2.9	49.3	11.2	89.5	0	2	166.1	4.5
2016-08-12_Ler_22C_Tray_3	12/08/2016	Ler_22C	3	19	128	900	58.9	50	12.8	9.5	45.5	89.2	66	0	4	128.6	4.5
2016-08-12_Ler_22C_Tray_3	12/08/2016	Ler_22C	3	20	385	900	50.1	46.9	11.3	8.8	50.1	75.5	66.3	0	4	141.4	4.5
2016-08-12_Ler_22C_Tray_3	12/08/2016	Ler_22C	3	21	642	900	22.7	23.1	7.7	4.6	48.2	27.6	82.3	0	4	143.8	4.5
2016-08-12_Ler_22C_Tray_3	12/08/2016	Ler_22C	3	22	899	900	0	0	0	0	0	0	0	0	0	0	4.5
2016-08-12_Ler_22C_Tray_3	12/08/2016	Ler_22C	3	23	1156	900	14.5	16.9	7.1	3.1	36.9	16.2	89.7	0	2	168.2	4.5
2016-08-12_Ler_22C_Tray_3	12/08/2016	Ler_22C	3	24	1417	900	41.8	36.7	10	7.3	53.7	55.3	75.6	0	4	150.1	4.5
2016-08-12_Ler_22C_Tray_4	12/08/2016	Ler_22C	4	1	128	128	9.9	13.5	5.4	2.6	43	11.2	87.9	0	2	142.3	4.6
2016-08-12_Ler_22C_Tray_4	12/08/2016	Ler_22C	4	2	385	128	54.3	41.6	10.4	8.9	64	70.7	76.7	0	4	148.6	4.6
2016-08-12_Ler_22C_Tray_4	12/08/2016	Ler_22C	4	3	642	128	0	0	0	0	0	0	0	0	0	0	4.6
2016-08-12_Ler_22C_Tray_4	12/08/2016	Ler_22C	4	4	899	128	40.7	28.4	9.1	6.7	62.7	46.8	86.9	0	4	165.3	4.6
2016-08-12_Ler_22C_Tray_4	12/08/2016	Ler_22C	4	5	1156	128	37.5	27.5	8.9	6.3	60.7	43.4	86.5	0	4	164.1	4.6
2016-08-12_Ler_22C_Tray_4	12/08/2016	Ler_22C	4	6	1417	128	36.1	27.8	8.9	6.3	58.4	42.3	85.4	0	4	161.4	4.6
2016-08-12_Ler_22C_Tray_4	12/08/2016	Ler_22C	4	7	128	384	41.7	29.2	9.3	6.7	61.4	48.3	86.5	0	4	175.7	4.6
2016-08-12_Ler_22C_Tray_4	12/08/2016	Ler_22C	4	8	385	384	42.9	30.8	9.3	7.4	63.1	51.6	83.1	0	4	165.3	4.6
2016-08-12_Ler_22C_Tray_4	12/08/2016	Ler_22C	4	9	642	384	61.7	46.1	11.7	9.5	57.5	84.5	73	0	4	154.8	4.6
2016-08-12_Ler_22C_Tray_4	12/08/2016	Ler_22C	4	10	899	384	39.8	28.7	8.4	7.1	71.2	46.1	86.3	0	4	168.9	4.6
2016-08-12_Ler_22C_Tray_4	12/08/2016	Ler_22C	4	11	1156	384	44.3	33.8	9.1	8	68.3	55.8	79.5	0	4	158.2	4.6
2016-08-12_Ler_22C_Tray_4	12/08/2016	Ler_22C	4	12	1417	384	0	0	0	0	0	0	0	0	0	0	4.6
2016-08-12_Ler_22C_Tray_4	12/08/2016	Ler_22C	4	13	128	640	58.4	48.6	11.7	9.7	54.4	85.5	68.4	0	4	146.1	4.6
2016-08-12_Ler_22C_Tray_4	12/08/2016	Ler_22C	4	14	385	640	39.8	33.1	9.5	6.7	55.9	50.2	79.4	0	4	158.6	4.6
2016-08-12_Ler_22C_Tray_4	12/08/2016	Ler_22C	4	15	642	640	29	24.1	8.7	5	49.2	33.4	86.7	0	4	168.5	4.6
2016-08-12_Ler_22C_Tray_4	12/08/2016	Ler_22C	4	16	899	640	39.7	32.5	9.7	6.7	53.3	50.5	78.7	0	4	160.2	4.6
2016-08-12_Ler_22C_Tray_4	12/08/2016	Ler_22C	4	17	1156	640	40.9	29	9.1	6.9	62.9	47.5	86	0	4	166.5	4.6
2016-08-12_Ler_22C_Tray_4	12/08/2016	Ler_22C	4	18	1417	640	36.6	28	8.9	6.1	59.2	42.1	87	0	4	179.1	4.6
2016-08-12_Ler_22C_Tray_4	12/08/2016	Ler_22C	4	19	128	900	25.7	22.6	8.2	4.5	48.3	29	88.4	0	3	169.7	4.6
2016-08-12_Ler_22C_Tray_4	12/08/2016	Ler_22C	4	20	385	900	39.4	31.6	10.2	6.1	48.5	48.2	81.8	0	4	162.3	4.6
2016-08-12_Ler_22C_Tray_4	12/08/2016	Ler_22C	4	21	642	900	47.7	33.5	9.1	8.2	73.6	56.6	84.3	0	4	176.1	4.6
2016-08-12_Ler_22C_Tray_4	12/08/2016	Ler_22C	4	22	899	900	11	13.8	5.2	3	51.7	12.2	90	0	2	155.4	4.6
2016-08-12_Ler_22C_Tray_4	12/08/2016	Ler_22C	4	23	1156	900	32.5	26	8.9	5.4	52.5	37.8	86	0	4	172.5	4.6
2016-08-12_Ler_22C_Tray_4	12/08/2016	Ler_22C	4	24	1417	900	0	0	0	0	0	0	0	0	0	0	4.6
2016-08-15_Ler_17C_Tray_2	15/08/2016	Ler_17C	2	1	128	128	273.6	112.9	23.8	21.4	61.7	392.4	69.7	1	9	150.3	4.6
2016-08-15_Ler_17C_Tray_2	15/08/2016	Ler_17C	2	2	385	128	280.3	94.7	23.3	20.7	65.6	369.2	75.9	1	8	166.7	4.6
2016-08-15_Ler_17C_Tray_2	15/08/2016	Ler_17C	2	3	642	128	292.8	90.7	22.2	22	75.3	372.7	78.5	0	9	173.5	4.6
2016-08-15_Ler_17C_Tray_2	15/08/2016	Ler_17C	2	4	899	128	0	0	0	0	0	0	0	0	0	0	4.6
2016-08-15_Ler_17C_Tray_2	15/08/2016	Ler_17C	2	5	1156	128	235.5	102.6	22.5	19	59.4	325.1	72.4	0	8	161.2	4.6
2016-08-15_Ler_17C_Tray_2	15/08/2016	Ler_17C	2	6	1417	128	248.6	100.8	23.1	19.9	59.3	352.2	70.6	0	5	157.2	4.6
2016-08-15_Ler_17C_Tray_2	15/08/2016	Ler_17C	2	7	128	384	255.2	107.8	25.7	19	49.2	377.3	67.6	1	9	147.5	4.6
2016-08-15_Ler_17C_Tray_2	15/08/2016	Ler_17C	2	8	385	384	286.4	101.5	24.6	20.7	60.2	383.9	74.6	1	7	163.8	4.6
2016-08-15_Ler_17C_Tray_2	15/08/2016	Ler_17C	2	9	642	384	258	97.7	23.5	19.9	59.3	358.6	71.9	1	12	163.3	4.6
2016-08-15_Ler_17C_Tray_2	15/08/2016	Ler_17C	2	10	899	384	0	0	0	0	0	0	0	0	0	0	4.6
2016-08-15_Ler_17C_Tray_2	15/08/2016	Ler_17C	2	11	1156	384	225.2	98.8	21.2	19.7	64	314.6	71.6	0	7	163.2	4.6
2016-08-15_Ler_17C_Tray_2	15/08/2016	Ler_17C	2	12	1417	384	215.4	83.5	20.3	18.1	66.5	277.3	77.7	0	9	169.6	4.6
2016-08-15_Ler_17C_Tray_2	15/08/2016	Ler_17C	2	13	128	640	173.3	78.1	19.2	15.8	59.7	227.8	76.1	0	5	160.2	4.6
2016-08-15_Ler_17C_Tray_2	15/08/2016	Ler_17C	2	14	385	640	201.9	85.8	21.2	16.8	57.4	269.4	74.9	0	8	170.7	4.6
2016-08-15_Ler_17C_Tray_2	15/08/2016	Ler_17C	2	15	642	640	259.8	105.1	23.3	21	60.8	374.3	69.4	1	9	165.8	4.6
2016-08-15_Ler_17C_Tray_2	15/08/2016	Ler_17C	2	16	899	640	0	0	0	0	0	0	0	0	0	0	4.6
2016-08-15_Ler_17C_Tray_2	15/08/2016	Ler_17C	2	17	1156	640	168.4	84.6	18.6	16.8	62.1	235.2	71.6	0	6	162.8	4.6
2016-08-15_Ler_17C_Tray_2	15/08/2016	Ler_17C	2	18	1417	640	261.3	107.6	23.1	20.5	62.3	361	72.4	0	8	159.2	4.6
2016-08-15_Ler_17C_Tray_2	15/08/2016	Ler_17C	2	19	128	900	235.4	109.8	22.2	20.1	60.6	337.3	69.8	0	8	155.9	4.6
2016-08-15_Ler_17C_Tray_2	15/08/2016	Ler_17C	2	20	385	900	204.9	86.5	23.5	14.5	47.1	260.7	78.6	0	6	174.7	4.6
2016-08-15_Ler_17C_Tray_2	15/08/2016	Ler_17C	2	21	642	900	153.5	78.8	17.3	16.2	65.5	210.8	72.8	0	7	166.4	4.6
2016-08-15_Ler_17C_Tray_2	15/08/2016	Ler_17C	2	22	899	900	0	0	0	0	0	0	0	0	0	0	4.6
2016-08-15_Ler_17C_Tray_2	15/08/2016	Ler_17C	2	23	1156	900	209.6	86.7	20.7	17.9	62.1	284.3	73.7	0	8	168.9	4.6
2016-08-15_Ler_17C_Tray_2	15/08/2016	Ler_17C	2	24	1417	900	247.9	101.6	22.9	19	60.2	332	74.7	1	9	160.3	4.6
2016-08-15_Ler_17C_Tray_3	15/08/2016	Ler_17C	3	1	128	128	193.1	77.5	20.9	15.9	56.2	252.9	76.3	0	4	174	4.6
2016-08-15_Ler_17C_Tray_3	15/08/2016	Ler_17C	3	2	385	128	240.6	92.5	21.8	20	64.5	335.4	71.7	0	9	169	4.6
2016-08-15_Ler_17C_Tray_3	15/08/2016	Ler_17C	3	3	642	128	0	0	0	0	0	0	0	0	0	0	4.6
2016-08-15_Ler_17C_Tray_3	15/08/2016	Ler_17C	3	4	899	128	0	0	0	0	0	0	0	0	0	0	4.6
2016-08-15_Ler_17C_Tray_3	15/08/2016	Ler_17C	3	5	1156	128	0	0	0	0	0	0	0	0	0	0	4.6
2016-08-15_Ler_17C_Tray_3	15/08/2016	Ler_17C	3	6	1417	128	277.8	111	25.7	20.9	53.5	408.3	68	2	5	165.4	4.6
2016-08-15_Ler_17C_Tray_3	15/08/2016	Ler_17C	3	7	128	384	197.7	87.7	19.6	18.1	65.5	275.1	71.9	0	8	168.4	4.6
2016-08-15_Ler_17C_Tray_3	15/08/2016	Ler_17C	3	8	385	384	112.6	59.6	14.8	12.4	65.3	141.9	79.4	0	9	173.6	4.6
2016-08-15_Ler_17C_Tray_3	15/08/2016	Ler_17C	3	9	642	384	0	0	0	0	0	0	0	0	0	0	4.6
2016-08-15_Ler_17C_Tray_3	15/08/2016	Ler_17C	3	10	899	384	0	0	0	0	0	0	0	0	0	0	4.6
2016-08-15_Ler_17C_Tray_3	15/08/2016	Ler_17C	3	11	1156	384	0	0	0	0	0	0	0	0	0	0	4.6
2016-08-15_Ler_17C_Tray_3	15/08/2016	Ler_17C	3	12	1417	384	266.8	112.6	25.1	19.8	54.1	380.7	70.1	0	7	166.1	4.6
2016-08-15_Ler_17C_Tray_3	15/08/2016	Ler_17C	3	13	128	640	315.2	116.6	26.4	21.6	57.8	438.8	71.8	2	11	170.8	4.6
2016-08-15_Ler_17C_Tray_3	15/08/2016	Ler_17C	3	14	385	640	352.2	124.1	27.9	24.6	57.7	526	67	3	10	166	4.6
2016-08-15_Ler_17C_Tray_3	15/08/2016	Ler_17C	3	15	642	640	0	0	0	0	0	0	0	0	0	0	4.6
2016-08-15_Ler_17C_Tray_3	15/08/2016	Ler_17C	3	16	899	640	0	0	0	0	0	0	0	0	0	0	4.6
2016-08-15_Ler_17C_Tray_3	15/08/2016	Ler_17C	3	17	1156	640	0	0	0	0	0	0	0	0	0	0	4.6
2016-08-15_Ler_17C_Tray_3	15/08/2016	Ler_17C	3	18	1417	640	0	0	0	0	0	0	0	0	0	0	4.6
2016-08-15_Ler_17C_Tray_3	15/08/2016	Ler_17C	3	19	128	900	288	93.3	23.5	21.1	66.2	372.6	77.3	2	7	179.2	4.6
2016-08-15_Ler_17C_Tray_3	15/08/2016	Ler_17C	3	20	385	900	268.7	109.5	24.6	19.4	56.5	366.1	73.4	0	8	167.7	4.6
2016-08-15_Ler_17C_Tray_3	15/08/2016	Ler_17C	3	21	642	900	0	0	0	0	0	0	0	0	0	0	4.6
2016-08-15_Ler_17C_Tray_3	15/08/2016	Ler_17C	3	22	899	900	0	0	0	0	0	0	0	0	0	0	4.6
2016-08-15_Ler_17C_Tray_3	15/08/2016	Ler_17C	3	23	1156	900	0	0	0	0	0	0	0	0	0	0	4.6
2016-08-15_Ler_17C_Tray_3	15/08/2016	Ler_17C	3	24	1417	900	0	0	0	0	0	0	0	0	0	0	4.6
2016-08-15_Ler_17C_Tray_4	15/08/2016	Ler_17C	4	1	128	128	0	0	0	0	0	0	0	0	0	0	4.5
2016-08-15_Ler_17C_Tray_4	15/08/2016	Ler_17C	4	2	385	128	358.5	104.3	27.5	22.6	60.5	468.1	76.6	2	9	172.3	4.5
2016-08-15_Ler_17C_Tray_4	15/08/2016	Ler_17C	4	3	642	128	0	0	0	0	0	0	0	0	0	0	4.5
2016-08-15_Ler_17C_Tray_4	15/08/2016	Ler_17C	4	4	899	128	411	133.3	27.7	25.7	68.2	545.2	75.4	3	10	173.3	4.5
2016-08-15_Ler_17C_Tray_4	15/08/2016	Ler_17C	4	5	1156	128	118.1	65.4	16.5	12.7	55.4	156.6	75.4	0	7	153.9	4.5
2016-08-15_Ler_17C_Tray_4	15/08/2016	Ler_17C	4	6	1417	128	383.2	151.4	27.9	25.5	62.6	550.1	69.7	4	7	156.8	4.5
2016-08-15_Ler_17C_Tray_4	15/08/2016	Ler_17C	4	7	128	384	306.6	96.3	24	20.9	68	384.5	79.7	1	8	172.9	4.5
2016-08-15_Ler_17C_Tray_4	15/08/2016	Ler_17C	4	8	385	384	317.6	115.8	25.7	22.9	61.2	446.6	71.1	3	7	170.9	4.5
2016-08-15_Ler_17C_Tray_4	15/08/2016	Ler_17C	4	9	642	384	0	0	0	0	0	0	0	0	0	0	4.5
2016-08-15_Ler_17C_Tray_4	15/08/2016	Ler_17C	4	10	899	384	474.8	142.9	32.1	25.3	58.7	626.5	75.8	3	10	179.4	4.5
2016-08-15_Ler_17C_Tray_4	15/08/2016	Ler_17C	4	11	1156	384	352.9	128.1	26.8	23.5	62.5	485.2	72.7	2	11	167.5	4.5
2016-08-15_Ler_17C_Tray_4	15/08/2016	Ler_17C	4	12	1417	384	473.7	133	30.8	27.7	63.7	652.6	72.6	4	7	173	4.5
2016-08-15_Ler_17C_Tray_4	15/08/2016	Ler_17C	4	13	128	640	392.4	148.5	28.8	25.7	60.3	569.9	68.9	3	9	155.7	4.5
2016-08-15_Ler_17C_Tray_4	15/08/2016	Ler_17C	4	14	385	640	342.4	107.6	24.8	24.2	70.7	459.1	74.6	2	8	174.5	4.5
2016-08-15_Ler_17C_Tray_4	15/08/2016	Ler_17C	4	15	642	640	0	0	0	0	0	0	0	0	0	0	4.5
2016-08-15_Ler_17C_Tray_4	15/08/2016	Ler_17C	4	16	899	640	421.4	131.9	30.1	24.8	59.2	562.8	74.9	3	9	178.2	4.5
2016-08-15_Ler_17C_Tray_4	15/08/2016	Ler_17C	4	17	1156	640	381.3	138.2	29.5	24.6	56	557.8	68.4	4	8	168.3	4.5
2016-08-15_Ler_17C_Tray_4	15/08/2016	Ler_17C	4	18	1417	640	313.6	105.6	24.4	22.9	67.1	418.3	75	1	9	177.7	4.5
2016-08-15_Ler_17C_Tray_4	15/08/2016	Ler_17C	4	19	128	900	228.9	97.3	22.4	18.2	58	308.8	74.1	0	8	163.5	4.5
2016-08-15_Ler_17C_Tray_4	15/08/2016	Ler_17C	4	20	385	900	217	84	20	18.2	69.1	281.2	77.2	0	9	170.9	4.5
2016-08-15_Ler_17C_Tray_4	15/08/2016	Ler_17C	4	21	642	900	0	0	0	0	0	0	0	0	0	0	4.5
2016-08-15_Ler_17C_Tray_4	15/08/2016	Ler_17C	4	22	899	900	224.9	94.3	20.7	19.8	67.1	314.6	71.5	0	8	169	4.5
2016-08-15_Ler_17C_Tray_4	15/08/2016	Ler_17C	4	23	1156	900	0	0	0	0	0	0	0	0	0	0	4.5
2016-08-15_Ler_17C_Tray_4	15/08/2016	Ler_17C	4	24	1417	900	329.3	107.6	25.7	22.4	63.4	438.6	75.1	2	8	177.5	4.5
2016-08-15_Ler_22C_Tray_1	15/08/2016	Ler_22C	1	1	128	128	35.1	27.1	8.3	6.6	65.5	41.4	84.9	0	4	132.1	4.8
2016-08-15_Ler_22C_Tray_1	15/08/2016	Ler_22C	1	2	385	128	0	0	0	0	0	0	0	0	0	0	4.8
2016-08-15_Ler_22C_Tray_1	15/08/2016	Ler_22C	1	3	642	128	87.9	55.3	13.6	11.6	60.2	119.5	73.6	0	4	121.2	4.8
2016-08-15_Ler_22C_Tray_1	15/08/2016	Ler_22C	1	4	899	128	76.9	52.1	12.4	10.7	63.7	101.2	76	0	4	135	4.8
2016-08-15_Ler_22C_Tray_1	15/08/2016	Ler_22C	1	5	1156	128	104.8	50.8	14.7	11.2	62	123.8	84.7	0	6	145.3	4.8
2016-08-15_Ler_22C_Tray_1	15/08/2016	Ler_22C	1	6	1417	128	84	50.6	13.4	11	59.3	109.5	76.7	0	4	133.4	4.8
2016-08-15_Ler_22C_Tray_1	15/08/2016	Ler_22C	1	7	128	384	107.9	58.2	16.3	11.4	51.6	143.2	75.4	0	7	147.5	4.8
2016-08-15_Ler_22C_Tray_1	15/08/2016	Ler_22C	1	8	385	384	0	0	0	0	0	0	0	0	0	0	4.8
2016-08-15_Ler_22C_Tray_1	15/08/2016	Ler_22C	1	9	642	384	95.7	50.3	14.3	10.7	60	116.5	82.2	0	4	149.3	4.8
2016-08-15_Ler_22C_Tray_1	15/08/2016	Ler_22C	1	10	899	384	70.4	46.1	11.6	10.3	67	91	77.3	0	4	141.1	4.8
2016-08-15_Ler_22C_Tray_1	15/08/2016	Ler_22C	1	11	1156	384	21.8	20.3	6.6	5	63.4	25.1	86.6	0	3	121.2	4.8
2016-08-15_Ler_22C_Tray_1	15/08/2016	Ler_22C	1	12	1417	384	79.2	50.5	12.8	10.5	61.4	103	76.8	0	4	144.1	4.8
2016-08-15_Ler_22C_Tray_1	15/08/2016	Ler_22C	1	13	128	640	63.4	42.9	11	9.9	67.3	82.2	77.1	0	4	146.3	4.8
2016-08-15_Ler_22C_Tray_1	15/08/2016	Ler_22C	1	14	385	640	0	0	0	0	0	0	0	0	0	0	4.8
2016-08-15_Ler_22C_Tray_1	15/08/2016	Ler_22C	1	15	642	640	72.4	46.3	12.4	9.7	59.9	91.9	78.8	0	4	136.4	4.8
2016-08-15_Ler_22C_Tray_1	15/08/2016	Ler_22C	1	16	899	640	96.9	53.8	13.8	11.8	64.4	123.6	78.4	0	4	152.4	4.8
2016-08-15_Ler_22C_Tray_1	15/08/2016	Ler_22C	1	17	1156	640	62.8	42.7	10.5	10.1	72.1	80.7	77.8	0	4	148.8	4.8
2016-08-15_Ler_22C_Tray_1	15/08/2016	Ler_22C	1	18	1417	640	81	55.5	14.5	10.1	49.3	108.9	74.4	0	4	140.6	4.8
2016-08-15_Ler_22C_Tray_1	15/08/2016	Ler_22C	1	19	128	900	55.1	38.2	10.1	9.1	68.5	70.9	77.7	0	4	131.8	4.8
2016-08-15_Ler_22C_Tray_1	15/08/2016	Ler_22C	1	20	385	900	0	0	0	0	0	0	0	0	0	0	4.8
2016-08-15_Ler_22C_Tray_1	15/08/2016	Ler_22C	1	21	642	900	89.4	55	14	10.7	57.7	116.1	77	0	4	153.2	4.8
2016-08-15_Ler_22C_Tray_1	15/08/2016	Ler_22C	1	22	899	900	74.9	44.4	11.4	10.3	73.8	91.5	81.8	0	5	152.9	4.8
2016-08-15_Ler_22C_Tray_1	15/08/2016	Ler_22C	1	23	1156	900	114.8	60.3	15.3	12.4	62.5	142	80.8	0	7	152	4.8
2016-08-15_Ler_22C_Tray_1	15/08/2016	Ler_22C	1	24	1417	900	45.6	32.7	9.3	7.9	67.2	55.6	82	0	4	143.1	4.8
2016-08-15_Ler_22C_Tray_2	15/08/2016	Ler_22C	2	1	128	128	78	58.2	17.3	8.2	33.1	109.5	71.2	0	4	129	4.6
2016-08-15_Ler_22C_Tray_2	15/08/2016	Ler_22C	2	2	385	128	66.6	42.6	11.9	9.7	59.9	87.7	76	0	5	141.7	4.6
2016-08-15_Ler_22C_Tray_2	15/08/2016	Ler_22C	2	3	642	128	73.8	45.7	12.3	10.4	61.7	95.7	77.1	0	4	141.6	4.6
2016-08-15_Ler_22C_Tray_2	15/08/2016	Ler_22C	2	4	899	128	99.5	66.3	15.6	12.3	52.2	143.8	69.2	0	4	137.5	4.6
2016-08-15_Ler_22C_Tray_2	15/08/2016	Ler_22C	2	5	1156	128	137.3	79.1	18.4	13.9	51.7	196.6	69.8	0	6	143.9	4.6
2016-08-15_Ler_22C_Tray_2	15/08/2016	Ler_22C	2	6	1417	128	93.8	53.1	14.1	11.7	60.4	124.2	75.5	0	4	150.2	4.6
2016-08-15_Ler_22C_Tray_2	15/08/2016	Ler_22C	2	7	128	384	65.8	50.5	15.4	7.8	35.5	92	71.5	0	4	126.8	4.6
2016-08-15_Ler_22C_Tray_2	15/08/2016	Ler_22C	2	8	385	384	97.4	58.7	15.2	11.5	54	134.4	72.5	0	5	147.2	4.6
2016-08-15_Ler_22C_Tray_2	15/08/2016	Ler_22C	2	9	642	384	87.3	50.1	13.2	11.3	63.8	113.3	77.1	0	4	146.5	4.6
2016-08-15_Ler_22C_Tray_2	15/08/2016	Ler_22C	2	10	899	384	91.9	55.6	15.8	10.4	46.9	125	73.5	0	4	152	4.6
2016-08-15_Ler_22C_Tray_2	15/08/2016	Ler_22C	2	11	1156	384	86.6	52.4	14.5	10	52.4	111.3	77.9	0	5	161.7	4.6
2016-08-15_Ler_22C_Tray_2	15/08/2016	Ler_22C	2	12	1417	384	84.3	53.6	14.7	9.7	49.6	110.8	76.1	0	4	160.2	4.6
2016-08-15_Ler_22C_Tray_2	15/08/2016	Ler_22C	2	13	128	640	95.3	54.8	15.2	11	52.9	125.7	75.8	0	5	151.8	4.6
2016-08-15_Ler_22C_Tray_2	15/08/2016	Ler_22C	2	14	385	640	89	46.5	13.9	10.4	59.1	109.3	81.5	0	4	173.3	4.6
2016-08-15_Ler_22C_Tray_2	15/08/2016	Ler_22C	2	15	642	640	71.3	48	12.1	10.6	61.8	96.1	74.1	0	4	149.1	4.6
2016-08-15_Ler_22C_Tray_2	15/08/2016	Ler_22C	2	16	899	640	45.8	35.4	11	7.1	47.9	60.6	75.6	0	4	139.8	4.6
2016-08-15_Ler_22C_Tray_2	15/08/2016	Ler_22C	2	17	1156	640	83.5	49.4	13.6	11	57.2	113	73.9	0	4	148.2	4.6
2016-08-15_Ler_22C_Tray_2	15/08/2016	Ler_22C	2	18	1417	640	100.5	56.4	14.7	11	59.1	126.5	79.5	0	7	173	4.6
2016-08-15_Ler_22C_Tray_2	15/08/2016	Ler_22C	2	19	128	900	34.9	31	8.4	7.1	62.3	45	77.5	0	4	124.7	4.6
2016-08-15_Ler_22C_Tray_2	15/08/2016	Ler_22C	2	20	385	900	79.6	56	14.3	10.6	49.7	111.1	71.7	0	4	141	4.6
2016-08-15_Ler_22C_Tray_2	15/08/2016	Ler_22C	2	21	642	900	63.9	39.8	11	8.9	66.8	76.1	83.9	0	4	168.3	4.6
2016-08-15_Ler_22C_Tray_2	15/08/2016	Ler_22C	2	22	899	900	57.8	37.4	10.2	9.3	71.1	71.3	81.1	0	4	162	4.6
2016-08-15_Ler_22C_Tray_2	15/08/2016	Ler_22C	2	23	1156	900	101.7	54	13.6	11.9	69.6	124.6	81.6	0	5	171.6	4.6
2016-08-15_Ler_22C_Tray_2	15/08/2016	Ler_22C	2	24	1417	900	105.7	60.9	14.5	12.6	64	139.4	75.8	0	5	146.4	4.6
2016-08-15_Ler_22C_Tray_3	15/08/2016	Ler_22C	3	1	128	128	64.4	42	13.4	7.7	45.9	79.3	81.2	0	4	151.9	4.8
2016-08-15_Ler_22C_Tray_3	15/08/2016	Ler_22C	3	2	385	128	117.3	70.2	16.5	12.5	54.9	159.9	73.4	0	8	146.4	4.8
2016-08-15_Ler_22C_Tray_3	15/08/2016	Ler_22C	3	3	642	128	94	56.9	15.7	11.5	48.8	133.6	70.4	0	4	137.9	4.8
2016-08-15_Ler_22C_Tray_3	15/08/2016	Ler_22C	3	4	899	128	100.2	63.3	15.4	12.7	53.5	146.7	68.3	0	8	135.2	4.8
2016-08-15_Ler_22C_Tray_3	15/08/2016	Ler_22C	3	5	1156	128	0	0	0	0	0	0	0	0	0	0	4.8
2016-08-15_Ler_22C_Tray_3	15/08/2016	Ler_22C	3	6	1417	128	88.6	54.6	13.8	12.5	59.4	126.4	70.1	0	5	149.6	4.8
2016-08-15_Ler_22C_Tray_3	15/08/2016	Ler_22C	3	7	128	384	63.8	38.8	10.6	9.6	71.6	77.2	82.6	0	4	160.6	4.8
2016-08-15_Ler_22C_Tray_3	15/08/2016	Ler_22C	3	8	385	384	90.6	56.7	13.2	12.5	66.7	125.4	72.2	0	4	145.9	4.8
2016-08-15_Ler_22C_Tray_3	15/08/2016	Ler_22C	3	9	642	384	87.6	49.7	13.8	10.9	58.7	113.3	77.3	0	4	146.6	4.8
2016-08-15_Ler_22C_Tray_3	15/08/2016	Ler_22C	3	10	899	384	74.1	48.7	12.1	11.1	64.4	101.3	73.2	0	5	147.3	4.8
2016-08-15_Ler_22C_Tray_3	15/08/2016	Ler_22C	3	11	1156	384	50.9	35	10	8.4	64.5	63	80.8	0	4	152.6	4.8
2016-08-15_Ler_22C_Tray_3	15/08/2016	Ler_22C	3	12	1417	384	58.3	38.6	10.9	8.6	63	70.4	82.8	0	4	168.1	4.8
2016-08-15_Ler_22C_Tray_3	15/08/2016	Ler_22C	3	13	128	640	93.6	57.7	14.6	11.9	55.8	128.1	73.1	0	5	141.2	4.8
2016-08-15_Ler_22C_Tray_3	15/08/2016	Ler_22C	3	14	385	640	50.9	36.4	9.4	9	73.5	64.1	79.5	0	4	145.7	4.8
2016-08-15_Ler_22C_Tray_3	15/08/2016	Ler_22C	3	15	642	640	56.2	39.8	11.1	8.1	58.5	70	80.4	0	4	156.1	4.8
2016-08-15_Ler_22C_Tray_3	15/08/2016	Ler_22C	3	16	899	640	79.8	42	12.7	9.8	62.7	94.1	84.9	0	4	174.1	4.8
2016-08-15_Ler_22C_Tray_3	15/08/2016	Ler_22C	3	17	1156	640	50.3	32.7	9.8	7.9	66.5	58.5	85.9	0	4	184.3	4.8
2016-08-15_Ler_22C_Tray_3	15/08/2016	Ler_22C	3	18	1417	640	23.5	19	6.5	5	71.5	25.2	93.4	0	4	178	4.8
2016-08-15_Ler_22C_Tray_3	15/08/2016	Ler_22C	3	19	128	900	117.2	73.5	18.8	13.6	42.3	178.8	65.5	0	7	128.7	4.8
2016-08-15_Ler_22C_Tray_3	15/08/2016	Ler_22C	3	20	385	900	72.8	51.1	11.9	11.1	65.4	100.7	72.3	0	4	141.8	4.8
2016-08-15_Ler_22C_Tray_3	15/08/2016	Ler_22C	3	21	642	900	42.6	30.5	9	7.5	67.3	50.6	84.1	0	4	159.1	4.8
2016-08-15_Ler_22C_Tray_3	15/08/2016	Ler_22C	3	22	899	900	0	0	0	0	0	0	0	0	0	0	4.8
2016-08-15_Ler_22C_Tray_3	15/08/2016	Ler_22C	3	23	1156	900	34.5	24.6	8.1	6.1	66.2	37.8	91.2	0	4	177.7	4.8
2016-08-15_Ler_22C_Tray_3	15/08/2016	Ler_22C	3	24	1417	900	87.4	52.1	14	10.2	56.9	109.8	79.6	0	4	161	4.8
2016-08-15_Ler_22C_Tray_4	15/08/2016	Ler_22C	4	1	128	128	19	17	5.5	4.8	80.8	20.4	93.3	0	4	140	4.8
2016-08-15_Ler_22C_Tray_4	15/08/2016	Ler_22C	4	2	385	128	69.5	44.1	10.9	10.7	73.9	90	77.3	0	4	141.6	4.8
2016-08-15_Ler_22C_Tray_4	15/08/2016	Ler_22C	4	3	642	128	0	0	0	0	0	0	0	0	0	0	4.8
2016-08-15_Ler_22C_Tray_4	15/08/2016	Ler_22C	4	4	899	128	62.5	43.6	10.9	9.5	66.4	78.4	79.8	0	4	145.4	4.8
2016-08-15_Ler_22C_Tray_4	15/08/2016	Ler_22C	4	5	1156	128	53.1	37.5	9.7	8.6	72.1	65.2	81.5	0	5	156.4	4.8
2016-08-15_Ler_22C_Tray_4	15/08/2016	Ler_22C	4	6	1417	128	70.7	39.6	12	9.3	62.5	84.8	83.4	0	4	171.3	4.8
2016-08-15_Ler_22C_Tray_4	15/08/2016	Ler_22C	4	7	128	384	66.7	41.3	11.4	9.7	65.8	82.2	81.2	0	4	160	4.8
2016-08-15_Ler_22C_Tray_4	15/08/2016	Ler_22C	4	8	385	384	85.5	51.1	14.3	10.3	53.1	113	75.7	0	4	155	4.8
2016-08-15_Ler_22C_Tray_4	15/08/2016	Ler_22C	4	9	642	384	99	54.8	15.4	11.2	53.4	128.9	76.8	0	4	151.3	4.8
2016-08-15_Ler_22C_Tray_4	15/08/2016	Ler_22C	4	10	899	384	69.5	46.5	12.4	9.1	57.3	88.2	78.7	0	4	159.9	4.8
2016-08-15_Ler_22C_Tray_4	15/08/2016	Ler_22C	4	11	1156	384	67.1	42.4	11.8	9.5	61.4	81.9	81.9	0	3	169.2	4.8
2016-08-15_Ler_22C_Tray_4	15/08/2016	Ler_22C	4	12	1417	384	0	0	0	0	0	0	0	0	0	0	4.8
2016-08-15_Ler_22C_Tray_4	15/08/2016	Ler_22C	4	13	128	640	101.9	59.6	15.2	12.4	56.5	141.8	71.9	0	7	145.6	4.8
2016-08-15_Ler_22C_Tray_4	15/08/2016	Ler_22C	4	14	385	640	81.7	50	13.1	11.2	61	109.5	74.6	0	4	148.1	4.8
2016-08-15_Ler_22C_Tray_4	15/08/2016	Ler_22C	4	15	642	640	44.5	30.3	9.1	7.6	69.1	51.7	86	0	4	152.6	4.8
2016-08-15_Ler_22C_Tray_4	15/08/2016	Ler_22C	4	16	899	640	76.7	43.5	12.4	9.9	63.3	94	81.5	0	5	162.4	4.8
2016-08-15_Ler_22C_Tray_4	15/08/2016	Ler_22C	4	17	1156	640	60.5	39.8	10.5	9.5	69.6	76.5	79.1	0	4	146.1	4.8
2016-08-15_Ler_22C_Tray_4	15/08/2016	Ler_22C	4	18	1417	640	82.7	47	13.5	9.9	58	103.3	80.1	0	4	163.3	4.8
2016-08-15_Ler_22C_Tray_4	15/08/2016	Ler_22C	4	19	128	900	49.8	30.4	9.3	8	73.9	56.1	88.8	0	4	162.5	4.8
2016-08-15_Ler_22C_Tray_4	15/08/2016	Ler_22C	4	20	385	900	83.2	51	13.3	10.7	60.2	107.3	77.5	0	4	151.9	4.8
2016-08-15_Ler_22C_Tray_4	15/08/2016	Ler_22C	4	21	642	900	97.6	54	14.1	12.2	62.5	126.3	77.3	0	5	154.6	4.8
2016-08-15_Ler_22C_Tray_4	15/08/2016	Ler_22C	4	22	899	900	14.4	15.1	5.7	3.6	56.6	15.4	93.4	0	2	148.4	4.8
2016-08-15_Ler_22C_Tray_4	15/08/2016	Ler_22C	4	23	1156	900	58.4	37.9	9.9	9.5	76	70.5	82.9	0	4	146	4.8
2016-08-15_Ler_22C_Tray_4	15/08/2016	Ler_22C	4	24	1417	900	0	0	0	0	0	0	0	0	0	0	4.8
2016-08-16_Ler_22C_Tray_1	16/08/2016	Ler_22C	1	1	128	128	47.2	31.2	8.7	8.5	79.5	55.7	84.8	0	4	159.4	4.6
2016-08-16_Ler_22C_Tray_1	16/08/2016	Ler_22C	1	2	385	128	0	0	0	0	0	0	0	0	0	0	4.6
2016-08-16_Ler_22C_Tray_1	16/08/2016	Ler_22C	1	3	642	128	0	0	0	0	0	0	0	0	0	0	4.6
2016-08-16_Ler_22C_Tray_1	16/08/2016	Ler_22C	1	4	899	128	110	57.2	14.8	12	64.1	135.7	81.1	0	9	166.3	4.6
2016-08-16_Ler_22C_Tray_1	16/08/2016	Ler_22C	1	5	1156	128	152.2	58.6	17.4	12.8	64.1	171.6	88.7	0	7	179.7	4.6
2016-08-16_Ler_22C_Tray_1	16/08/2016	Ler_22C	1	6	1417	128	111.6	58.5	15.4	12	59.7	138.8	80.4	0	7	162	4.6
2016-08-16_Ler_22C_Tray_1	16/08/2016	Ler_22C	1	7	128	384	144.8	67.3	19.3	12.6	49.3	185.3	78.1	0	5	173.1	4.6
[truncated: 1,649 more rows]
