# Supplementary material for: Leaf-GP: an open and automated software application for measuring growth phenotypes for arabidopsis and wheat
Source: Plant Methods. 2017 Dec 22;13:117. doi: 10.1186/s13007-017-0266-3 (PMC5740932; doi:10.1186/s13007-017-0266-3)
Supplement: Supplementary file 9 — Additional file 9. Multiple trait measurements results based on spt-2 12, 17, 22 °C [file 13007_2017_266_MOESM9_ESM.csv]

Img_name	EXP_Date	Genotype_Treatment	Tray_No	Pot_ID	Pot_X	Pot_Y	Projected_LeafArea(mm^2)	Leaf_perimeter(mm)	Convex_Length(mm)	Convex_Width(mm)	Stockiness(%)	Leaf_ConvexHull(mm^2)	Leaf_Compactness(%)	Large_Leaf_No	Leaf_TotalNo	Greenness(0-255)	pix2mm2_ratio
2016-11-07_spt2_17C_Tray_1	07/11/2016	spt2_17C	1	1	128	128	40.3	33.3	9.8	6.9	53.7	51.1	78.9	0	4	163	4.5
2016-11-07_spt2_17C_Tray_1	07/11/2016	spt2_17C	1	2	385	128	48.7	38.2	9.8	8.4	64.9	62.3	78.3	0	4	163.3	4.5
2016-11-07_spt2_17C_Tray_1	07/11/2016	spt2_17C	1	3	642	128	35.2	36	8.2	7.3	66.3	46	76.5	0	4	153.3	4.5
2016-11-07_spt2_17C_Tray_1	07/11/2016	spt2_17C	1	4	899	128	38.3	29.6	8	7.3	76.2	45.1	85	0	4	168.8	4.5
2016-11-07_spt2_17C_Tray_1	07/11/2016	spt2_17C	1	5	1156	128	42.8	36.5	9.1	7.8	65.6	54.3	78.7	0	4	159.6	4.5
2016-11-07_spt2_17C_Tray_1	07/11/2016	spt2_17C	1	6	1417	128	42.9	32.2	8.4	8	76.5	51.6	83.1	0	4	172.3	4.5
2016-11-07_spt2_17C_Tray_1	07/11/2016	spt2_17C	1	7	128	384	35.4	29.3	8	7.1	70.3	44.3	79.7	0	4	155.1	4.5
2016-11-07_spt2_17C_Tray_1	07/11/2016	spt2_17C	1	8	385	384	42.6	33.9	9.3	7.3	62.3	52.9	80.5	0	4	163.4	4.5
2016-11-07_spt2_17C_Tray_1	07/11/2016	spt2_17C	1	9	642	384	29.7	26.9	8	5.8	59.1	35.8	83	0	4	158.2	4.5
2016-11-07_spt2_17C_Tray_1	07/11/2016	spt2_17C	1	10	899	384	46.6	45.4	10.7	7.8	52.2	64	72.8	0	4	160.7	4.5
2016-11-07_spt2_17C_Tray_1	07/11/2016	spt2_17C	1	11	1156	384	46.1	37.2	9.8	8	61.4	59.6	77.4	0	4	167	4.5
2016-11-07_spt2_17C_Tray_1	07/11/2016	spt2_17C	1	12	1417	384	59.8	40	11.1	8.9	61.6	74.6	80.1	0	4	167	4.5
2016-11-07_spt2_17C_Tray_1	07/11/2016	spt2_17C	1	13	128	640	37.3	31.9	8.2	7.6	70.2	46.3	80.5	0	4	164.3	4.5
2016-11-07_spt2_17C_Tray_1	07/11/2016	spt2_17C	1	14	385	640	45.9	39.4	9.1	8.7	70.4	60.1	76.3	0	4	157.4	4.5
2016-11-07_spt2_17C_Tray_1	07/11/2016	spt2_17C	1	15	642	640	22.2	20.3	7.1	4.7	56	25.2	88.1	0	4	163.5	4.5
2016-11-07_spt2_17C_Tray_1	07/11/2016	spt2_17C	1	16	899	640	45.4	40.3	9.6	8.2	63.3	59.7	76	0	4	160.2	4.5
2016-11-07_spt2_17C_Tray_1	07/11/2016	spt2_17C	1	17	1156	640	34.4	33.7	8.7	6.7	58.3	43.8	78.5	0	4	160.4	4.5
2016-11-07_spt2_17C_Tray_1	07/11/2016	spt2_17C	1	18	1417	640	64.4	54.5	11.8	10.7	59.2	95.7	67.4	0	4	146.3	4.5
2016-11-07_spt2_17C_Tray_1	07/11/2016	spt2_17C	1	19	128	900	40.6	30.6	8.9	7.1	65.5	48.2	84.2	0	4	173.8	4.5
2016-11-07_spt2_17C_Tray_1	07/11/2016	spt2_17C	1	20	385	900	22.5	19.4	6.2	4.9	73.9	24.4	92.1	0	4	181.2	4.5
2016-11-07_spt2_17C_Tray_1	07/11/2016	spt2_17C	1	21	642	900	38.1	32.8	8.7	7.3	64.6	48.8	78.1	0	4	155.6	4.5
2016-11-07_spt2_17C_Tray_1	07/11/2016	spt2_17C	1	22	899	900	27.2	28.1	7.8	5.8	57.3	34.4	79.1	0	4	145.2	4.5
2016-11-07_spt2_17C_Tray_1	07/11/2016	spt2_17C	1	23	1156	900	34.1	32.1	8	7.3	67.9	44.6	76.5	0	4	145.7	4.5
2016-11-07_spt2_17C_Tray_1	07/11/2016	spt2_17C	1	24	1417	900	18.6	19.5	6.2	4.4	61.1	21.3	87	0	4	161.3	4.5
2016-11-07_spt2_17C_Tray_2	07/11/2016	spt2_17C	2	1	128	128	56.8	39.6	10.6	8.8	64.4	71.9	79.1	0	4	150	4.5
2016-11-07_spt2_17C_Tray_2	07/11/2016	spt2_17C	2	2	385	128	47.4	41.1	9.7	8.4	64	63.2	75	0	4	147.7	4.5
2016-11-07_spt2_17C_Tray_2	07/11/2016	spt2_17C	2	3	642	128	27.4	37	8.4	6.4	49.6	40.6	67.4	0	4	128.4	4.5
2016-11-07_spt2_17C_Tray_2	07/11/2016	spt2_17C	2	4	899	128	40.8	39.4	9.3	7.9	60.5	56.7	72	0	4	141.7	4.5
2016-11-07_spt2_17C_Tray_2	07/11/2016	spt2_17C	2	5	1156	128	54.5	48.3	11.7	9.1	50.7	80	68.1	0	4	136.2	4.5
2016-11-07_spt2_17C_Tray_2	07/11/2016	spt2_17C	2	6	1417	128	23.9	23.6	8.4	4.4	43.3	28.2	84.9	0	3	142.4	4.5
2016-11-07_spt2_17C_Tray_2	07/11/2016	spt2_17C	2	7	128	384	49.6	40.2	10.2	8.4	61.2	65.4	75.8	0	4	158	4.5
2016-11-07_spt2_17C_Tray_2	07/11/2016	spt2_17C	2	8	385	384	33.8	28.7	8.2	6.6	64.5	41.3	81.7	0	4	146.2	4.5
2016-11-07_spt2_17C_Tray_2	07/11/2016	spt2_17C	2	9	642	384	22.3	23.1	6.8	5.1	60.5	25.8	86.2	0	4	159.1	4.5
2016-11-07_spt2_17C_Tray_2	07/11/2016	spt2_17C	2	10	899	384	47.3	41.2	9.9	8.4	61.1	62.2	76.1	0	4	153.4	4.5
2016-11-07_spt2_17C_Tray_2	07/11/2016	spt2_17C	2	11	1156	384	61.7	52.3	11	10.2	64.5	85.3	72.3	0	4	148.9	4.5
2016-11-07_spt2_17C_Tray_2	07/11/2016	spt2_17C	2	12	1417	384	31.9	29.3	8.4	6.4	57.8	40	79.9	0	4	139.9	4.5
2016-11-07_spt2_17C_Tray_2	07/11/2016	spt2_17C	2	13	128	640	44.6	34.8	9.5	7.7	63	55.3	80.6	0	4	150.5	4.5
2016-11-07_spt2_17C_Tray_2	07/11/2016	spt2_17C	2	14	385	640	41.8	40.5	10.6	7.3	47.4	58.4	71.5	0	4	137.5	4.5
2016-11-07_spt2_17C_Tray_2	07/11/2016	spt2_17C	2	15	642	640	19.7	18.9	6.2	4.6	65.8	22.1	89.4	0	4	149.6	4.5
2016-11-07_spt2_17C_Tray_2	07/11/2016	spt2_17C	2	16	899	640	21	21.5	7.1	4.4	53.6	24.1	87.2	0	3	160.1	4.5
2016-11-07_spt2_17C_Tray_2	07/11/2016	spt2_17C	2	17	1156	640	52	37	9.9	8.6	67.1	65.8	79	0	5	154.9	4.5
2016-11-07_spt2_17C_Tray_2	07/11/2016	spt2_17C	2	18	1417	640	45.3	39.7	10.2	8.2	55.9	62.3	72.7	0	4	149.9	4.5
2016-11-07_spt2_17C_Tray_2	07/11/2016	spt2_17C	2	19	128	900	61.6	52.4	11	10.2	64.4	86.5	71.2	0	4	142	4.5
2016-11-07_spt2_17C_Tray_2	07/11/2016	spt2_17C	2	20	385	900	48.7	44.7	9.7	9.3	65.7	68.6	71	0	4	133.1	4.5
2016-11-07_spt2_17C_Tray_2	07/11/2016	spt2_17C	2	21	642	900	40.3	34.4	9.1	7.5	62.6	51.5	78.2	0	4	144.4	4.5
2016-11-07_spt2_17C_Tray_2	07/11/2016	spt2_17C	2	22	899	900	42.2	32.4	8.6	7.9	72.4	53	79.6	0	4	149.2	4.5
2016-11-07_spt2_17C_Tray_2	07/11/2016	spt2_17C	2	23	1156	900	11.5	16.8	5.7	3.1	44.5	13.4	85.5	0	3	122.6	4.5
2016-11-07_spt2_17C_Tray_2	07/11/2016	spt2_17C	2	24	1417	900	32.5	25.6	8.2	5.7	62	37	87.8	0	4	162.7	4.5
2016-11-07_spt2_17C_Tray_3	07/11/2016	spt2_17C	3	1	128	128	18	17.8	6.1	4.2	60.9	19.9	90.4	0	4	166.5	4.6
2016-11-07_spt2_17C_Tray_3	07/11/2016	spt2_17C	3	2	385	128	55.2	42.3	10.3	9.2	66.4	73.1	75.5	0	4	151.9	4.6
2016-11-07_spt2_17C_Tray_3	07/11/2016	spt2_17C	3	3	642	128	46.6	31.7	8.8	8.3	77.5	55.6	83.9	0	4	171.1	4.6
2016-11-07_spt2_17C_Tray_3	07/11/2016	spt2_17C	3	4	899	128	49.1	36.6	9.6	8.3	67.4	60.9	80.6	0	5	165.8	4.6
2016-11-07_spt2_17C_Tray_3	07/11/2016	spt2_17C	3	5	1156	128	23.5	20.6	6.6	5.3	69.5	26.2	89.8	0	4	170.8	4.6
2016-11-07_spt2_17C_Tray_3	07/11/2016	spt2_17C	3	6	1417	128	33.4	26.6	8.3	6.1	61.5	39.4	84.7	0	4	166	4.6
2016-11-07_spt2_17C_Tray_3	07/11/2016	spt2_17C	3	7	128	384	18.9	21.9	8.5	3.7	33.1	23.7	79.8	0	3	154.9	4.6
2016-11-07_spt2_17C_Tray_3	07/11/2016	spt2_17C	3	8	385	384	48.6	34.1	9.2	8.8	73.3	60.2	80.7	0	4	172.7	4.6
2016-11-07_spt2_17C_Tray_3	07/11/2016	spt2_17C	3	9	642	384	27.5	24.9	7	6.3	71.4	33.6	81.8	0	4	142.7	4.6
2016-11-07_spt2_17C_Tray_3	07/11/2016	spt2_17C	3	10	899	384	19.5	18.7	7	3.9	50.6	21.5	90.6	0	3	172.9	4.6
2016-11-07_spt2_17C_Tray_3	07/11/2016	spt2_17C	3	11	1156	384	24.6	20.9	7.7	4.6	53.3	27.1	90.6	0	4	160.7	4.6
2016-11-07_spt2_17C_Tray_3	07/11/2016	spt2_17C	3	12	1417	384	49.3	35.9	9.2	8.8	74.3	61.2	80.5	0	4	159	4.6
2016-11-07_spt2_17C_Tray_3	07/11/2016	spt2_17C	3	13	128	640	30.2	22.9	7	6.3	78.5	33.4	90.4	0	4	176.6	4.6
2016-11-07_spt2_17C_Tray_3	07/11/2016	spt2_17C	3	14	385	640	44.3	30.8	8.5	7.9	77.5	52	85.3	0	4	166.2	4.6
2016-11-07_spt2_17C_Tray_3	07/11/2016	spt2_17C	3	15	642	640	44.9	32.1	8.8	8.1	74.6	55.1	81.4	0	4	167.4	4.6
2016-11-07_spt2_17C_Tray_3	07/11/2016	spt2_17C	3	16	899	640	28.2	22.8	7.4	5.5	64.8	31.6	89.2	0	5	169.5	4.6
2016-11-07_spt2_17C_Tray_3	07/11/2016	spt2_17C	3	17	1156	640	21.7	19.3	6.8	4.6	60.2	23.8	91.2	0	4	166.4	4.6
2016-11-07_spt2_17C_Tray_3	07/11/2016	spt2_17C	3	18	1417	640	51.5	34.5	9.4	8.8	74	63.1	81.6	0	4	176	4.6
2016-11-07_spt2_17C_Tray_3	07/11/2016	spt2_17C	3	19	128	900	46.9	33.7	9.2	8.3	70.7	58	80.8	0	4	162.8	4.6
2016-11-07_spt2_17C_Tray_3	07/11/2016	spt2_17C	3	20	385	900	28.3	24.7	7.4	5.9	65.2	33.3	85.2	0	4	159	4.6
2016-11-07_spt2_17C_Tray_3	07/11/2016	spt2_17C	3	21	642	900	52.5	36.4	10.1	8.5	66	65.2	80.5	0	4	161.1	4.6
2016-11-07_spt2_17C_Tray_3	07/11/2016	spt2_17C	3	22	899	900	15.4	17.1	5.9	3.9	56.2	17.7	87	0	3	143	4.6
2016-11-07_spt2_17C_Tray_3	07/11/2016	spt2_17C	3	23	1156	900	47.4	37.2	9.8	8.3	62.2	62.8	75.5	0	4	150.8	4.6
2016-11-07_spt2_17C_Tray_3	07/11/2016	spt2_17C	3	24	1417	900	53.9	36.5	9.4	9.2	77.5	66.6	80.9	0	4	167.8	4.6
2016-11-07_spt2_17C_Tray_4	07/11/2016	spt2_17C	4	1	128	128	59.4	43.7	10.7	9.4	65.8	76.8	77.3	0	4	161.4	4.6
2016-11-07_spt2_17C_Tray_4	07/11/2016	spt2_17C	4	2	385	128	59.6	44.2	10.9	9.2	63.4	76.1	78.2	0	4	160.2	4.6
2016-11-07_spt2_17C_Tray_4	07/11/2016	spt2_17C	4	3	642	128	43.8	35.3	9	8.3	69.3	56.2	78	0	4	156.9	4.6
2016-11-07_spt2_17C_Tray_4	07/11/2016	spt2_17C	4	4	899	128	48.9	43.2	9.8	8.5	64.3	63.9	76.6	0	4	161.3	4.6
2016-11-07_spt2_17C_Tray_4	07/11/2016	spt2_17C	4	5	1156	128	41.5	34.4	9	7.4	65.6	51.4	80.6	0	5	155.4	4.6
2016-11-07_spt2_17C_Tray_4	07/11/2016	spt2_17C	4	6	1417	128	54.5	44.2	10.3	9.2	65.6	72.7	74.9	0	4	160.9	4.6
2016-11-07_spt2_17C_Tray_4	07/11/2016	spt2_17C	4	7	128	384	60.2	46.1	10.3	10.1	72.5	80.3	74.9	0	4	155	4.6
2016-11-07_spt2_17C_Tray_4	07/11/2016	spt2_17C	4	8	385	384	50.8	41.8	10.3	8.8	61.2	68	74.7	0	4	151.6	4.6
2016-11-07_spt2_17C_Tray_4	07/11/2016	spt2_17C	4	9	642	384	74.2	50.8	13.3	9.4	53	95.5	77.7	0	4	162.4	4.6
2016-11-07_spt2_17C_Tray_4	07/11/2016	spt2_17C	4	10	899	384	33.5	37.1	8.5	6.6	58.6	44.1	76.1	0	4	153.4	4.6
2016-11-07_spt2_17C_Tray_4	07/11/2016	spt2_17C	4	11	1156	384	51.8	37.3	9.4	9	74.5	64.3	80.6	0	4	174.9	4.6
2016-11-07_spt2_17C_Tray_4	07/11/2016	spt2_17C	4	12	1417	384	49.3	34.2	9.6	8.1	67.7	61	80.9	0	4	170.5	4.6
2016-11-07_spt2_17C_Tray_4	07/11/2016	spt2_17C	4	13	128	640	56.5	40.8	10.1	9.4	71	72.2	78.2	0	4	166.3	4.6
2016-11-07_spt2_17C_Tray_4	07/11/2016	spt2_17C	4	14	385	640	37.7	34.7	9	7	59.6	48.4	77.9	0	4	158.2	4.6
2016-11-07_spt2_17C_Tray_4	07/11/2016	spt2_17C	4	15	642	640	42.9	36.3	10.1	7.4	53.9	57.6	74.4	0	4	152.1	4.6
2016-11-07_spt2_17C_Tray_4	07/11/2016	spt2_17C	4	16	899	640	51.3	41	10.1	8.8	64.4	67.3	76.2	0	4	158.7	4.6
2016-11-07_spt2_17C_Tray_4	07/11/2016	spt2_17C	4	17	1156	640	45.5	42.3	9.6	8.3	62.5	61.2	74.4	0	4	151.3	4.6
2016-11-07_spt2_17C_Tray_4	07/11/2016	spt2_17C	4	18	1417	640	48.8	37.7	10.1	8.1	61.3	62.7	77.8	0	4	170	4.6
2016-11-07_spt2_17C_Tray_4	07/11/2016	spt2_17C	4	19	128	900	44.6	38.9	9.6	8.1	61.2	59.5	74.9	0	4	152.2	4.6
2016-11-07_spt2_17C_Tray_4	07/11/2016	spt2_17C	4	20	385	900	41.7	37.3	9.6	7.4	57.2	53.6	77.7	0	4	146.2	4.6
2016-11-07_spt2_17C_Tray_4	07/11/2016	spt2_17C	4	21	642	900	22.1	23.6	6.3	5.5	69.8	27.1	81.4	0	4	160	4.6
2016-11-07_spt2_17C_Tray_4	07/11/2016	spt2_17C	4	22	899	900	54.5	41.3	10.3	8.8	65.6	68.4	79.6	0	4	166	4.6
2016-11-07_spt2_17C_Tray_4	07/11/2016	spt2_17C	4	23	1156	900	33.9	29.2	9.2	5.9	51	41.3	81.9	0	3	153.5	4.6
2016-11-07_spt2_17C_Tray_4	07/11/2016	spt2_17C	4	24	1417	900	31.3	26.9	8.5	5.7	54.7	37.3	83.8	0	4	174.2	4.6
2016-11-09_spt2_17C_Tray_1	09/11/2016	spt2_17C	1	1	128	128	58.6	39	10.3	9.3	69.7	73.9	79.3	0	4	175.2	4.6
2016-11-09_spt2_17C_Tray_1	09/11/2016	spt2_17C	1	2	385	128	70.5	51	11.4	10.6	68.8	93.3	75.6	0	5	172.6	4.6
2016-11-09_spt2_17C_Tray_1	09/11/2016	spt2_17C	1	3	642	128	50.3	41.4	10.6	8.2	57.4	65.4	76.9	0	5	170.8	4.6
2016-11-09_spt2_17C_Tray_1	09/11/2016	spt2_17C	1	4	899	128	49	36.1	11	7.1	51.6	59.7	82	0	4	183.3	4.6
2016-11-09_spt2_17C_Tray_1	09/11/2016	spt2_17C	1	5	1156	128	61.1	44.8	11.4	9.3	59.7	80.8	75.6	0	4	171	4.6
2016-11-09_spt2_17C_Tray_1	09/11/2016	spt2_17C	1	6	1417	128	55.1	43	11.2	8.2	55.9	70.2	78.5	0	4	181	4.6
2016-11-09_spt2_17C_Tray_1	09/11/2016	spt2_17C	1	7	128	384	56.5	45	11	9.1	59.5	75.2	75.1	0	4	164.1	4.6
2016-11-09_spt2_17C_Tray_1	09/11/2016	spt2_17C	1	8	385	384	56.2	43.7	10.3	9.5	66.9	74.8	75.2	0	4	170.2	4.6
2016-11-09_spt2_17C_Tray_1	09/11/2016	spt2_17C	1	9	642	384	40	34.1	8.6	7.5	68.5	50.4	79.3	0	4	169.6	4.6
2016-11-09_spt2_17C_Tray_1	09/11/2016	spt2_17C	1	10	899	384	62.5	52	11.9	9.7	56.7	89.2	70.1	0	4	163.7	4.6
2016-11-09_spt2_17C_Tray_1	09/11/2016	spt2_17C	1	11	1156	384	63.5	47.1	12.1	9.1	55.5	83.9	75.7	0	4	176.6	4.6
2016-11-09_spt2_17C_Tray_1	09/11/2016	spt2_17C	1	12	1417	384	80.1	54.3	13.8	9.9	53.6	104.2	76.9	0	5	176	4.6
2016-11-09_spt2_17C_Tray_1	09/11/2016	spt2_17C	1	13	128	640	55.8	42.8	10.8	8.6	61.2	71.7	77.9	0	5	171.1	4.6
2016-11-09_spt2_17C_Tray_1	09/11/2016	spt2_17C	1	14	385	640	64.3	44.9	11.9	9.3	58.3	85.3	75.4	0	4	168.6	4.6
2016-11-09_spt2_17C_Tray_1	09/11/2016	spt2_17C	1	15	642	640	32.4	32.8	7.3	7.1	76.8	40.5	80	0	4	166	4.6
2016-11-09_spt2_17C_Tray_1	09/11/2016	spt2_17C	1	16	899	640	67.2	52.3	12.3	9.5	56.7	88.9	75.6	0	4	179.2	4.6
2016-11-09_spt2_17C_Tray_1	09/11/2016	spt2_17C	1	17	1156	640	46	47	9.7	8.6	62.3	63.3	72.8	0	4	166.6	4.6
2016-11-09_spt2_17C_Tray_1	09/11/2016	spt2_17C	1	18	1417	640	88.3	65.6	14.7	11.2	52.3	124.4	70.9	0	5	164.4	4.6
2016-11-09_spt2_17C_Tray_1	09/11/2016	spt2_17C	1	19	128	900	61.7	39.3	11	8.8	65.1	75.2	82	0	4	181.6	4.6
2016-11-09_spt2_17C_Tray_1	09/11/2016	spt2_17C	1	20	385	900	31.2	32.6	7.5	6.7	69.7	39.4	79.1	0	4	167.5	4.6
2016-11-09_spt2_17C_Tray_1	09/11/2016	spt2_17C	1	21	642	900	56.7	49.1	11.6	9.3	53.3	81.5	69.6	0	4	159.6	4.6
2016-11-09_spt2_17C_Tray_1	09/11/2016	spt2_17C	1	22	899	900	39.2	42.6	9.5	7.5	55.5	53.8	72.9	0	4	158	4.6
2016-11-09_spt2_17C_Tray_1	09/11/2016	spt2_17C	1	23	1156	900	61.6	48	11	9.9	65	82.4	74.8	0	5	169.7	4.6
2016-11-09_spt2_17C_Tray_1	09/11/2016	spt2_17C	1	24	1417	900	28	24.1	7.5	5.8	62.7	33.2	84.3	0	4	166.6	4.6
2016-11-09_spt2_17C_Tray_2	09/11/2016	spt2_17C	2	1	128	128	82.2	49.2	13.1	10.7	61.3	104.5	78.7	0	4	171.6	4.6
2016-11-09_spt2_17C_Tray_2	09/11/2016	spt2_17C	2	2	385	128	69.4	53.1	12.9	9.8	53.5	96.2	72.2	0	5	164.1	4.6
2016-11-09_spt2_17C_Tray_2	09/11/2016	spt2_17C	2	3	642	128	44.6	43.8	9.8	8.5	59.1	63.4	70.4	0	4	154.8	4.6
2016-11-09_spt2_17C_Tray_2	09/11/2016	spt2_17C	2	4	899	128	62.3	53.7	13.5	8.3	43.5	85.8	72.6	0	4	170	4.6
2016-11-09_spt2_17C_Tray_2	09/11/2016	spt2_17C	2	5	1156	128	84.1	55.4	14.4	11.1	51.8	121.4	69.3	0	5	163.7	4.6
2016-11-09_spt2_17C_Tray_2	09/11/2016	spt2_17C	2	6	1417	128	40	33.8	8.7	7.8	67.1	51.2	78.2	0	4	165	4.6
2016-11-09_spt2_17C_Tray_2	09/11/2016	spt2_17C	2	7	128	384	76.3	49.7	12.6	9.8	60.8	95	80.3	0	3	182.1	4.6
2016-11-09_spt2_17C_Tray_2	09/11/2016	spt2_17C	2	8	385	384	50.1	39.4	10.2	8.3	60.9	63.9	78.4	0	4	171.5	4.6
2016-11-09_spt2_17C_Tray_2	09/11/2016	spt2_17C	2	9	642	384	32	28.7	7.8	6.8	66.2	40	80	0	4	172.9	4.6
2016-11-09_spt2_17C_Tray_2	09/11/2016	spt2_17C	2	10	899	384	79	48.9	13.9	9.4	51.7	100.6	78.5	0	4	178.6	4.6
2016-11-09_spt2_17C_Tray_2	09/11/2016	spt2_17C	2	11	1156	384	88.5	61.5	15.3	10.9	48.5	125.2	70.7	0	5	171.5	4.6
2016-11-09_spt2_17C_Tray_2	09/11/2016	spt2_17C	2	12	1417	384	45.4	39	9.8	8.5	60.2	62.6	72.6	0	4	165.5	4.6
2016-11-09_spt2_17C_Tray_2	09/11/2016	spt2_17C	2	13	128	640	61.6	43.6	12	8.7	54.6	80.3	76.7	0	5	168.3	4.6
2016-11-09_spt2_17C_Tray_2	09/11/2016	spt2_17C	2	14	385	640	78.4	54.7	13.1	10.9	58.4	108.3	72.4	0	4	176.5	4.6
2016-11-09_spt2_17C_Tray_2	09/11/2016	spt2_17C	2	15	642	640	32.1	31.6	8.5	6.5	56.7	43	74.8	0	4	158.3	4.6
2016-11-09_spt2_17C_Tray_2	09/11/2016	spt2_17C	2	16	899	640	32.8	28.3	7.8	6.5	67.8	39.7	82.4	0	4	173.6	4.6
2016-11-09_spt2_17C_Tray_2	09/11/2016	spt2_17C	2	17	1156	640	76.8	57.4	14.2	9.6	48.8	104.8	73.4	0	5	174.3	4.6
2016-11-09_spt2_17C_Tray_2	09/11/2016	spt2_17C	2	18	1417	640	72	51.9	12.4	10	59.4	96.1	74.9	0	5	179.1	4.6
2016-11-09_spt2_17C_Tray_2	09/11/2016	spt2_17C	2	19	128	900	88.3	59.2	14.4	11.1	54.4	121.9	72.5	0	5	165.5	4.6
2016-11-09_spt2_17C_Tray_2	09/11/2016	spt2_17C	2	20	385	900	52.9	45.1	13.1	7.4	39.4	74.2	71.2	0	4	162	4.6
2016-11-09_spt2_17C_Tray_2	09/11/2016	spt2_17C	2	21	642	900	62	42.3	10.9	9.8	66.5	81.1	76.5	0	4	178.1	4.6
2016-11-09_spt2_17C_Tray_2	09/11/2016	spt2_17C	2	22	899	900	69.4	46.3	12.6	9.4	55.3	90.6	76.6	0	5	182.1	4.6
2016-11-09_spt2_17C_Tray_2	09/11/2016	spt2_17C	2	23	1156	900	22.9	26.1	7	5.4	60.1	29.5	77.8	0	4	152.4	4.6
2016-11-09_spt2_17C_Tray_2	09/11/2016	spt2_17C	2	24	1417	900	46.7	35.3	8.9	8.5	74.5	58.7	79.5	0	4	176.2	4.6
2016-11-09_spt2_17C_Tray_3	09/11/2016	spt2_17C	3	1	128	128	29.6	23.7	6.9	6.2	79.5	33.5	88.3	0	4	162.8	4.7
2016-11-09_spt2_17C_Tray_3	09/11/2016	spt2_17C	3	2	385	128	64.4	47.8	11.8	9.9	58.6	90	71.6	0	4	155.2	4.7
2016-11-09_spt2_17C_Tray_3	09/11/2016	spt2_17C	3	3	642	128	57.5	44.3	11	9.2	60.8	76.8	74.8	0	4	159.1	4.7
2016-11-09_spt2_17C_Tray_3	09/11/2016	spt2_17C	3	4	899	128	77.4	45.7	13.1	9.5	57.2	94.4	82	0	4	172.7	4.7
2016-11-09_spt2_17C_Tray_3	09/11/2016	spt2_17C	3	5	1156	128	36.3	28.8	8.8	6.7	59.4	43.5	83.3	0	4	171.3	4.7
2016-11-09_spt2_17C_Tray_3	09/11/2016	spt2_17C	3	6	1417	128	58.5	37.7	11	8.8	61.9	73.4	79.7	0	4	168.4	4.7
2016-11-09_spt2_17C_Tray_3	09/11/2016	spt2_17C	3	7	128	384	48.1	35.8	12	6.7	42.2	60.4	79.7	0	4	181.7	4.7
2016-11-09_spt2_17C_Tray_3	09/11/2016	spt2_17C	3	8	385	384	79.9	50	14.2	9.7	50.5	103.8	77	0	5	168	4.7
2016-11-09_spt2_17C_Tray_3	09/11/2016	spt2_17C	3	9	642	384	27	26.5	7.3	6.2	64.2	34.1	79	0	4	140.4	4.7
2016-11-09_spt2_17C_Tray_3	09/11/2016	spt2_17C	3	10	899	384	33	28.1	7.5	7.1	74.2	41	80.5	0	4	163.3	4.7
2016-11-09_spt2_17C_Tray_3	09/11/2016	spt2_17C	3	11	1156	384	42.9	32.9	8.8	7.7	70.3	53.3	80.5	0	4	161.3	4.7
2016-11-09_spt2_17C_Tray_3	09/11/2016	spt2_17C	3	12	1417	384	72.7	45.6	13.1	9.2	53.8	94.4	77	0	5	168.5	4.7
2016-11-09_spt2_17C_Tray_3	09/11/2016	spt2_17C	3	13	128	640	45.5	32.5	9.9	7.3	59.2	55.1	82.6	0	4	179.1	4.7
2016-11-09_spt2_17C_Tray_3	09/11/2016	spt2_17C	3	14	385	640	64.6	39.7	11.2	9.2	65.7	79	81.7	0	4	173.9	4.7
2016-11-09_spt2_17C_Tray_3	09/11/2016	spt2_17C	3	15	642	640	76.3	43.4	13.5	8.8	52.9	92.7	82.3	0	5	178.2	4.7
2016-11-09_spt2_17C_Tray_3	09/11/2016	spt2_17C	3	16	899	640	45.6	31.1	9.2	7.5	68	53.3	85.7	0	4	182.7	4.7
2016-11-09_spt2_17C_Tray_3	09/11/2016	spt2_17C	3	17	1156	640	39.4	32.4	8.4	7.7	71.2	49.4	79.6	0	4	166.2	4.7
2016-11-09_spt2_17C_Tray_3	09/11/2016	spt2_17C	3	18	1417	640	90.8	49.8	13.5	11	63	113.1	80.3	0	5	187.8	4.7
2016-11-09_spt2_17C_Tray_3	09/11/2016	spt2_17C	3	19	128	900	68.4	45.2	12.5	9.2	56	87.4	78.3	0	4	178	4.7
2016-11-09_spt2_17C_Tray_3	09/11/2016	spt2_17C	3	20	385	900	43.9	37.3	9.7	7.5	59.7	57.2	76.8	0	4	158.6	4.7
2016-11-09_spt2_17C_Tray_3	09/11/2016	spt2_17C	3	21	642	900	81.3	49.5	14.6	9	48.4	103.9	78.2	0	5	168.3	4.7
2016-11-09_spt2_17C_Tray_3	09/11/2016	spt2_17C	3	22	899	900	19.6	20.6	6	5.2	68.7	23.5	83.1	0	3	161.3	4.7
2016-11-09_spt2_17C_Tray_3	09/11/2016	spt2_17C	3	23	1156	900	90	56.8	14.8	10.5	52.1	119.1	75.6	0	6	178	4.7
2016-11-09_spt2_17C_Tray_3	09/11/2016	spt2_17C	3	24	1417	900	85.9	52.9	13.5	10.8	59.6	111.8	76.8	0	4	177.2	4.7
2016-11-09_spt2_17C_Tray_4	09/11/2016	spt2_17C	4	1	128	128	98	53.2	14.3	11.5	61.1	125.1	78.3	0	5	167.1	4.7
2016-11-09_spt2_17C_Tray_4	09/11/2016	spt2_17C	4	2	385	128	0	0	0	0	0	0	0	0	0	0	4.7
2016-11-09_spt2_17C_Tray_4	09/11/2016	spt2_17C	4	3	642	128	70.9	43.8	13.9	8.1	47	86.9	81.6	0	4	159	4.7
2016-11-09_spt2_17C_Tray_4	09/11/2016	spt2_17C	4	4	899	128	77.7	52.7	13.2	10.7	56.6	107.1	72.5	0	4	155.7	4.7
2016-11-09_spt2_17C_Tray_4	09/11/2016	spt2_17C	4	5	1156	128	66.4	50.1	13	9	50	90.3	73.5	0	4	151.9	4.7
2016-11-09_spt2_17C_Tray_4	09/11/2016	spt2_17C	4	6	1417	128	95.9	51.8	14.5	11.3	58.1	123	77.9	0	5	161.6	4.7
2016-11-09_spt2_17C_Tray_4	09/11/2016	spt2_17C	4	7	128	384	88.6	55.2	14.5	10.7	53.6	117.7	75.2	0	4	163.4	4.7
2016-11-09_spt2_17C_Tray_4	09/11/2016	spt2_17C	4	8	385	384	0	0	0	0	0	0	0	0	0	0	4.7
2016-11-09_spt2_17C_Tray_4	09/11/2016	spt2_17C	4	9	642	384	113.1	66.7	17.9	11.3	44.9	149.8	75.5	0	7	162.5	4.7
2016-11-09_spt2_17C_Tray_4	09/11/2016	spt2_17C	4	10	899	384	55.2	41.6	10.7	9	61.9	72.4	76.3	0	4	152.8	4.7
2016-11-09_spt2_17C_Tray_4	09/11/2016	spt2_17C	4	11	1156	384	77.4	46.2	13.2	9.8	56.4	98.2	78.8	0	5	172.2	4.7
2016-11-09_spt2_17C_Tray_4	09/11/2016	spt2_17C	4	12	1417	384	76.8	45.6	12.2	10.4	66.2	97.2	79	0	4	165	4.7
2016-11-09_spt2_17C_Tray_4	09/11/2016	spt2_17C	4	13	128	640	84.2	52.4	14.3	9.8	52.5	106.2	79.2	0	5	170.1	4.7
2016-11-09_spt2_17C_Tray_4	09/11/2016	spt2_17C	4	14	385	640	0	0	0	0	0	0	0	0	0	0	4.7
2016-11-09_spt2_17C_Tray_4	09/11/2016	spt2_17C	4	15	642	640	71	45.8	11.7	10.4	65.7	93.4	76	0	4	164.7	4.7
2016-11-09_spt2_17C_Tray_4	09/11/2016	spt2_17C	4	16	899	640	77.1	49.9	12.8	10.4	60	103.3	74.6	0	5	163.9	4.7
2016-11-09_spt2_17C_Tray_4	09/11/2016	spt2_17C	4	17	1156	640	82.1	46.9	13.4	10	57.9	103.2	79.6	0	5	164	4.7
2016-11-09_spt2_17C_Tray_4	09/11/2016	spt2_17C	4	18	1417	640	78.6	44.9	13	9.8	59.2	97.6	80.6	0	5	173.3	4.7
2016-11-09_spt2_17C_Tray_4	09/11/2016	spt2_17C	4	19	128	900	76.7	43.4	12.6	9.6	61.7	92.1	83.3	0	5	171	4.7
2016-11-09_spt2_17C_Tray_4	09/11/2016	spt2_17C	4	20	385	900	0	0	0	0	0	0	0	0	0	0	4.7
2016-11-09_spt2_17C_Tray_4	09/11/2016	spt2_17C	4	21	642	900	44.9	34.2	9.2	7.7	68	54.2	82.7	0	4	166.2	4.7
2016-11-09_spt2_17C_Tray_4	09/11/2016	spt2_17C	4	22	899	900	87.1	55.1	14.5	10.4	52.7	118.1	73.7	0	4	163	4.7
2016-11-09_spt2_17C_Tray_4	09/11/2016	spt2_17C	4	23	1156	900	62.7	40	11.7	8.7	58.1	78.5	80	0	5	159.8	4.7
2016-11-09_spt2_17C_Tray_4	09/11/2016	spt2_17C	4	24	1417	900	51.6	34.7	9.8	8.7	68.3	63.1	81.8	0	4	166.7	4.7
2016-11-11_spt2_17C_Tray_1	11/11/2016	spt2_17C	1	1	128	128	96	57	15.9	10.4	48.4	126.6	75.8	0	6	181.2	4.7
2016-11-11_spt2_17C_Tray_1	11/11/2016	spt2_17C	1	2	385	128	119.3	72.2	17.4	12.3	50.3	157.8	75.6	0	6	181.2	4.7
2016-11-11_spt2_17C_Tray_1	11/11/2016	spt2_17C	1	3	642	128	75.5	53.8	14.8	8.7	43.7	98.9	76.4	0	5	176.5	4.7
2016-11-11_spt2_17C_Tray_1	11/11/2016	spt2_17C	1	4	899	128	70.5	50.9	13.1	9.3	52	92.2	76.4	0	5	180	4.7
2016-11-11_spt2_17C_Tray_1	11/11/2016	spt2_17C	1	5	1156	128	100.5	63.5	15.9	11	50.7	133.6	75.2	0	6	180.1	4.7
2016-11-11_spt2_17C_Tray_1	11/11/2016	spt2_17C	1	6	1417	128	85	62.4	15.3	10	46.5	113.3	75	0	5	181	4.7
2016-11-11_spt2_17C_Tray_1	11/11/2016	spt2_17C	1	7	128	384	87.1	62.3	15	10.2	49	118.3	73.6	0	4	172.5	4.7
2016-11-11_spt2_17C_Tray_1	11/11/2016	spt2_17C	1	8	385	384	91.5	65.5	15.5	10.6	48.7	122.8	74.6	0	5	181.7	4.7
2016-11-11_spt2_17C_Tray_1	11/11/2016	spt2_17C	1	9	642	384	64.1	42.4	12.7	8.5	50.5	81.3	78.8	0	5	183.3	4.7
2016-11-11_spt2_17C_Tray_1	11/11/2016	spt2_17C	1	10	899	384	103.8	56.4	15.5	11.2	55.3	131.8	78.8	0	10	183.7	4.7
2016-11-11_spt2_17C_Tray_1	11/11/2016	spt2_17C	1	11	1156	384	95.2	66.2	15	12.1	53.5	136.5	69.7	0	4	178.9	4.7
2016-11-11_spt2_17C_Tray_1	11/11/2016	spt2_17C	1	12	1417	384	122.1	78.8	17.4	12.9	51.5	170.7	71.5	0	6	179.7	4.7
2016-11-11_spt2_17C_Tray_1	11/11/2016	spt2_17C	1	13	128	640	97.3	59.2	16.1	9.7	47.8	121.1	80.3	0	4	188.9	4.7
2016-11-11_spt2_17C_Tray_1	11/11/2016	spt2_17C	1	14	385	640	102.6	58.4	16.1	10.6	50.4	129.6	79.1	0	6	180.1	4.7
2016-11-11_spt2_17C_Tray_1	11/11/2016	spt2_17C	1	15	642	640	49.1	42.2	11.9	7	44.4	63.6	77.1	0	4	181.4	4.7
2016-11-11_spt2_17C_Tray_1	11/11/2016	spt2_17C	1	16	899	640	107.8	62.4	16.3	11.2	51.6	139.1	77.5	0	5	189.8	4.7
2016-11-11_spt2_17C_Tray_1	11/11/2016	spt2_17C	1	17	1156	640	71.1	52.8	13.3	8.9	50.8	92.7	76.7	0	5	183.2	4.7
2016-11-11_spt2_17C_Tray_1	11/11/2016	spt2_17C	1	18	1417	640	108.4	84.6	16.7	13.1	49.3	167.7	64.6	0	9	170.2	4.7
2016-11-11_spt2_17C_Tray_1	11/11/2016	spt2_17C	1	19	128	900	95.6	59.1	15	10.8	53.8	124.3	76.9	0	6	179.2	4.7
2016-11-11_spt2_17C_Tray_1	11/11/2016	spt2_17C	1	20	385	900	44.3	35.8	10	7	56.9	54.4	81.5	0	4	181.8	4.7
2016-11-11_spt2_17C_Tray_1	11/11/2016	spt2_17C	1	21	642	900	91.7	63.1	15.7	11.2	47.5	134.3	68.3	0	5	169.5	4.7
2016-11-11_spt2_17C_Tray_1	11/11/2016	spt2_17C	1	22	899	900	62	56.5	12.9	8.9	47.3	88	70.5	0	5	168.4	4.7
2016-11-11_spt2_17C_Tray_1	11/11/2016	spt2_17C	1	23	1156	900	94.8	65.1	14.8	11.2	54.9	129.1	73.4	0	6	179.2	4.7
2016-11-11_spt2_17C_Tray_1	11/11/2016	spt2_17C	1	24	1417	900	32	32.7	10.2	5.3	39.4	41.2	77.7	0	4	168.6	4.7
2016-11-11_spt2_17C_Tray_2	11/11/2016	spt2_17C	2	1	128	128	117.3	70.9	16.5	12.8	55.2	159.7	73.4	0	8	172.3	4.6
2016-11-11_spt2_17C_Tray_2	11/11/2016	spt2_17C	2	2	385	128	90.2	62.2	15.6	10.8	47.3	125.1	72.1	0	4	167	4.6
2016-11-11_spt2_17C_Tray_2	11/11/2016	spt2_17C	2	3	642	128	65.5	51.3	13.6	9.1	44.9	93.7	69.9	0	5	163.7	4.6
2016-11-11_spt2_17C_Tray_2	11/11/2016	spt2_17C	2	4	899	128	97.4	64.1	17.5	9.7	40.4	129.4	75.3	0	6	172.9	4.6
2016-11-11_spt2_17C_Tray_2	11/11/2016	spt2_17C	2	5	1156	128	128.9	75.4	17.3	14.5	54.7	191.2	67.4	0	9	165.3	4.6
2016-11-11_spt2_17C_Tray_2	11/11/2016	spt2_17C	2	6	1417	128	55.7	43.7	11.3	8.7	56	73.1	76.2	0	4	167.7	4.6
2016-11-11_spt2_17C_Tray_2	11/11/2016	spt2_17C	2	7	128	384	116.8	69.7	15.8	13.6	59.6	165.1	70.7	0	7	171.2	4.6
2016-11-11_spt2_17C_Tray_2	11/11/2016	spt2_17C	2	8	385	384	75.7	51.5	14.7	8.9	44.5	98.6	76.8	0	5	178.2	4.6
2016-11-11_spt2_17C_Tray_2	11/11/2016	spt2_17C	2	9	642	384	50.7	37.1	11.7	6.9	47.2	62.7	80.9	0	4	179.3	4.6
2016-11-11_spt2_17C_Tray_2	11/11/2016	spt2_17C	2	10	899	384	126.1	67.7	18.8	11	45.3	159.1	79.3	0	7	184.8	4.6
2016-11-11_spt2_17C_Tray_2	11/11/2016	spt2_17C	2	11	1156	384	122.7	84.2	19.9	12.8	39.4	192.9	63.6	0	10	170.2	4.6
2016-11-11_spt2_17C_Tray_2	11/11/2016	spt2_17C	2	12	1417	384	67.9	46.9	13.9	8.7	45	91.8	73.9	0	4	175.4	4.6
2016-11-11_spt2_17C_Tray_2	11/11/2016	spt2_17C	2	13	128	640	80.5	59.1	16.9	9.3	36	119.1	67.6	0	4	171.9	4.6
2016-11-11_spt2_17C_Tray_2	11/11/2016	spt2_17C	2	14	385	640	123.7	81.8	18	13.2	48.8	178.7	69.2	0	8	176.8	4.6
2016-11-11_spt2_17C_Tray_2	11/11/2016	spt2_17C	2	15	642	640	47.2	37.8	11.9	6.9	42.4	62.9	75.1	0	4	167.3	4.6
2016-11-11_spt2_17C_Tray_2	11/11/2016	spt2_17C	2	16	899	640	46.9	40.3	10.2	8	57.6	61	76.7	0	4	178.6	4.6
2016-11-11_spt2_17C_Tray_2	11/11/2016	spt2_17C	2	17	1156	640	113.9	74.3	18.4	11.9	42.8	167.5	68	0	7	174.8	4.6
2016-11-11_spt2_17C_Tray_2	11/11/2016	spt2_17C	2	18	1417	640	105.6	70.6	16.5	11.7	49.7	149.2	70.8	0	8	182.9	4.6
2016-11-11_spt2_17C_Tray_2	11/11/2016	spt2_17C	2	19	128	900	128.2	85.4	19.5	12.3	43	183.7	69.8	0	7	172.5	4.6
2016-11-11_spt2_17C_Tray_2	11/11/2016	spt2_17C	2	20	385	900	67.8	57.4	15.4	9.1	36.5	106.3	63.8	0	4	162.2	4.6
2016-11-11_spt2_17C_Tray_2	11/11/2016	spt2_17C	2	21	642	900	89.2	57.8	15.2	10.2	49.4	118.4	75.3	0	5	183	4.6
2016-11-11_spt2_17C_Tray_2	11/11/2016	spt2_17C	2	22	899	900	94.9	60.3	15.2	11.3	52.6	128	74.1	0	4	182.7	4.6
2016-11-11_spt2_17C_Tray_2	11/11/2016	spt2_17C	2	23	1156	900	32.3	31.7	8	7.1	64.1	43.2	74.6	0	4	163.9	4.6
2016-11-11_spt2_17C_Tray_2	11/11/2016	spt2_17C	2	24	1417	900	63.2	49	13	8.7	47.7	85	74.4	0	4	182	4.6
2016-11-11_spt2_17C_Tray_3	11/11/2016	spt2_17C	3	1	128	128	43.4	38	10.6	7	49.2	57.4	75.5	0	4	161.8	4.7
2016-11-11_spt2_17C_Tray_3	11/11/2016	spt2_17C	3	2	385	128	95.8	68.8	16.3	10.8	45.8	135.6	70.6	0	5	165	4.7
2016-11-11_spt2_17C_Tray_3	11/11/2016	spt2_17C	3	3	642	128	93.2	60.4	15.9	11	47	131.1	71.1	0	4	161.9	4.7
2016-11-11_spt2_17C_Tray_3	11/11/2016	spt2_17C	3	4	899	128	109.7	74.3	16.7	12.3	49.8	155.7	70.4	0	5	168.9	4.7
2016-11-11_spt2_17C_Tray_3	11/11/2016	spt2_17C	3	5	1156	128	51.2	36.1	11	7.4	53.7	62.8	81.5	0	5	171.8	4.7
2016-11-11_spt2_17C_Tray_3	11/11/2016	spt2_17C	3	6	1417	128	81.2	50.7	14.4	9.3	49.8	105.4	77	0	5	163.8	4.7
2016-11-11_spt2_17C_Tray_3	11/11/2016	spt2_17C	3	7	128	384	92.9	50.5	16.3	9.5	44.4	117.5	79	0	6	176.2	4.7
2016-11-11_spt2_17C_Tray_3	11/11/2016	spt2_17C	3	8	385	384	99.9	70.3	18	10.6	39.2	147.5	67.7	0	5	166.1	4.7
2016-11-11_spt2_17C_Tray_3	11/11/2016	spt2_17C	3	9	642	384	17.6	23.4	8.9	3.6	28.2	24.6	71.4	0	2	156.4	4.7
2016-11-11_spt2_17C_Tray_3	11/11/2016	spt2_17C	3	10	899	384	42.8	37	9.7	7.6	57.3	56.8	75.3	0	4	160.8	4.7
2016-11-11_spt2_17C_Tray_3	11/11/2016	spt2_17C	3	11	1156	384	42.4	41.1	10	8.3	54.4	62.2	68.1	0	4	148.6	4.7
2016-11-11_spt2_17C_Tray_3	11/11/2016	spt2_17C	3	12	1417	384	93.6	63.4	16.1	10.2	46	122.6	76.4	0	5	168.9	4.7
2016-11-11_spt2_17C_Tray_3	11/11/2016	spt2_17C	3	13	128	640	73.1	45	14	8.5	47.6	89.8	81.4	0	4	181	4.7
2016-11-11_spt2_17C_Tray_3	11/11/2016	spt2_17C	3	14	385	640	94.7	61.5	16.5	9.7	44.2	126	75.2	0	5	177.4	4.7
2016-11-11_spt2_17C_Tray_3	11/11/2016	spt2_17C	3	15	642	640	105.2	71.8	17.2	11.2	45.5	143.7	73.2	0	6	175.5	4.7
2016-11-11_spt2_17C_Tray_3	11/11/2016	spt2_17C	3	16	899	640	66.2	49.4	12.9	8.7	50.4	86.9	76.2	0	5	179.3	4.7
2016-11-11_spt2_17C_Tray_3	11/11/2016	spt2_17C	3	17	1156	640	50.5	47.9	11.7	8.3	47.3	74.2	68	0	4	156.3	4.7
2016-11-11_spt2_17C_Tray_3	11/11/2016	spt2_17C	3	18	1417	640	131.2	69.1	16.3	14	62.7	171.6	76.4	0	7	181.7	4.7
2016-11-11_spt2_17C_Tray_3	11/11/2016	spt2_17C	3	19	128	900	112.7	68.8	16.5	11.2	52.5	143	78.8	0	7	175.4	4.7
2016-11-11_spt2_17C_Tray_3	11/11/2016	spt2_17C	3	20	385	900	60.4	46.8	14.6	7.2	36	82	73.7	0	4	170.6	4.7
2016-11-11_spt2_17C_Tray_3	11/11/2016	spt2_17C	3	21	642	900	115.2	84.1	19.9	11.2	37	169.2	68.1	0	10	165.3	4.7
2016-11-11_spt2_17C_Tray_3	11/11/2016	spt2_17C	3	22	899	900	24.3	25.3	7.2	5.9	59.7	31.9	76.2	0	3	157.3	4.7
2016-11-11_spt2_17C_Tray_3	11/11/2016	spt2_17C	3	23	1156	900	126.8	80.6	17.8	14.2	51	188.5	67.3	0	9	170	4.7
2016-11-11_spt2_17C_Tray_3	11/11/2016	spt2_17C	3	24	1417	900	101.7	58.2	15.7	11.2	52.7	133.9	76	0	6	172.5	4.7
2016-11-11_spt2_17C_Tray_4	11/11/2016	spt2_17C	4	1	128	128	0	0	0	0	0	0	0	0	0	0	4.7
2016-11-11_spt2_17C_Tray_4	11/11/2016	spt2_17C	4	2	385	128	0	0	0	0	0	0	0	0	0	0	4.7
2016-11-11_spt2_17C_Tray_4	11/11/2016	spt2_17C	4	3	642	128	97.3	70.5	19.3	9	33.4	136.1	71.5	0	4	173.6	4.7
2016-11-11_spt2_17C_Tray_4	11/11/2016	spt2_17C	4	4	899	128	113.8	73.2	17.6	11.8	47	158.9	71.6	0	6	169	4.7
2016-11-11_spt2_17C_Tray_4	11/11/2016	spt2_17C	4	5	1156	128	104.3	72	19.1	10.3	36.6	150.2	69.5	0	6	169.9	4.7
2016-11-11_spt2_17C_Tray_4	11/11/2016	spt2_17C	4	6	1417	128	147.9	94.5	20.3	13.5	45.5	209.9	70.5	0	9	170.7	4.7
2016-11-11_spt2_17C_Tray_4	11/11/2016	spt2_17C	4	7	128	384	0	0	0	0	0	0	0	0	0	0	4.7
2016-11-11_spt2_17C_Tray_4	11/11/2016	spt2_17C	4	8	385	384	0	0	0	0	0	0	0	0	0	0	4.7
2016-11-11_spt2_17C_Tray_4	11/11/2016	spt2_17C	4	9	642	384	159.6	98.3	22.3	15.2	41	247.3	64.5	0	14	168.5	4.7
2016-11-11_spt2_17C_Tray_4	11/11/2016	spt2_17C	4	10	899	384	87.3	65.2	16.1	9.9	43.1	121.7	71.8	0	4	174.5	4.7
2016-11-11_spt2_17C_Tray_4	11/11/2016	spt2_17C	4	11	1156	384	122.2	68.9	17.1	12.6	53	163.2	74.9	0	7	176.6	4.7
2016-11-11_spt2_17C_Tray_4	11/11/2016	spt2_17C	4	12	1417	384	123.5	70.1	16.9	13.3	54.9	169.2	73	0	6	173.7	4.7
2016-11-11_spt2_17C_Tray_4	11/11/2016	spt2_17C	4	13	128	640	0	0	0	0	0	0	0	0	0	0	4.7
2016-11-11_spt2_17C_Tray_4	11/11/2016	spt2_17C	4	14	385	640	0	0	0	0	0	0	0	0	0	0	4.7
2016-11-11_spt2_17C_Tray_4	11/11/2016	spt2_17C	4	15	642	640	115.8	59.9	16.7	11.3	52.8	143.8	80.5	0	8	189.1	4.7
2016-11-11_spt2_17C_Tray_4	11/11/2016	spt2_17C	4	16	899	640	116.7	69.5	16.9	12.6	51.9	162.6	71.8	0	8	177	4.7
2016-11-11_spt2_17C_Tray_4	11/11/2016	spt2_17C	4	17	1156	640	142.3	66.6	19.1	11.8	49.9	170.6	83.4	0	7	187.1	4.7
2016-11-11_spt2_17C_Tray_4	11/11/2016	spt2_17C	4	18	1417	640	145.9	79.8	18.8	13.7	52.3	196.6	74.2	0	7	177.8	4.7
2016-11-11_spt2_17C_Tray_4	11/11/2016	spt2_17C	4	19	128	900	0	0	0	0	0	0	0	0	0	0	4.7
2016-11-11_spt2_17C_Tray_4	11/11/2016	spt2_17C	4	20	385	900	0	0	0	0	0	0	0	0	0	0	4.7
2016-11-11_spt2_17C_Tray_4	11/11/2016	spt2_17C	4	21	642	900	65.1	47	13.1	8.1	48.6	81.8	79.6	0	4	183.8	4.7
2016-11-11_spt2_17C_Tray_4	11/11/2016	spt2_17C	4	22	899	900	118.9	73.9	19.5	11.1	39.9	168.1	70.8	0	7	177.6	4.7
2016-11-11_spt2_17C_Tray_4	11/11/2016	spt2_17C	4	23	1156	900	89.8	69.5	15.2	10.7	49.5	124.7	72	0	4	167.4	4.7
2016-11-11_spt2_17C_Tray_4	11/11/2016	spt2_17C	4	24	1417	900	104.4	58	15.4	10.9	55.9	130.2	80.2	0	7	177.5	4.7
2016-11-14_spt2_17C_Tray_1	14/11/2016	spt2_17C	1	1	128	128	182.3	98.4	22.3	16.9	46.7	276.1	66	1	5	170.1	4.6
2016-11-14_spt2_17C_Tray_1	14/11/2016	spt2_17C	1	2	385	128	264.7	122.7	23.4	22.3	61.7	391.5	67.6	1	8	167.1	4.6
2016-11-14_spt2_17C_Tray_1	14/11/2016	spt2_17C	1	3	642	128	155.6	99.5	20.6	15.6	46.9	244.4	63.7	0	7	163.5	4.6
2016-11-14_spt2_17C_Tray_1	14/11/2016	spt2_17C	1	4	899	128	132.4	87.8	16.7	14.5	60.7	180.8	73.2	0	7	172.2	4.6
2016-11-14_spt2_17C_Tray_1	14/11/2016	spt2_17C	1	5	1156	128	174.1	101.6	21.2	16.5	49.3	262.7	66.2	0	7	164.8	4.6
2016-11-14_spt2_17C_Tray_1	14/11/2016	spt2_17C	1	6	1417	128	163.1	102.4	21	16.2	47.1	258.1	63.2	0	8	160.4	4.6
2016-11-14_spt2_17C_Tray_1	14/11/2016	spt2_17C	1	7	128	384	198.7	96.7	21.6	18.2	54	297.7	66.7	0	8	168.5	4.6
2016-11-14_spt2_17C_Tray_1	14/11/2016	spt2_17C	1	8	385	384	192.7	112.1	22.3	17.5	49.4	296	65.1	0	9	165.2	4.6
2016-11-14_spt2_17C_Tray_1	14/11/2016	spt2_17C	1	9	642	384	138.5	86.5	18.2	14.9	53.4	204	67.9	0	6	171.4	4.6
2016-11-14_spt2_17C_Tray_1	14/11/2016	spt2_17C	1	10	899	384	208.6	110.6	22.7	17.3	51.4	300.5	69.4	0	8	173.9	4.6
2016-11-14_spt2_17C_Tray_1	14/11/2016	spt2_17C	1	11	1156	384	217	105.1	22.5	19.7	54.5	338.5	64.1	1	11	162.5	4.6
2016-11-14_spt2_17C_Tray_1	14/11/2016	spt2_17C	1	12	1417	384	267.7	141.7	25.5	22.5	52.3	441.1	60.7	2	9	157.1	4.6
2016-11-14_spt2_17C_Tray_1	14/11/2016	spt2_17C	1	13	128	640	215.2	119.4	23.6	17.3	49.2	311.7	69	0	8	169.8	4.6
2016-11-14_spt2_17C_Tray_1	14/11/2016	spt2_17C	1	14	385	640	223.1	103.5	22.1	18.8	58.3	320.7	69.6	0	9	168.2	4.6
2016-11-14_spt2_17C_Tray_1	14/11/2016	spt2_17C	1	15	642	640	113.9	73.9	18.6	10.6	41.9	149.7	76.1	0	10	181.5	4.6
2016-11-14_spt2_17C_Tray_1	14/11/2016	spt2_17C	1	16	899	640	237.1	119.2	24	20.1	52.3	370.3	64	0	7	169	4.6
2016-11-14_spt2_17C_Tray_1	14/11/2016	spt2_17C	1	17	1156	640	173.5	104.7	21	17.1	50.1	269.9	64.3	0	7	166.4	4.6
2016-11-14_spt2_17C_Tray_1	14/11/2016	spt2_17C	1	18	1417	640	246.2	124.7	25.8	21	47.2	412.9	59.6	2	15	156.3	4.6
2016-11-14_spt2_17C_Tray_1	14/11/2016	spt2_17C	1	19	128	900	226.5	94.5	21.9	18.4	60.3	305.7	74.1	0	7	173	4.6
2016-11-14_spt2_17C_Tray_1	14/11/2016	spt2_17C	1	20	385	900	95.9	64.4	15.6	10.8	50.3	127.7	75.1	0	4	177	4.6
2016-11-14_spt2_17C_Tray_1	14/11/2016	spt2_17C	1	21	642	900	210.3	97.6	23.4	16	49	287.3	73.2	0	8	168.9	4.6
2016-11-14_spt2_17C_Tray_1	14/11/2016	spt2_17C	1	22	899	900	128.9	84.2	19	12.6	45.2	181.7	71	0	9	169.5	4.6
2016-11-14_spt2_17C_Tray_1	14/11/2016	spt2_17C	1	23	1156	900	202.3	108.1	22.7	17.5	49.9	306.1	66.1	0	6	166.1	4.6
2016-11-14_spt2_17C_Tray_1	14/11/2016	spt2_17C	1	24	1417	900	81.5	57.5	16.2	9.3	39.4	110.4	73.8	0	5	164.1	4.6
2016-11-14_spt2_17C_Tray_2	14/11/2016	spt2_17C	2	1	128	128	0	0	0	0	0	0	0	0	0	0	4.6
2016-11-14_spt2_17C_Tray_2	14/11/2016	spt2_17C	2	2	385	128	214.6	103.9	20.7	19.9	63.5	307	69.9	0	9	163.2	4.6
2016-11-14_spt2_17C_Tray_2	14/11/2016	spt2_17C	2	3	642	128	157.3	86.8	19.7	15.3	51.9	220.8	71.2	0	7	170.5	4.6
2016-11-14_spt2_17C_Tray_2	14/11/2016	spt2_17C	2	4	899	128	234.7	102.2	24.7	17	49.1	321.6	73	0	8	171.4	4.6
2016-11-14_spt2_17C_Tray_2	14/11/2016	spt2_17C	2	5	1156	128	271.6	120.5	25.1	21.4	54.8	393.5	69	2	9	169	4.6
2016-11-14_spt2_17C_Tray_2	14/11/2016	spt2_17C	2	6	1417	128	142.7	73.8	16.6	14.6	66	187.6	76.1	0	6	172.8	4.6
2016-11-14_spt2_17C_Tray_2	14/11/2016	spt2_17C	2	7	128	384	0	0	0	0	0	0	0	0	0	0	4.6
2016-11-14_spt2_17C_Tray_2	14/11/2016	spt2_17C	2	8	385	384	165	98.2	20.5	15.1	49.9	236	69.9	0	8	163.9	4.6
2016-11-14_spt2_17C_Tray_2	14/11/2016	spt2_17C	2	9	642	384	106.2	67.4	15.7	12.4	54.7	144.9	73.3	0	8	172.6	4.6
2016-11-14_spt2_17C_Tray_2	14/11/2016	spt2_17C	2	10	899	384	260.8	104.2	24.7	19.4	54.5	367.2	71	0	5	173.3	4.6
2016-11-14_spt2_17C_Tray_2	14/11/2016	spt2_17C	2	11	1156	384	283.6	135.3	27.7	20.3	47	433.2	65.5	3	8	164.1	4.6
2016-11-14_spt2_17C_Tray_2	14/11/2016	spt2_17C	2	12	1417	384	172.9	82.1	20.7	14.4	51.2	230.8	74.9	0	7	174.6	4.6
2016-11-14_spt2_17C_Tray_2	14/11/2016	spt2_17C	2	13	128	640	0	0	0	0	0	0	0	0	0	0	4.6
2016-11-14_spt2_17C_Tray_2	14/11/2016	spt2_17C	2	14	385	640	297	127.5	26.4	22.7	54.2	459.4	64.6	2	8	163.5	4.6
2016-11-14_spt2_17C_Tray_2	14/11/2016	spt2_17C	2	15	642	640	124.6	75.8	17.9	12	49.5	163.4	76.2	0	6	175.7	4.6
2016-11-14_spt2_17C_Tray_2	14/11/2016	spt2_17C	2	16	899	640	114	58.8	16.8	10.9	51.4	137.4	83	0	5	188.1	4.6
2016-11-14_spt2_17C_Tray_2	14/11/2016	spt2_17C	2	17	1156	640	245.7	118.6	23.1	21	58.4	364.3	67.4	1	10	169.4	4.6
2016-11-14_spt2_17C_Tray_2	14/11/2016	spt2_17C	2	18	1417	640	246.3	103.4	23.4	19.7	57.5	346.6	71	1	7	174.3	4.6
2016-11-14_spt2_17C_Tray_2	14/11/2016	spt2_17C	2	19	128	900	0	0	0	0	0	0	0	0	0	0	4.6
2016-11-14_spt2_17C_Tray_2	14/11/2016	spt2_17C	2	20	385	900	213.3	93.3	24	15.5	47.1	285.9	74.6	1	6	169.4	4.6
2016-11-14_spt2_17C_Tray_2	14/11/2016	spt2_17C	2	21	642	900	220.9	105.5	22.1	19.4	57.8	331.8	66.6	0	9	167.2	4.6
2016-11-14_spt2_17C_Tray_2	14/11/2016	spt2_17C	2	22	899	900	233.1	96.7	21.8	19.4	62.2	323.1	72.1	0	7	173.4	4.6
2016-11-14_spt2_17C_Tray_2	14/11/2016	spt2_17C	2	23	1156	900	73.7	54.2	12.9	10.3	56.5	100.9	73	0	4	173	4.6
2016-11-14_spt2_17C_Tray_2	14/11/2016	spt2_17C	2	24	1417	900	126.2	68.1	17.2	12.9	54	168.6	74.9	0	5	179.6	4.6
2016-11-14_spt2_17C_Tray_3	14/11/2016	spt2_17C	3	1	128	128	113.1	63.7	18.8	10.3	40.9	147.4	76.7	0	6	173.9	4.6
2016-11-14_spt2_17C_Tray_3	14/11/2016	spt2_17C	3	2	385	128	224.9	101.8	21.8	18.8	60.4	315.4	71.3	0	8	165.9	4.6
2016-11-14_spt2_17C_Tray_3	14/11/2016	spt2_17C	3	3	642	128	189.1	98.2	20.7	18.1	56.3	280.4	67.5	0	9	165.9	4.6
2016-11-14_spt2_17C_Tray_3	14/11/2016	spt2_17C	3	4	899	128	266.5	115.6	24.6	21.3	56.2	399.4	66.7	1	6	164.5	4.6
2016-11-14_spt2_17C_Tray_3	14/11/2016	spt2_17C	3	5	1156	128	145.5	74.5	17.5	14	60.8	188.3	77.3	0	9	171.3	4.6
2016-11-14_spt2_17C_Tray_3	14/11/2016	spt2_17C	3	6	1417	128	183.7	100.3	21.6	16.4	50.4	264.8	69.4	0	7	163.3	4.6
2016-11-14_spt2_17C_Tray_3	14/11/2016	spt2_17C	3	7	128	384	223.4	97.2	22.8	16.8	54.5	296.4	75.4	0	7	170.8	4.6
2016-11-14_spt2_17C_Tray_3	14/11/2016	spt2_17C	3	8	385	384	258	126.8	25.4	20.3	50.8	396.9	65	2	9	158.5	4.6
2016-11-14_spt2_17C_Tray_3	14/11/2016	spt2_17C	3	9	642	384	10.4	18.8	9.7	2.6	14.1	18.4	56.6	0	2	163.6	4.6
2016-11-14_spt2_17C_Tray_3	14/11/2016	spt2_17C	3	10	899	384	113.6	80.2	17	12.7	49.9	165.4	68.6	0	8	163.5	4.6
2016-11-14_spt2_17C_Tray_3	14/11/2016	spt2_17C	3	11	1156	384	101	72.3	17	10.6	44.4	136.8	73.8	0	9	171.6	4.6
2016-11-14_spt2_17C_Tray_3	14/11/2016	spt2_17C	3	12	1417	384	206.7	110.4	20.7	20	61.5	307.3	67.3	0	9	160	4.6
2016-11-14_spt2_17C_Tray_3	14/11/2016	spt2_17C	3	13	128	640	175.4	92.5	20	17	55.6	256.4	68.4	0	6	161.7	4.6
2016-11-14_spt2_17C_Tray_3	14/11/2016	spt2_17C	3	14	385	640	236.4	102.1	23.7	18.5	53.5	330	71.6	0	6	169.1	4.6
2016-11-14_spt2_17C_Tray_3	14/11/2016	spt2_17C	3	15	642	640	249.2	115.2	22.6	21.3	62	366.7	68	1	10	169	4.6
2016-11-14_spt2_17C_Tray_3	14/11/2016	spt2_17C	3	16	899	640	176.8	101.9	21.6	15.7	48.5	257.1	68.8	0	6	170.1	4.6
2016-11-14_spt2_17C_Tray_3	14/11/2016	spt2_17C	3	17	1156	640	134.2	86.9	19.2	13.1	46.4	193.2	69.4	0	7	168.2	4.6
2016-11-14_spt2_17C_Tray_3	14/11/2016	spt2_17C	3	18	1417	640	302.8	154.9	26.5	23.1	54.9	462.5	65.5	2	11	163.3	4.6
2016-11-14_spt2_17C_Tray_3	14/11/2016	spt2_17C	3	19	128	900	270.1	124.9	24.1	21.8	59	401.2	67.3	2	11	160	4.6
2016-11-14_spt2_17C_Tray_3	14/11/2016	spt2_17C	3	20	385	900	155.2	99.7	21.6	13.8	42.5	225.8	68.7	0	7	161.7	4.6
2016-11-14_spt2_17C_Tray_3	14/11/2016	spt2_17C	3	21	642	900	255.1	136.1	26.5	19.6	46.2	398.5	64	2	7	157.9	4.6
2016-11-14_spt2_17C_Tray_3	14/11/2016	spt2_17C	3	22	899	900	56.9	43.1	11.2	8.4	57.7	72.2	78.9	0	4	171.8	4.6
2016-11-14_spt2_17C_Tray_3	14/11/2016	spt2_17C	3	23	1156	900	305.8	119.7	26.7	21.8	54.5	431.7	70.8	3	10	174.5	4.6
2016-11-14_spt2_17C_Tray_3	14/11/2016	spt2_17C	3	24	1417	900	247.1	108.4	21.8	21.3	66.4	345.5	71.5	0	8	170.9	4.6
2016-11-14_spt2_17C_Tray_4	14/11/2016	spt2_17C	4	1	128	128	0	0	0	0	0	0	0	0	0	0	4.6
2016-11-14_spt2_17C_Tray_4	14/11/2016	spt2_17C	4	2	385	128	0	0	0	0	0	0	0	0	0	0	4.6
2016-11-14_spt2_17C_Tray_4	14/11/2016	spt2_17C	4	3	642	128	181.8	105.9	23.4	15.6	42.4	273.2	66.6	1	9	157	4.6
2016-11-14_spt2_17C_Tray_4	14/11/2016	spt2_17C	4	4	899	128	220.7	114.7	24.2	19.3	47.8	357.1	61.8	0	8	152.8	4.6
2016-11-14_spt2_17C_Tray_4	14/11/2016	spt2_17C	4	5	1156	128	221.6	126.9	24.5	18.6	47.2	340.9	65	1	7	156.4	4.6
2016-11-14_spt2_17C_Tray_4	14/11/2016	spt2_17C	4	6	1417	128	269.8	134.4	27.7	23.2	44.8	482	56	3	7	139.8	4.6
2016-11-14_spt2_17C_Tray_4	14/11/2016	spt2_17C	4	7	128	384	0	0	0	0	0	0	0	0	0	0	4.6
2016-11-14_spt2_17C_Tray_4	14/11/2016	spt2_17C	4	8	385	384	0	0	0	0	0	0	0	0	0	0	4.6
2016-11-14_spt2_17C_Tray_4	14/11/2016	spt2_17C	4	9	642	384	302.7	164.5	26.8	25.1	53.5	514.3	58.9	4	8	150.3	4.6
2016-11-14_spt2_17C_Tray_4	14/11/2016	spt2_17C	4	10	899	384	172.5	98.2	23.4	13.9	40.2	245.1	70.4	0	7	166.6	4.6
2016-11-14_spt2_17C_Tray_4	14/11/2016	spt2_17C	4	11	1156	384	257	108.8	24.2	21.4	55.7	392.3	65.5	2	8	161.2	4.6
2016-11-14_spt2_17C_Tray_4	14/11/2016	spt2_17C	4	12	1417	384	235.8	120.2	25.1	19.3	47.6	369.3	63.8	2	7	149.3	4.6
2016-11-14_spt2_17C_Tray_4	14/11/2016	spt2_17C	4	13	128	640	0	0	0	0	0	0	0	0	0	0	4.6
2016-11-14_spt2_17C_Tray_4	14/11/2016	spt2_17C	4	14	385	640	0	0	0	0	0	0	0	0	0	0	4.6
2016-11-14_spt2_17C_Tray_4	14/11/2016	spt2_17C	4	15	642	640	229.8	104.1	21.2	19.9	65	320	71.8	0	8	166.6	4.6
2016-11-14_spt2_17C_Tray_4	14/11/2016	spt2_17C	4	16	899	640	248.2	118.7	24	20.8	54.7	380.9	65.2	1	9	158.8	4.6
2016-11-14_spt2_17C_Tray_4	14/11/2016	spt2_17C	4	17	1156	640	282.9	122.2	24	23.2	62.4	418	67.7	3	9	165.4	4.6
2016-11-14_spt2_17C_Tray_4	14/11/2016	spt2_17C	4	18	1417	640	290.9	131.5	28.1	22.3	46.8	472.9	61.5	2	9	151.5	4.6
2016-11-14_spt2_17C_Tray_4	14/11/2016	spt2_17C	4	19	128	900	0	0	0	0	0	0	0	0	0	0	4.6
2016-11-14_spt2_17C_Tray_4	14/11/2016	spt2_17C	4	20	385	900	0	0	0	0	0	0	0	0	0	0	4.6
2016-11-14_spt2_17C_Tray_4	14/11/2016	spt2_17C	4	21	642	900	136.8	80.2	19.7	12.8	44.9	189.9	72	0	7	169.4	4.6
2016-11-14_spt2_17C_Tray_4	14/11/2016	spt2_17C	4	22	899	900	198.2	114	23.4	17.3	46.2	304	65.2	1	8	160.2	4.6
2016-11-14_spt2_17C_Tray_4	14/11/2016	spt2_17C	4	23	1156	900	214.1	126.3	24	18.4	47.2	335.1	63.9	1	7	153.4	4.6
2016-11-14_spt2_17C_Tray_4	14/11/2016	spt2_17C	4	24	1417	900	232.8	116.8	22.1	20.3	60.8	323.2	72	1	7	165	4.6
2016-11-16_spt2_17C_Tray_1	16/11/2016	spt2_17C	1	1	128	128	263	131.3	24.8	23.8	54.3	432.4	60.8	3	10	173	4.6
2016-11-16_spt2_17C_Tray_1	16/11/2016	spt2_17C	1	2	385	128	423.1	182.7	31.7	26.6	53.4	643	65.8	7	10	179	4.6
2016-11-16_spt2_17C_Tray_1	16/11/2016	spt2_17C	1	3	642	128	252.7	138.1	25.1	21.6	51.3	415.5	60.8	3	6	171.3	4.6
2016-11-16_spt2_17C_Tray_1	16/11/2016	spt2_17C	1	4	899	128	220.6	118.3	23.5	19.2	50.7	348	63.4	1	8	170.8	4.6
2016-11-16_spt2_17C_Tray_1	16/11/2016	spt2_17C	1	5	1156	128	306.3	147.6	29.4	23.3	45.2	527.7	58	3	10	167.3	4.6
2016-11-16_spt2_17C_Tray_1	16/11/2016	spt2_17C	1	6	1417	128	250.2	152.2	28.3	21.2	39.8	457.9	54.7	2	12	162.1	4.6
2016-11-16_spt2_17C_Tray_1	16/11/2016	spt2_17C	1	7	128	384	301.4	129.3	27	22.9	52.7	474.1	63.6	3	7	175.6	4.6
2016-11-16_spt2_17C_Tray_1	16/11/2016	spt2_17C	1	8	385	384	306.8	146.1	28.9	22.9	46.6	510.1	60.1	3	7	175.8	4.6
2016-11-16_spt2_17C_Tray_1	16/11/2016	spt2_17C	1	9	642	384	224.2	118.1	21.8	20.5	60	344.7	65	0	7	176.9	4.6
2016-11-16_spt2_17C_Tray_1	16/11/2016	spt2_17C	1	10	899	384	332.3	149.7	27.6	24.6	55.4	525.7	63.2	4	7	177.5	4.6
2016-11-16_spt2_17C_Tray_1	16/11/2016	spt2_17C	1	11	1156	384	345.3	156	30.5	23.5	47.4	543.9	63.5	3	13	175.8	4.6
2016-11-16_spt2_17C_Tray_1	16/11/2016	spt2_17C	1	12	1417	384	399.3	180.4	31.5	27.6	51.1	666	59.9	6	9	169.7	4.6
2016-11-16_spt2_17C_Tray_1	16/11/2016	spt2_17C	1	13	128	640	333.7	147.4	30.9	22.7	44.5	533.6	62.5	3	9	179.2	4.6
2016-11-16_spt2_17C_Tray_1	16/11/2016	spt2_17C	1	14	385	640	306.7	144.9	25.7	24.6	59.1	485	63.2	3	8	174.7	4.6
2016-11-16_spt2_17C_Tray_1	16/11/2016	spt2_17C	1	15	642	640	197.2	106.8	23.1	15.6	47	276.8	71.2	0	8	183.9	4.6
2016-11-16_spt2_17C_Tray_1	16/11/2016	spt2_17C	1	16	899	640	360.5	150.6	29.8	25.9	51.7	588.2	61.3	4	9	178.9	4.6
2016-11-16_spt2_17C_Tray_1	16/11/2016	spt2_17C	1	17	1156	640	269.8	142.7	26.8	22.2	47.9	454.6	59.3	3	7	173.7	4.6
2016-11-16_spt2_17C_Tray_1	16/11/2016	spt2_17C	1	18	1417	640	353.1	164.8	32	24.6	44	597.6	59.1	5	13	171.6	4.6
2016-11-16_spt2_17C_Tray_1	16/11/2016	spt2_17C	1	19	128	900	316.5	151.1	28.7	23.3	48.8	505	62.7	3	7	175.3	4.6
2016-11-16_spt2_17C_Tray_1	16/11/2016	spt2_17C	1	20	385	900	144.1	84.7	18.8	14.9	52	215.4	66.9	0	9	173	4.6
2016-11-16_spt2_17C_Tray_1	16/11/2016	spt2_17C	1	21	642	900	309	150.3	27.6	22.5	51.5	473.5	65.3	2	10	175.6	4.6
2016-11-16_spt2_17C_Tray_1	16/11/2016	spt2_17C	1	22	899	900	185	111.5	23.8	16.4	41.7	300.6	61.5	1	7	168.5	4.6
2016-11-16_spt2_17C_Tray_1	16/11/2016	spt2_17C	1	23	1156	900	296.8	144.4	30.5	22	40.7	510.5	58.1	3	6	173	4.6
2016-11-16_spt2_17C_Tray_1	16/11/2016	spt2_17C	1	24	1417	900	103.3	89.9	19.4	12.5	34.8	179.1	57.7	0	8	164.5	4.6
2016-11-16_spt2_17C_Tray_2	16/11/2016	spt2_17C	2	1	128	128	0	0	0	0	0	0	0	0	0	0	4.6
2016-11-16_spt2_17C_Tray_2	16/11/2016	spt2_17C	2	2	385	128	302.1	150.1	28.5	23.7	47.3	503.5	60	4	9	159.4	4.6
2016-11-16_spt2_17C_Tray_2	16/11/2016	spt2_17C	2	3	642	128	235.9	126.4	23.7	21.3	53.6	377.4	62.5	1	10	162.1	4.6
2016-11-16_spt2_17C_Tray_2	16/11/2016	spt2_17C	2	4	899	128	322.8	134.2	27.9	23.5	53	492.9	65.5	5	6	162.5	4.6
2016-11-16_spt2_17C_Tray_2	16/11/2016	spt2_17C	2	5	1156	128	383.9	171.1	30.5	26.5	52.6	598.6	64.1	5	8	163.8	4.6
2016-11-16_spt2_17C_Tray_2	16/11/2016	spt2_17C	2	6	1417	128	189.2	100.5	23	15.4	45.4	269.6	70.2	0	8	165.6	4.6
2016-11-16_spt2_17C_Tray_2	16/11/2016	spt2_17C	2	7	128	384	0	0	0	0	0	0	0	0	0	0	4.6
2016-11-16_spt2_17C_Tray_2	16/11/2016	spt2_17C	2	8	385	384	243.9	133.6	25.7	21.5	47.2	422.7	57.7	1	10	156.8	4.6
2016-11-16_spt2_17C_Tray_2	16/11/2016	spt2_17C	2	9	642	384	180.5	110.6	22.1	17.5	46.9	292.7	61.7	0	8	160.3	4.6
2016-11-16_spt2_17C_Tray_2	16/11/2016	spt2_17C	2	10	899	384	373.9	158.3	29.8	27	53.5	608	61.5	5	10	163.9	4.6
2016-11-16_spt2_17C_Tray_2	16/11/2016	spt2_17C	2	11	1156	384	376.7	180.3	32.2	27.6	46.1	670.4	56.2	5	14	159.3	4.6
2016-11-16_spt2_17C_Tray_2	16/11/2016	spt2_17C	2	12	1417	384	249.8	127.2	24.3	21.1	53.7	392.5	63.7	2	7	163.6	4.6
2016-11-16_spt2_17C_Tray_2	16/11/2016	spt2_17C	2	13	128	640	0	0	0	0	0	0	0	0	0	0	4.6
2016-11-16_spt2_17C_Tray_2	16/11/2016	spt2_17C	2	14	385	640	418.5	181.7	34.9	27.4	43.8	724.9	57.7	6	9	160.1	4.6
2016-11-16_spt2_17C_Tray_2	16/11/2016	spt2_17C	2	15	642	640	186.1	100.1	21.9	17.8	49.3	298	62.5	0	9	163.4	4.6
2016-11-16_spt2_17C_Tray_2	16/11/2016	spt2_17C	2	16	899	640	166.3	101.5	22.1	14.7	43.2	246.8	67.4	0	8	170.5	4.6
2016-11-16_spt2_17C_Tray_2	16/11/2016	spt2_17C	2	17	1156	640	318	167.4	29.8	25.7	45.5	577.5	55.1	4	14	156.9	4.6
2016-11-16_spt2_17C_Tray_2	16/11/2016	spt2_17C	2	18	1417	640	314.6	150.6	30.7	22.6	42.5	524.2	60	4	9	163	4.6
2016-11-16_spt2_17C_Tray_2	16/11/2016	spt2_17C	2	19	128	900	0	0	0	0	0	0	0	0	0	0	4.6
2016-11-16_spt2_17C_Tray_2	16/11/2016	spt2_17C	2	20	385	900	265.9	152.4	29.6	22.1	38.6	492.5	54	3	12	153.9	4.6
2016-11-16_spt2_17C_Tray_2	16/11/2016	spt2_17C	2	21	642	900	309.6	161.3	27.4	25.9	52.5	542.4	57.1	5	10	160	4.6
2016-11-16_spt2_17C_Tray_2	16/11/2016	spt2_17C	2	22	899	900	298.1	137.8	27.2	21.7	51.3	453.3	65.8	2	9	165.2	4.6
2016-11-16_spt2_17C_Tray_2	16/11/2016	spt2_17C	2	23	1156	900	109	67.3	16	13.2	54.2	158.3	68.9	0	7	164.3	4.6
2016-11-16_spt2_17C_Tray_2	16/11/2016	spt2_17C	2	24	1417	900	167.3	93	20.2	16.7	52.3	249.2	67.1	0	7	166	4.6
2016-11-16_spt2_17C_Tray_3	16/11/2016	spt2_17C	3	1	128	128	179.5	113.9	24.1	15.5	39.4	283.5	63.3	0	7	159.5	4.6
2016-11-16_spt2_17C_Tray_3	16/11/2016	spt2_17C	3	2	385	128	341.2	141	27.6	23.9	57.1	504.9	67.6	4	10	164.1	4.6
2016-11-16_spt2_17C_Tray_3	16/11/2016	spt2_17C	3	3	642	128	282	134.4	28	21.9	45.8	452	62.4	3	6	166.3	4.6
2016-11-16_spt2_17C_Tray_3	16/11/2016	spt2_17C	3	4	899	128	412.8	178	31.3	29.3	53.7	697.9	59.2	5	11	159.2	4.6
2016-11-16_spt2_17C_Tray_3	16/11/2016	spt2_17C	3	5	1156	128	229.8	119.1	23.6	19	52.4	346.2	66.4	1	9	163.7	4.6
2016-11-16_spt2_17C_Tray_3	16/11/2016	spt2_17C	3	6	1417	128	295.7	149.8	26.9	23.9	52	491.4	60.2	3	9	155.7	4.6
2016-11-16_spt2_17C_Tray_3	16/11/2016	spt2_17C	3	7	128	384	304.7	142.8	27.8	23.2	50.2	482.2	63.2	3	11	165.4	4.6
2016-11-16_spt2_17C_Tray_3	16/11/2016	spt2_17C	3	8	385	384	396.4	178.2	31.9	26.5	49.5	655.8	60.4	5	9	162.8	4.6
2016-11-16_spt2_17C_Tray_3	16/11/2016	spt2_17C	3	9	642	384	0	0	0	0	0	0	0	0	0	0	4.6
2016-11-16_spt2_17C_Tray_3	16/11/2016	spt2_17C	3	10	899	384	201.1	119	23	18.4	48.5	318.1	63.2	0	9	164.4	4.6
2016-11-16_spt2_17C_Tray_3	16/11/2016	spt2_17C	3	11	1156	384	164.5	96.1	21.4	15.3	45.5	250.5	65.7	0	8	164.1	4.6
2016-11-16_spt2_17C_Tray_3	16/11/2016	spt2_17C	3	12	1417	384	298	130.8	27.4	21.4	50.7	436.5	68.3	2	9	168.7	4.6
2016-11-16_spt2_17C_Tray_3	16/11/2016	spt2_17C	3	13	128	640	272.7	143.7	25.2	23.6	54.8	457.3	59.6	3	12	157.3	4.6
2016-11-16_spt2_17C_Tray_3	16/11/2016	spt2_17C	3	14	385	640	344.7	165.7	30.6	23.6	46.8	548.9	62.8	4	7	165.2	4.6
2016-11-16_spt2_17C_Tray_3	16/11/2016	spt2_17C	3	15	642	640	386.4	147.2	29.8	25.6	55.5	567.5	68.1	3	10	174.8	4.6
2016-11-16_spt2_17C_Tray_3	16/11/2016	spt2_17C	3	16	899	640	268.8	137.5	28.2	19.9	42.9	431.8	62.2	2	8	168.9	4.6
2016-11-16_spt2_17C_Tray_3	16/11/2016	spt2_17C	3	17	1156	640	215.8	124.6	22.5	19.9	54.1	340.2	63.4	0	11	165.5	4.6
2016-11-16_spt2_17C_Tray_3	16/11/2016	spt2_17C	3	18	1417	640	490.9	198	34.8	30.9	51.6	814.3	60.3	6	12	165.3	4.6
2016-11-16_spt2_17C_Tray_3	16/11/2016	spt2_17C	3	19	128	900	388.9	172.6	30.9	27.6	52	643.5	60.4	4	7	158.6	4.6
2016-11-16_spt2_17C_Tray_3	16/11/2016	spt2_17C	3	20	385	900	248.5	130.4	25.6	19.7	48.3	384.9	64.6	1	7	160.4	4.6
2016-11-16_spt2_17C_Tray_3	16/11/2016	spt2_17C	3	21	642	900	409.3	169.7	31.5	26.9	52.5	658.7	62.1	6	9	162.9	4.6
2016-11-16_spt2_17C_Tray_3	16/11/2016	spt2_17C	3	22	899	900	89	60.7	13.8	11.6	59.6	123.5	72	0	5	172.5	4.6
2016-11-16_spt2_17C_Tray_3	16/11/2016	spt2_17C	3	23	1156	900	486	164.5	34.8	25.8	51.1	675.4	72	4	9	175.8	4.6
2016-11-16_spt2_17C_Tray_3	16/11/2016	spt2_17C	3	24	1417	900	382.5	134.2	30.6	24.3	51.9	544.4	70.3	3	9	171.4	4.6
2016-11-16_spt2_17C_Tray_4	16/11/2016	spt2_17C	4	1	128	128	0	0	0	0	0	0	0	0	0	0	4.5
2016-11-16_spt2_17C_Tray_4	16/11/2016	spt2_17C	4	2	385	128	0	0	0	0	0	0	0	0	0	0	4.5
2016-11-16_spt2_17C_Tray_4	16/11/2016	spt2_17C	4	3	642	128	274.3	130.3	25.8	23.6	52.3	457.1	60	1	7	162.3	4.5
2016-11-16_spt2_17C_Tray_4	16/11/2016	spt2_17C	4	4	899	128	347.7	155.5	29.6	24.9	50.6	564	61.7	4	9	163.4	4.5
2016-11-16_spt2_17C_Tray_4	16/11/2016	spt2_17C	4	5	1156	128	0	0	0	0	0	0	0	0	0	0	4.5
2016-11-16_spt2_17C_Tray_4	16/11/2016	spt2_17C	4	6	1417	128	382.1	181.6	32.2	28.9	46.8	682.3	56	5	11	153	4.5
2016-11-16_spt2_17C_Tray_4	16/11/2016	spt2_17C	4	7	128	384	0	0	0	0	0	0	0	0	0	0	4.5
2016-11-16_spt2_17C_Tray_4	16/11/2016	spt2_17C	4	8	385	384	0	0	0	0	0	0	0	0	0	0	4.5
2016-11-16_spt2_17C_Tray_4	16/11/2016	spt2_17C	4	9	642	384	436.7	205.1	33.3	30.9	50	796.1	54.9	6	12	155.5	4.5
2016-11-16_spt2_17C_Tray_4	16/11/2016	spt2_17C	4	10	899	384	248.7	134.1	25.8	21.9	47.5	435.7	57.1	3	8	159.1	4.5
2016-11-16_spt2_17C_Tray_4	16/11/2016	spt2_17C	4	11	1156	384	0	0	0	0	0	0	0	0	0	0	4.5
2016-11-16_spt2_17C_Tray_4	16/11/2016	spt2_17C	4	12	1417	384	287.5	146.6	28.9	24.5	43.8	515.5	55.8	3	6	154.3	4.5
2016-11-16_spt2_17C_Tray_4	16/11/2016	spt2_17C	4	13	128	640	0	0	0	0	0	0	0	0	0	0	4.5
2016-11-16_spt2_17C_Tray_4	16/11/2016	spt2_17C	4	14	385	640	0	0	0	0	0	0	0	0	0	0	4.5
2016-11-16_spt2_17C_Tray_4	16/11/2016	spt2_17C	4	15	642	640	352.9	145.7	26.7	25.8	63	518.1	68.1	3	7	175.1	4.5
2016-11-16_spt2_17C_Tray_4	16/11/2016	spt2_17C	4	16	899	640	337.9	149.3	29.4	24.9	49.9	537.5	62.9	4	9	168	4.5
2016-11-16_spt2_17C_Tray_4	16/11/2016	spt2_17C	4	17	1156	640	0	0	0	0	0	0	0	0	0	0	4.5
2016-11-16_spt2_17C_Tray_4	16/11/2016	spt2_17C	4	18	1417	640	408.7	189.1	31.8	28.5	51.5	659.4	62	4	14	164.6	4.5
2016-11-16_spt2_17C_Tray_4	16/11/2016	spt2_17C	4	19	128	900	0	0	0	0	0	0	0	0	0	0	4.5
2016-11-16_spt2_17C_Tray_4	16/11/2016	spt2_17C	4	20	385	900	0	0	0	0	0	0	0	0	0	0	4.5
2016-11-16_spt2_17C_Tray_4	16/11/2016	spt2_17C	4	21	642	900	199.8	108.4	24.1	17.9	43.9	323.3	61.8	0	7	165	4.5
2016-11-16_spt2_17C_Tray_4	16/11/2016	spt2_17C	4	22	899	900	282.6	150.5	28.5	22.3	44.4	472.9	59.8	3	13	165	4.5
2016-11-16_spt2_17C_Tray_4	16/11/2016	spt2_17C	4	23	1156	900	0	0	0	0	0	0	0	0	0	0	4.5
2016-11-16_spt2_17C_Tray_4	16/11/2016	spt2_17C	4	24	1417	900	307.6	148.9	26.9	25.2	54	491.5	62.6	4	8	165.8	4.5
2016-11-18_spt2_17C_Tray_1	18/11/2016	spt2_17C	1	1	128	128	518.5	171.7	32.7	30.8	61.6	739.9	70.1	4	8	171.5	4.5
2016-11-18_spt2_17C_Tray_1	18/11/2016	spt2_17C	1	2	385	128	814.1	262.8	40.4	38.7	63.4	1178.3	69.1	7	12	172.7	4.5
2016-11-18_spt2_17C_Tray_1	18/11/2016	spt2_17C	1	3	642	128	446.5	169.2	32.5	28.4	53.7	708.7	63	5	9	165.6	4.5
2016-11-18_spt2_17C_Tray_1	18/11/2016	spt2_17C	1	4	899	128	423.2	146.4	29.5	28.6	62.1	636.6	66.5	4	6	167	4.5
2016-11-18_spt2_17C_Tray_1	18/11/2016	spt2_17C	1	5	1156	128	551.3	206.3	36.5	31.4	52.7	854.8	64.5	5	11	161.7	4.5
2016-11-18_spt2_17C_Tray_1	18/11/2016	spt2_17C	1	6	1417	128	494.7	191.5	35.2	31.6	50.9	835.6	59.2	5	9	148.9	4.5
2016-11-18_spt2_17C_Tray_1	18/11/2016	spt2_17C	1	7	128	384	570.6	179.1	34.9	31.6	59.5	843.8	67.6	6	11	167.8	4.5
2016-11-18_spt2_17C_Tray_1	18/11/2016	spt2_17C	1	8	385	384	561	200	36.5	31.6	53.7	886.1	63.3	5	11	168	4.5
2016-11-18_spt2_17C_Tray_1	18/11/2016	spt2_17C	1	9	642	384	385.8	139.7	29.2	24.8	57.5	548.4	70.4	4	12	173.5	4.5
2016-11-18_spt2_17C_Tray_1	18/11/2016	spt2_17C	1	10	899	384	561.8	185.2	34.5	32.1	60.1	843.8	66.6	6	10	172	4.5
2016-11-18_spt2_17C_Tray_1	18/11/2016	spt2_17C	1	11	1156	384	615.8	167.4	36	31.9	60.4	846.5	72.7	6	11	176.4	4.5
2016-11-18_spt2_17C_Tray_1	18/11/2016	spt2_17C	1	12	1417	384	736.6	217.6	38.2	36.9	64.1	1069.2	68.9	7	13	162.9	4.5
2016-11-18_spt2_17C_Tray_1	18/11/2016	spt2_17C	1	13	128	640	616.3	212.1	39.6	32.3	50.1	964.5	63.9	5	10	168.6	4.5
2016-11-18_spt2_17C_Tray_1	18/11/2016	spt2_17C	1	14	385	640	612.4	183.9	34.5	32.7	65.5	850.1	72	6	10	176.5	4.5
2016-11-18_spt2_17C_Tray_1	18/11/2016	spt2_17C	1	15	642	640	376.9	163.3	31.6	22.9	47.9	556	67.8	4	7	174.5	4.5
2016-11-18_spt2_17C_Tray_1	18/11/2016	spt2_17C	1	16	899	640	681.8	202	36.7	35.6	64.4	968.1	70.4	6	13	179	4.5
2016-11-18_spt2_17C_Tray_1	18/11/2016	spt2_17C	1	17	1156	640	523.5	196.5	36	29.5	51.3	811.7	64.5	6	11	165.3	4.5
2016-11-18_spt2_17C_Tray_1	18/11/2016	spt2_17C	1	18	1417	640	679.9	226	39.3	33.8	55.9	1005	67.7	7	14	163.4	4.5
2016-11-18_spt2_17C_Tray_1	18/11/2016	spt2_17C	1	19	128	900	596.7	159.8	34.9	30.5	62.2	779.6	76.5	6	8	183.2	4.5
2016-11-18_spt2_17C_Tray_1	18/11/2016	spt2_17C	1	20	385	900	280.9	123.8	25.1	22.9	57	430.1	65.3	3	8	167.1	4.5
2016-11-18_spt2_17C_Tray_1	18/11/2016	spt2_17C	1	21	642	900	610.3	200.7	35.8	32.7	60.5	876	69.7	6	9	176.9	4.5
2016-11-18_spt2_17C_Tray_1	18/11/2016	spt2_17C	1	22	899	900	392.2	155	31.6	24.6	49.9	588.3	66.7	3	8	170.1	4.5
2016-11-18_spt2_17C_Tray_1	18/11/2016	spt2_17C	1	23	1156	900	608	211.3	38.2	34.3	52.9	971.7	62.6	5	11	164.7	4.5
2016-11-18_spt2_17C_Tray_1	18/11/2016	spt2_17C	1	24	1417	900	242.2	126.3	25.9	19.6	45.9	391.4	61.9	2	9	149.7	4.5
2016-11-18_spt2_17C_Tray_2	18/11/2016	spt2_17C	2	1	128	128	0	0	0	0	0	0	0	0	0	0	4.6
2016-11-18_spt2_17C_Tray_2	18/11/2016	spt2_17C	2	2	385	128	583.7	181.7	34.4	32.2	63	821.3	71.1	6	10	170.6	4.6
2016-11-18_spt2_17C_Tray_2	18/11/2016	spt2_17C	2	3	642	128	481.2	141.2	31.5	27.4	61.7	643.1	74.8	3	8	175.5	4.6
2016-11-18_spt2_17C_Tray_2	18/11/2016	spt2_17C	2	4	899	128	611.5	183.1	35.9	31.7	60.5	855.3	71.5	5	8	174.2	4.6
2016-11-18_spt2_17C_Tray_2	18/11/2016	spt2_17C	2	5	1156	128	702.9	194.3	42	31.1	50.7	981.9	71.6	6	10	174.3	4.6
2016-11-18_spt2_17C_Tray_2	18/11/2016	spt2_17C	2	6	1417	128	363.9	134.6	29.3	24.1	53.9	538.5	67.6	3	9	163.2	4.6
2016-11-18_spt2_17C_Tray_2	18/11/2016	spt2_17C	2	7	128	384	0	0	0	0	0	0	0	0	0	0	4.6
2016-11-18_spt2_17C_Tray_2	18/11/2016	spt2_17C	2	8	385	384	445.5	156.1	31.1	29.1	58.7	667.1	66.8	3	7	167.9	4.6
2016-11-18_spt2_17C_Tray_2	18/11/2016	spt2_17C	2	9	642	384	323.9	149.9	28.9	23.4	49.4	519.2	62.4	4	9	164.4	4.6
2016-11-18_spt2_17C_Tray_2	18/11/2016	spt2_17C	2	10	899	384	672.3	213.1	38.1	34.8	59	996.7	67.5	8	11	172.5	4.6
2016-11-18_spt2_17C_Tray_2	18/11/2016	spt2_17C	2	11	1156	384	629.8	205.2	37.9	34.8	56	991.9	63.5	6	12	167	4.6
2016-11-18_spt2_17C_Tray_2	18/11/2016	spt2_17C	2	12	1417	384	434.4	151.3	29.5	29.1	63.4	639.4	67.9	4	9	172.8	4.6
2016-11-18_spt2_17C_Tray_2	18/11/2016	spt2_17C	2	13	128	640	0	0	0	0	0	0	0	0	0	0	4.6
2016-11-18_spt2_17C_Tray_2	18/11/2016	spt2_17C	2	14	385	640	718	212.8	40.5	34.8	55.8	1064.5	67.5	7	14	172.3	4.6
2016-11-18_spt2_17C_Tray_2	18/11/2016	spt2_17C	2	15	642	640	341	132.9	28	24.1	55.3	520.3	65.5	4	8	167.4	4.6
2016-11-18_spt2_17C_Tray_2	18/11/2016	spt2_17C	2	16	899	640	316.2	129.4	28.9	20.4	48.3	451.5	70	2	6	173.5	4.6
2016-11-18_spt2_17C_Tray_2	18/11/2016	spt2_17C	2	17	1156	640	606.3	206.3	36.1	34.8	59.2	945.3	64.1	6	13	167.9	4.6
2016-11-18_spt2_17C_Tray_2	18/11/2016	spt2_17C	2	18	1417	640	581.9	201.1	37.9	30.6	51.7	870.4	66.8	5	9	173.1	4.6
2016-11-18_spt2_17C_Tray_2	18/11/2016	spt2_17C	2	19	128	900	0	0	0	0	0	0	0	0	0	0	4.6
2016-11-18_spt2_17C_Tray_2	18/11/2016	spt2_17C	2	20	385	900	489.7	171.8	33.3	31.1	56.4	769.2	63.7	4	7	162.6	4.6
2016-11-18_spt2_17C_Tray_2	18/11/2016	spt2_17C	2	21	642	900	572.1	194.4	35.7	30.4	57.3	814.7	70.2	6	12	177.2	4.6
2016-11-18_spt2_17C_Tray_2	18/11/2016	spt2_17C	2	22	899	900	522.1	166.5	32.8	29.8	61.7	736.4	70.9	5	9	178.3	4.6
2016-11-18_spt2_17C_Tray_2	18/11/2016	spt2_17C	2	23	1156	900	206.8	96.3	21	19.3	59.7	303.1	68.2	0	8	172.9	4.6
2016-11-18_spt2_17C_Tray_2	18/11/2016	spt2_17C	2	24	1417	900	310	134.9	28	21	50.3	446.8	69.4	2	8	170.7	4.6
2016-11-18_spt2_17C_Tray_3	18/11/2016	spt2_17C	3	1	128	128	306.2	152.8	29.8	22.4	44	514.8	59.5	4	6	151.3	4.5
2016-11-18_spt2_17C_Tray_3	18/11/2016	spt2_17C	3	2	385	128	0	0	0	0	0	0	0	0	0	0	4.5
2016-11-18_spt2_17C_Tray_3	18/11/2016	spt2_17C	3	3	642	128	502.4	184.9	35.3	30.4	51.2	815	61.6	5	10	158.9	4.5
2016-11-18_spt2_17C_Tray_3	18/11/2016	spt2_17C	3	4	899	128	682.3	219.6	40	35.3	54.3	1071.6	63.7	6	9	161.5	4.5
2016-11-18_spt2_17C_Tray_3	18/11/2016	spt2_17C	3	5	1156	128	394.4	154.6	28.7	28.2	61.1	600.9	65.6	4	7	157.7	4.5
2016-11-18_spt2_17C_Tray_3	18/11/2016	spt2_17C	3	6	1417	128	476.7	187.4	35.1	29.6	49.2	792	60.2	5	8	153.6	4.5
2016-11-18_spt2_17C_Tray_3	18/11/2016	spt2_17C	3	7	128	384	554.1	175.4	35.1	31.6	57.2	814.3	68	5	10	165.1	4.5
2016-11-18_spt2_17C_Tray_3	18/11/2016	spt2_17C	3	8	385	384	0	0	0	0	0	0	0	0	0	0	4.5
2016-11-18_spt2_17C_Tray_3	18/11/2016	spt2_17C	3	9	642	384	23.9	31	13.3	3.8	17.1	38.4	62.1	0	2	145.8	4.5
2016-11-18_spt2_17C_Tray_3	18/11/2016	spt2_17C	3	10	899	384	346.6	156.1	30	26	49	595.3	58.2	5	7	153.8	4.5
2016-11-18_spt2_17C_Tray_3	18/11/2016	spt2_17C	3	11	1156	384	284.3	128.9	28	21.3	46.2	460.4	61.7	2	9	158	4.5
2016-11-18_spt2_17C_Tray_3	18/11/2016	spt2_17C	3	12	1417	384	470.4	168.8	32.4	29.1	56.9	700.2	67.2	5	18	166.6	4.5
2016-11-18_spt2_17C_Tray_3	18/11/2016	spt2_17C	3	13	128	640	475.2	187.2	33.1	29.3	55.2	721.3	65.9	6	13	159	4.5
2016-11-18_spt2_17C_Tray_3	18/11/2016	spt2_17C	3	14	385	640	0	0	0	0	0	0	0	0	0	0	4.5
2016-11-18_spt2_17C_Tray_3	18/11/2016	spt2_17C	3	15	642	640	593.1	223.4	37.1	32	54.8	899.8	65.9	7	14	167.9	4.5
2016-11-18_spt2_17C_Tray_3	18/11/2016	spt2_17C	3	16	899	640	430.4	176.4	35.6	26.7	43.3	720.1	59.8	5	10	160.8	4.5
2016-11-18_spt2_17C_Tray_3	18/11/2016	spt2_17C	3	17	1156	640	353.1	167.6	29.3	27.1	52.3	605.4	58.3	5	9	156	4.5
2016-11-18_spt2_17C_Tray_3	18/11/2016	spt2_17C	3	18	1417	640	669.1	225	43.3	32	45.4	1041.3	64.3	6	9	167.2	4.5
2016-11-18_spt2_17C_Tray_3	18/11/2016	spt2_17C	3	19	128	900	660.4	238.9	40.2	34	52	1023.5	64.5	8	13	161.7	4.5
2016-11-18_spt2_17C_Tray_3	18/11/2016	spt2_17C	3	20	385	900	423.9	177.2	33.3	27.3	48.6	694.8	61	5	8	158.8	4.5
2016-11-18_spt2_17C_Tray_3	18/11/2016	spt2_17C	3	21	642	900	0	0	0	0	0	0	0	0	0	0	4.5
2016-11-18_spt2_17C_Tray_3	18/11/2016	spt2_17C	3	22	899	900	160.4	85	18.9	14.9	57.2	218.4	73.5	0	7	171	4.5
2016-11-18_spt2_17C_Tray_3	18/11/2016	spt2_17C	3	23	1156	900	729.5	222.7	41.8	36	53.2	1138.6	64.1	8	16	164.3	4.5
2016-11-18_spt2_17C_Tray_3	18/11/2016	spt2_17C	3	24	1417	900	606.8	218.5	38.7	30.9	51.7	896.5	67.7	5	8	168.2	4.5
2016-11-18_spt2_17C_Tray_4	18/11/2016	spt2_17C	4	1	128	128	0	0	0	0	0	0	0	0	0	0	4.5
2016-11-18_spt2_17C_Tray_4	18/11/2016	spt2_17C	4	2	385	128	0	0	0	0	0	0	0	0	0	0	4.5
2016-11-18_spt2_17C_Tray_4	18/11/2016	spt2_17C	4	3	642	128	379.2	147.8	30	27.4	53.6	606.8	62.5	6	11	159.2	4.5
2016-11-18_spt2_17C_Tray_4	18/11/2016	spt2_17C	4	4	899	128	525.2	198	35.1	31.3	54.3	835.5	62.9	6	15	159.7	4.5
2016-11-18_spt2_17C_Tray_4	18/11/2016	spt2_17C	4	5	1156	128	0	0	0	0	0	0	0	0	0	0	4.5
2016-11-18_spt2_17C_Tray_4	18/11/2016	spt2_17C	4	6	1417	128	638.3	255	41.3	38.2	47.7	1173.3	54.4	6	12	143.5	4.5
2016-11-18_spt2_17C_Tray_4	18/11/2016	spt2_17C	4	7	128	384	0	0	0	0	0	0	0	0	0	0	4.5
2016-11-18_spt2_17C_Tray_4	18/11/2016	spt2_17C	4	8	385	384	0	0	0	0	0	0	0	0	0	0	4.5
2016-11-18_spt2_17C_Tray_4	18/11/2016	spt2_17C	4	9	642	384	647.1	249.9	39.1	36.2	54	1074.3	60.2	6	12	156.3	4.5
2016-11-18_spt2_17C_Tray_4	18/11/2016	spt2_17C	4	10	899	384	418.1	168.3	31.6	28.5	53.4	673.5	62.1	5	9	158.9	4.5
2016-11-18_spt2_17C_Tray_4	18/11/2016	spt2_17C	4	11	1156	384	0	0	0	0	0	0	0	0	0	0	4.5
2016-11-18_spt2_17C_Tray_4	18/11/2016	spt2_17C	4	12	1417	384	540.7	180.4	38.9	29.4	45.6	833.2	64.9	5	9	155	4.5
2016-11-18_spt2_17C_Tray_4	18/11/2016	spt2_17C	4	13	128	640	0	0	0	0	0	0	0	0	0	0	4.5
2016-11-18_spt2_17C_Tray_4	18/11/2016	spt2_17C	4	14	385	640	0	0	0	0	0	0	0	0	0	0	4.5
2016-11-18_spt2_17C_Tray_4	18/11/2016	spt2_17C	4	15	642	640	554.3	177.5	34.9	29.6	58	782.1	70.9	5	12	172.4	4.5
2016-11-18_spt2_17C_Tray_4	18/11/2016	spt2_17C	4	16	899	640	593.2	193.6	36.6	33.3	56.3	897.1	66.1	7	12	164.9	4.5
2016-11-18_spt2_17C_Tray_4	18/11/2016	spt2_17C	4	17	1156	640	0	0	0	0	0	0	0	0	0	0	4.5
2016-11-18_spt2_17C_Tray_4	18/11/2016	spt2_17C	4	18	1417	640	728.3	239.1	40	38.2	58.1	1120.8	65	7	14	161.2	4.5
2016-11-18_spt2_17C_Tray_4	18/11/2016	spt2_17C	4	19	128	900	0	0	0	0	0	0	0	0	0	0	4.5
2016-11-18_spt2_17C_Tray_4	18/11/2016	spt2_17C	4	20	385	900	0	0	0	0	0	0	0	0	0	0	4.5
2016-11-18_spt2_17C_Tray_4	18/11/2016	spt2_17C	4	21	642	900	329.8	134.1	26.7	24.7	58.9	490.1	67.3	3	7	164.1	4.5
2016-11-18_spt2_17C_Tray_4	18/11/2016	spt2_17C	4	22	899	900	515.2	190.2	34.7	29.6	54.6	758.4	67.9	5	10	172.7	4.5
2016-11-18_spt2_17C_Tray_4	18/11/2016	spt2_17C	4	23	1156	900	0	0	0	0	0	0	0	0	0	0	4.5
2016-11-18_spt2_17C_Tray_4	18/11/2016	spt2_17C	4	24	1417	900	581.4	195.4	37.1	32	53.8	883.1	65.8	6	12	158.7	4.5
2016-11-21_spt2_17C_Tray_1	21/11/2016	spt2_17C	1	1	128	128	756.7	273.1	41.9	39.5	54.9	1256.8	60.2	8	16	149.9	4.6
2016-11-21_spt2_17C_Tray_1	21/11/2016	spt2_17C	1	2	385	128	1164.2	334.8	50.3	48.2	58.5	1866.8	62.4	9	13	156.9	4.6
2016-11-21_spt2_17C_Tray_1	21/11/2016	spt2_17C	1	3	642	128	671.2	217.4	40.8	36.1	51.3	1116.1	60.1	8	13	156.7	4.6
2016-11-21_spt2_17C_Tray_1	21/11/2016	spt2_17C	1	4	899	128	706.4	242.1	40.4	35.4	55.1	1087.5	65	8	11	160.7	4.6
2016-11-21_spt2_17C_Tray_1	21/11/2016	spt2_17C	1	5	1156	128	846.3	282.6	45.1	40.2	52.9	1349.9	62.7	7	10	158.5	4.6
2016-11-21_spt2_17C_Tray_1	21/11/2016	spt2_17C	1	6	1417	128	876.3	298.2	44.9	40.4	55.3	1342.7	65.3	8	12	157.8	4.6
2016-11-21_spt2_17C_Tray_1	21/11/2016	spt2_17C	1	7	128	384	864	266.9	47.5	39.3	48.7	1415	61.1	7	9	151.2	4.6
2016-11-21_spt2_17C_Tray_1	21/11/2016	spt2_17C	1	8	385	384	861.6	277.1	45.4	39.1	53.3	1336	64.5	8	14	160.1	4.6
2016-11-21_spt2_17C_Tray_1	21/11/2016	spt2_17C	1	9	642	384	612.9	236.5	38.4	32.4	52.8	938.3	65.3	6	11	160.8	4.6
2016-11-21_spt2_17C_Tray_1	21/11/2016	spt2_17C	1	10	899	384	807.1	261.1	42.1	39.1	57.9	1257.6	64.2	9	14	162.9	4.6
2016-11-21_spt2_17C_Tray_1	21/11/2016	spt2_17C	1	11	1156	384	931.9	311.2	46.9	44.3	54	1587.4	58.7	10	21	153	4.6
2016-11-21_spt2_17C_Tray_1	21/11/2016	spt2_17C	1	12	1417	384	995.5	344.9	49.5	42.5	51.8	1627.6	61.2	9	12	156.7	4.6
2016-11-21_spt2_17C_Tray_1	21/11/2016	spt2_17C	1	13	128	640	902.8	291	46.7	43.2	52.8	1519.8	59.4	8	13	150	4.6
2016-11-21_spt2_17C_Tray_1	21/11/2016	spt2_17C	1	14	385	640	885.4	255.9	43.6	39.7	59.2	1337.8	66.2	8	16	163	4.6
2016-11-21_spt2_17C_Tray_1	21/11/2016	spt2_17C	1	15	642	640	542.5	206.2	37.4	31.7	49.5	898.4	60.4	7	11	158.9	4.6
2016-11-21_spt2_17C_Tray_1	21/11/2016	spt2_17C	1	16	899	640	1019.7	338.6	50.3	42.3	51.3	1621.3	62.9	8	16	162.3	4.6
2016-11-21_spt2_17C_Tray_1	21/11/2016	spt2_17C	1	17	1156	640	815.6	302.6	45.8	39.1	49.5	1333.3	61.2	9	14	158.3	4.6
2016-11-21_spt2_17C_Tray_1	21/11/2016	spt2_17C	1	18	1417	640	913.2	352.6	51.2	41	44.4	1600.6	57.1	8	10	155.5	4.6
2016-11-21_spt2_17C_Tray_1	21/11/2016	spt2_17C	1	19	128	900	801.4	254.3	44.7	39.3	51	1294.7	61.9	9	15	151.8	4.6
2016-11-21_spt2_17C_Tray_1	21/11/2016	spt2_17C	1	20	385	900	418.6	198.3	32.8	29.2	49.4	701.8	59.6	5	14	154.5	4.6
2016-11-21_spt2_17C_Tray_1	21/11/2016	spt2_17C	1	21	642	900	863.5	271.5	45.8	39.7	52.4	1384.8	62.4	9	18	158.8	4.6
2016-11-21_spt2_17C_Tray_1	21/11/2016	spt2_17C	1	22	899	900	573.4	234	36.7	34.3	54.2	938.5	61.1	6	13	158.6	4.6
2016-11-21_spt2_17C_Tray_1	21/11/2016	spt2_17C	1	23	1156	900	864.9	326.6	47.7	43	48.3	1565.9	55.2	7	12	151.4	4.6
2016-11-21_spt2_17C_Tray_1	21/11/2016	spt2_17C	1	24	1417	900	412.1	167.7	31.1	28.1	54.2	663.7	62.1	5	9	150.1	4.6
2016-11-21_spt2_17C_Tray_2	21/11/2016	spt2_17C	2	1	128	128	0	0	0	0	0	0	0	0	0	0	4.6
2016-11-21_spt2_17C_Tray_2	21/11/2016	spt2_17C	2	2	385	128	987.6	311.6	46	43.1	59.5	1505.1	65.6	9	15	147.2	4.6
2016-11-21_spt2_17C_Tray_2	21/11/2016	spt2_17C	2	3	642	128	850.1	276.2	42.9	37.5	58.8	1207.6	70.4	7	12	152.9	4.6
2016-11-21_spt2_17C_Tray_2	21/11/2016	spt2_17C	2	4	899	128	1121.9	273.7	47.7	45.1	62.8	1639.1	68.4	7	15	151.1	4.6
2016-11-21_spt2_17C_Tray_2	21/11/2016	spt2_17C	2	5	1156	128	1168.9	323	61.2	41.2	39.7	1896.7	61.6	10	16	143.7	4.6
2016-11-21_spt2_17C_Tray_2	21/11/2016	spt2_17C	2	6	1417	128	572.8	209.4	36.4	34.9	55.1	946.6	60.5	5	11	141.2	4.6
2016-11-21_spt2_17C_Tray_2	21/11/2016	spt2_17C	2	7	128	384	0	0	0	0	0	0	0	0	0	0	4.6
2016-11-21_spt2_17C_Tray_2	21/11/2016	spt2_17C	2	8	385	384	815.7	232.4	41.4	38.8	60.6	1187.1	68.7	6	12	147.5	4.6
2016-11-21_spt2_17C_Tray_2	21/11/2016	spt2_17C	2	9	642	384	621.5	210.3	37.9	34.2	55.1	963.7	64.5	6	9	147.9	4.6
2016-11-21_spt2_17C_Tray_2	21/11/2016	spt2_17C	2	10	899	384	1144.9	279.3	50.3	42.5	57.6	1639.8	69.8	9	13	154.3	4.6
2016-11-21_spt2_17C_Tray_2	21/11/2016	spt2_17C	2	11	1156	384	971.8	295	46.6	41.2	56.9	1411.4	68.9	9	17	153	4.6
2016-11-21_spt2_17C_Tray_2	21/11/2016	spt2_17C	2	12	1417	384	726.9	225.8	40.7	37.3	55.8	1170.5	62.1	7	13	144.3	4.6
2016-11-21_spt2_17C_Tray_2	21/11/2016	spt2_17C	2	13	128	640	0	0	0	0	0	0	0	0	0	0	4.6
2016-11-21_spt2_17C_Tray_2	21/11/2016	spt2_17C	2	14	385	640	1236.8	284.4	50.3	46.6	62.2	1783.6	69.3	9	17	153.6	4.6
2016-11-21_spt2_17C_Tray_2	21/11/2016	spt2_17C	2	15	642	640	651.2	207.2	39.4	35.5	53.3	1066.9	61	6	8	143.3	4.6
2016-11-21_spt2_17C_Tray_2	21/11/2016	spt2_17C	2	16	899	640	647.7	238.2	39.7	33.1	52.4	1006.8	64.3	6	11	148	4.6
2016-11-21_spt2_17C_Tray_2	21/11/2016	spt2_17C	2	17	1156	640	1102.4	340	47.3	45.3	62.8	1633.5	67.5	9	12	150.9	4.6
2016-11-21_spt2_17C_Tray_2	21/11/2016	spt2_17C	2	18	1417	640	961.3	290.9	46.8	44.2	55.8	1519.3	63.3	7	11	149.8	4.6
2016-11-21_spt2_17C_Tray_2	21/11/2016	spt2_17C	2	19	128	900	0	0	0	0	0	0	0	0	0	0	4.6
2016-11-21_spt2_17C_Tray_2	21/11/2016	spt2_17C	2	20	385	900	889.3	305.7	46.4	40.3	52.6	1442.5	61.6	7	12	142.2	4.6
2016-11-21_spt2_17C_Tray_2	21/11/2016	spt2_17C	2	21	642	900	1098.6	297.7	49	43.8	58.2	1638.6	67	7	13	150.1	4.6
2016-11-21_spt2_17C_Tray_2	21/11/2016	spt2_17C	2	22	899	900	973.6	319.1	46.2	42.9	58.1	1515.4	64.2	8	13	148	4.6
2016-11-21_spt2_17C_Tray_2	21/11/2016	spt2_17C	2	23	1156	900	426.1	153.9	31.8	26.1	53.6	621.5	68.6	4	9	142.9	4.6
2016-11-21_spt2_17C_Tray_2	21/11/2016	spt2_17C	2	24	1417	900	564.8	199.9	37.7	30.1	50.6	862.4	65.5	5	8	139.9	4.6
2016-11-21_spt2_17C_Tray_3	21/11/2016	spt2_17C	3	1	128	128	508.8	189.9	35.6	32.3	51.2	862.7	59	6	10	138.7	4.6
2016-11-21_spt2_17C_Tray_3	21/11/2016	spt2_17C	3	2	385	128	0	0	0	0	0	0	0	0	0	0	4.6
2016-11-21_spt2_17C_Tray_3	21/11/2016	spt2_17C	3	3	642	128	866.8	296.7	44.9	42.1	54.7	1443.1	60.1	7	13	147.4	4.6
2016-11-21_spt2_17C_Tray_3	21/11/2016	spt2_17C	3	4	899	128	1033.3	264.8	45.8	42.7	62.8	1494.4	69.1	8	10	158.2	4.6
2016-11-21_spt2_17C_Tray_3	21/11/2016	spt2_17C	3	5	1156	128	720.5	213.7	43.4	35.8	48.7	1188.7	60.6	6	8	143.5	4.6
2016-11-21_spt2_17C_Tray_3	21/11/2016	spt2_17C	3	6	1417	128	865.4	259.5	45.6	41	53.1	1400.8	61.8	7	11	148	4.6
2016-11-21_spt2_17C_Tray_3	21/11/2016	spt2_17C	3	7	128	384	989.5	349.4	46.2	43.8	59	1555.9	63.6	8	13	149.8	4.6
2016-11-21_spt2_17C_Tray_3	21/11/2016	spt2_17C	3	8	385	384	0	0	0	0	0	0	0	0	0	0	4.6
2016-11-21_spt2_17C_Tray_3	21/11/2016	spt2_17C	3	9	642	384	0	0	0	0	0	0	0	0	0	0	4.6
2016-11-21_spt2_17C_Tray_3	21/11/2016	spt2_17C	3	10	899	384	671.7	256.3	39.7	34.7	54.3	1039.1	64.6	7	13	153.3	4.6
2016-11-21_spt2_17C_Tray_3	21/11/2016	spt2_17C	3	11	1156	384	544.6	190.2	37.1	31	50.4	876.7	62.1	5	8	146.9	4.6
2016-11-21_spt2_17C_Tray_3	21/11/2016	spt2_17C	3	12	1417	384	806.2	246.8	43.6	37.7	54	1268.3	63.6	5	14	148.7	4.6
2016-11-21_spt2_17C_Tray_3	21/11/2016	spt2_17C	3	13	128	640	920.1	262.5	46.6	39.7	53.9	1416.8	64.9	7	11	145.4	4.6
2016-11-21_spt2_17C_Tray_3	21/11/2016	spt2_17C	3	14	385	640	0	0	0	0	0	0	0	0	0	0	4.6
2016-11-21_spt2_17C_Tray_3	21/11/2016	spt2_17C	3	15	642	640	874.8	302.5	48.8	38	46.8	1420.4	61.6	8	10	151.5	4.6
2016-11-21_spt2_17C_Tray_3	21/11/2016	spt2_17C	3	16	899	640	825.6	238.2	43.4	38.4	55.9	1249.7	66.1	8	14	157.1	4.6
2016-11-21_spt2_17C_Tray_3	21/11/2016	spt2_17C	3	17	1156	640	695.6	223.2	39	35.4	58.1	1031.5	67.4	8	11	156.6	4.6
2016-11-21_spt2_17C_Tray_3	21/11/2016	spt2_17C	3	18	1417	640	1224.6	357	49.5	47.1	63.7	1754.8	69.8	9	13	162.2	4.6
2016-11-21_spt2_17C_Tray_3	21/11/2016	spt2_17C	3	19	128	900	1178.2	329.9	52.3	46.9	54.9	1888.2	62.4	7	10	144.8	4.6
2016-11-21_spt2_17C_Tray_3	21/11/2016	spt2_17C	3	20	385	900	777.9	249.1	44.5	36.2	50.1	1222.3	63.6	7	11	153.8	4.6
2016-11-21_spt2_17C_Tray_3	21/11/2016	spt2_17C	3	21	642	900	0	0	0	0	0	0	0	0	0	0	4.6
2016-11-21_spt2_17C_Tray_3	21/11/2016	spt2_17C	3	22	899	900	320.9	125.4	28	21.3	52.2	450.8	71.2	3	9	159.1	4.6
2016-11-21_spt2_17C_Tray_3	21/11/2016	spt2_17C	3	23	1156	900	1334.8	298.7	52.5	47.9	61.7	1911.3	69.8	8	12	161.1	4.6
2016-11-21_spt2_17C_Tray_3	21/11/2016	spt2_17C	3	24	1417	900	1233.6	293.8	56.4	39	49.4	1680.4	73.4	5	9	164.3	4.6
2016-11-21_spt2_17C_Tray_4	21/11/2016	spt2_17C	4	1	128	128	0	0	0	0	0	0	0	0	0	0	4.5
2016-11-21_spt2_17C_Tray_4	21/11/2016	spt2_17C	4	2	385	128	0	0	0	0	0	0	0	0	0	0	4.5
2016-11-21_spt2_17C_Tray_4	21/11/2016	spt2_17C	4	3	642	128	625.9	184	39.3	32.7	51.5	939.1	66.6	6	10	160.1	4.5
2016-11-21_spt2_17C_Tray_4	21/11/2016	spt2_17C	4	4	899	128	833.1	262.4	44	38.9	54.9	1293.4	64.4	8	12	157.5	4.5
2016-11-21_spt2_17C_Tray_4	21/11/2016	spt2_17C	4	5	1156	128	0	0	0	0	0	0	0	0	0	0	4.5
2016-11-21_spt2_17C_Tray_4	21/11/2016	spt2_17C	4	6	1417	128	0	0	0	0	0	0	0	0	0	0	4.5
2016-11-21_spt2_17C_Tray_4	21/11/2016	spt2_17C	4	7	128	384	0	0	0	0	0	0	0	0	0	0	4.5
2016-11-21_spt2_17C_Tray_4	21/11/2016	spt2_17C	4	8	385	384	0	0	0	0	0	0	0	0	0	0	4.5
2016-11-21_spt2_17C_Tray_4	21/11/2016	spt2_17C	4	9	642	384	953.5	306.1	49.9	42.4	48.8	1631.1	58.5	7	10	150.1	4.5
2016-11-21_spt2_17C_Tray_4	21/11/2016	spt2_17C	4	10	899	384	671.9	223	38.9	36.5	56.5	1059.6	63.4	7	13	156.5	4.5
2016-11-21_spt2_17C_Tray_4	21/11/2016	spt2_17C	4	11	1156	384	0	0	0	0	0	0	0	0	0	0	4.5
2016-11-21_spt2_17C_Tray_4	21/11/2016	spt2_17C	4	12	1417	384	0	0	0	0	0	0	0	0	0	0	4.5
2016-11-21_spt2_17C_Tray_4	21/11/2016	spt2_17C	4	13	128	640	0	0	0	0	0	0	0	0	0	0	4.5
2016-11-21_spt2_17C_Tray_4	21/11/2016	spt2_17C	4	14	385	640	0	0	0	0	0	0	0	0	0	0	4.5
2016-11-21_spt2_17C_Tray_4	21/11/2016	spt2_17C	4	15	642	640	909.6	238.5	44.6	40.2	58.2	1368.2	66.5	8	14	163.7	4.5
2016-11-21_spt2_17C_Tray_4	21/11/2016	spt2_17C	4	16	899	640	895.8	273	45.9	42	54.1	1488.1	60.2	8	11	153	4.5
2016-11-21_spt2_17C_Tray_4	21/11/2016	spt2_17C	4	17	1156	640	0	0	0	0	0	0	0	0	0	0	4.5
2016-11-21_spt2_17C_Tray_4	21/11/2016	spt2_17C	4	18	1417	640	0	0	0	0	0	0	0	0	0	0	4.5
2016-11-21_spt2_17C_Tray_4	21/11/2016	spt2_17C	4	19	128	900	0	0	0	0	0	0	0	0	0	0	4.5
2016-11-21_spt2_17C_Tray_4	21/11/2016	spt2_17C	4	20	385	900	0	0	0	0	0	0	0	0	0	0	4.5
2016-11-21_spt2_17C_Tray_4	21/11/2016	spt2_17C	4	21	642	900	547.9	204.1	35.2	32.1	56.4	868.8	63.1	6	14	154.5	4.5
2016-11-21_spt2_17C_Tray_4	21/11/2016	spt2_17C	4	22	899	900	823.7	275.1	44.2	37.8	53.7	1264.3	65.1	7	10	158.6	4.5
2016-11-21_spt2_17C_Tray_4	21/11/2016	spt2_17C	4	23	1156	900	0	0	0	0	0	0	0	0	0	0	4.5
2016-11-21_spt2_17C_Tray_4	21/11/2016	spt2_17C	4	24	1417	900	0	0	0	0	0	0	0	0	0	0	4.5
2016-11-23_spt2_17C_Tray_1	23/11/2016	spt2_17C	1	1	128	128	1152.9	309.7	49.1	46.5	60.8	1728.5	66.7	9	13	149.2	4.5
2016-11-23_spt2_17C_Tray_1	23/11/2016	spt2_17C	1	2	385	128	0	0	0	0	0	0	0	0	0	0	4.5
2016-11-23_spt2_17C_Tray_1	23/11/2016	spt2_17C	1	3	642	128	1054.6	287.9	52.2	42.3	49.3	1690.7	62.4	7	11	148	4.5
2016-11-23_spt2_17C_Tray_1	23/11/2016	spt2_17C	1	4	899	128	989.3	286.2	49.3	41.2	51.7	1555.8	63.6	8	14	148.6	4.5
2016-11-23_spt2_17C_Tray_1	23/11/2016	spt2_17C	1	5	1156	128	1079.5	333.1	52.4	48	50	1936.3	55.7	8	13	139.2	4.5
2016-11-23_spt2_17C_Tray_1	23/11/2016	spt2_17C	1	6	1417	128	1207.9	333.3	51.3	49.3	58.4	1912.9	63.1	10	16	142.4	4.5
2016-11-23_spt2_17C_Tray_1	23/11/2016	spt2_17C	1	7	128	384	1250	274.4	52.4	50.2	57.9	2036	61.4	7	15	142.6	4.5
2016-11-23_spt2_17C_Tray_1	23/11/2016	spt2_17C	1	8	385	384	0	0	0	0	0	0	0	0	0	0	4.5
2016-11-23_spt2_17C_Tray_1	23/11/2016	spt2_17C	1	9	642	384	856.2	294.9	45.4	39.9	53	1374.9	62.3	7	11	148.3	4.5
2016-11-23_spt2_17C_Tray_1	23/11/2016	spt2_17C	1	10	899	384	1098.1	266.6	49.6	43.2	56.9	1650.4	66.5	8	12	155	4.5
2016-11-23_spt2_17C_Tray_1	23/11/2016	spt2_17C	1	11	1156	384	1249.8	348.1	54.8	47.4	52.9	2005.3	62.3	10	13	150.3	4.5
2016-11-23_spt2_17C_Tray_1	23/11/2016	spt2_17C	1	12	1417	384	1350.1	372.7	58.1	48.2	50.8	2160	62.5	9	15	148.5	4.5
2016-11-23_spt2_17C_Tray_1	23/11/2016	spt2_17C	1	13	128	640	1340	365.4	55.7	50.2	54.9	2156.7	62.1	9	13	143.9	4.5
2016-11-23_spt2_17C_Tray_1	23/11/2016	spt2_17C	1	14	385	640	0	0	0	0	0	0	0	0	0	0	4.5
2016-11-23_spt2_17C_Tray_1	23/11/2016	spt2_17C	1	15	642	640	845.3	248.1	43.6	41.2	56.6	1365	61.9	7	12	151.9	4.5
2016-11-23_spt2_17C_Tray_1	23/11/2016	spt2_17C	1	16	899	640	1480.1	368.2	58.1	48.5	55.7	2185.1	67.7	7	10	160.9	4.5
2016-11-23_spt2_17C_Tray_1	23/11/2016	spt2_17C	1	17	1156	640	1194.1	349.2	58.1	45.2	45	2011.7	59.4	14	20	146.3	4.5
2016-11-23_spt2_17C_Tray_1	23/11/2016	spt2_17C	1	18	1417	640	1386.7	390	58.1	52	52.2	2286.8	60.6	8	11	147.6	4.5
2016-11-23_spt2_17C_Tray_1	23/11/2016	spt2_17C	1	19	128	900	1222.3	351.2	54.6	49.6	52.2	2064.7	59.2	7	11	141.3	4.5
2016-11-23_spt2_17C_Tray_1	23/11/2016	spt2_17C	1	20	385	900	748.4	241.9	40.1	38.3	59.3	1141.6	65.6	7	9	153.3	4.5
2016-11-23_spt2_17C_Tray_1	23/11/2016	spt2_17C	1	21	642	900	0	0	0	0	0	0	0	0	0	0	4.5
2016-11-23_spt2_17C_Tray_1	23/11/2016	spt2_17C	1	22	899	900	961.3	283.6	45.8	43.4	58.3	1523.9	63.1	8	10	151.3	4.5
2016-11-23_spt2_17C_Tray_1	23/11/2016	spt2_17C	1	23	1156	900	1322.2	335.3	54.6	49.6	56.4	2093.5	63.2	8	13	151.5	4.5
2016-11-23_spt2_17C_Tray_1	23/11/2016	spt2_17C	1	24	1417	900	635.3	233.7	42.1	31.5	45.7	1015.4	62.6	6	9	147	4.5
2016-11-23_spt2_17C_Tray_2	23/11/2016	spt2_17C	2	1	128	128	0	0	0	0	0	0	0	0	0	0	4.5
2016-11-23_spt2_17C_Tray_2	23/11/2016	spt2_17C	2	2	385	128	1101.8	373.8	53.5	47.4	49.1	1946.5	56.6	8	12	148.1	4.5
2016-11-23_spt2_17C_Tray_2	23/11/2016	spt2_17C	2	3	642	128	1032.3	319.7	51.7	43.6	49.2	1685.9	61.2	8	14	151.7	4.5
2016-11-23_spt2_17C_Tray_2	23/11/2016	spt2_17C	2	4	899	128	1428.5	356.7	55.3	53.9	59.6	2279.8	62.7	9	12	151.9	4.5
2016-11-23_spt2_17C_Tray_2	23/11/2016	spt2_17C	2	5	1156	128	1451.9	454	62.9	48.8	46.8	2354.6	61.7	12	22	150.1	4.5
2016-11-23_spt2_17C_Tray_2	23/11/2016	spt2_17C	2	6	1417	128	770.9	259.8	43.6	43	51.6	1426.5	54	8	14	143.5	4.5
2016-11-23_spt2_17C_Tray_2	23/11/2016	spt2_17C	2	7	128	384	0	0	0	0	0	0	0	0	0	0	4.5
2016-11-23_spt2_17C_Tray_2	23/11/2016	spt2_17C	2	8	385	384	1125.1	342.7	51.2	47	54.6	1830.7	61.5	11	14	147.5	4.5
2016-11-23_spt2_17C_Tray_2	23/11/2016	spt2_17C	2	9	642	384	850.7	296.6	46.3	40.5	50.5	1420.6	59.9	8	10	154.3	4.5
2016-11-23_spt2_17C_Tray_2	23/11/2016	spt2_17C	2	10	899	384	1257.8	337.2	57.9	48.8	47.7	2132.8	59	9	15	153.7	4.5
2016-11-23_spt2_17C_Tray_2	23/11/2016	spt2_17C	2	11	1156	384	1119.1	382.3	54.6	45	47.8	1813.9	61.7	12	18	154.2	4.5
2016-11-23_spt2_17C_Tray_2	23/11/2016	spt2_17C	2	12	1417	384	853	319.5	49.2	43.4	44.8	1622.5	52.6	8	15	143.4	4.5
2016-11-23_spt2_17C_Tray_2	23/11/2016	spt2_17C	2	13	128	640	0	0	0	0	0	0	0	0	0	0	4.5
2016-11-23_spt2_17C_Tray_2	23/11/2016	spt2_17C	2	14	385	640	1536.8	392.1	57.7	53.9	58.7	2390.2	64.3	10	14	157.7	4.5
2016-11-23_spt2_17C_Tray_2	23/11/2016	spt2_17C	2	15	642	640	993.6	299	49.7	41.8	51.3	1608.6	61.8	7	14	155.2	4.5
2016-11-23_spt2_17C_Tray_2	23/11/2016	spt2_17C	2	16	899	640	967.2	287.8	45.4	41.8	59.7	1447.8	66.8	8	10	160.3	4.5
2016-11-23_spt2_17C_Tray_2	23/11/2016	spt2_17C	2	17	1156	640	1319.8	420.4	55.5	49	54.6	2079.9	63.5	10	15	156.5	4.5
2016-11-23_spt2_17C_Tray_2	23/11/2016	spt2_17C	2	18	1417	640	1180	349.8	58.6	47.9	43.7	2084.6	56.6	7	9	153.5	4.5
2016-11-23_spt2_17C_Tray_2	23/11/2016	spt2_17C	2	19	128	900	0	0	0	0	0	0	0	0	0	0	4.5
2016-11-23_spt2_17C_Tray_2	23/11/2016	spt2_17C	2	20	385	900	1176.6	398.1	54.8	45.6	49.9	1933.3	60.9	9	15	152.6	4.5
2016-11-23_spt2_17C_Tray_2	23/11/2016	spt2_17C	2	21	642	900	1387.1	363.5	56.2	48.1	56	2068.1	67.1	9	13	159.8	4.5
2016-11-23_spt2_17C_Tray_2	23/11/2016	spt2_17C	2	22	899	900	1229.2	352.6	49.7	48.1	63.5	1827.8	67.2	11	17	157.7	4.5
2016-11-23_spt2_17C_Tray_2	23/11/2016	spt2_17C	2	23	1156	900	578.7	247.9	37.6	34.9	52.2	979.7	59.1	8	13	145.7	4.5
2016-11-23_spt2_17C_Tray_2	23/11/2016	spt2_17C	2	24	1417	900	689.8	259.2	42.5	36.7	48.6	1178.3	58.5	7	10	146	4.5
2016-11-23_spt2_17C_Tray_3	23/11/2016	spt2_17C	3	1	128	128	814.1	262.3	45.5	37.6	50.1	1278.8	63.7	9	13	150.5	4.5
2016-11-23_spt2_17C_Tray_3	23/11/2016	spt2_17C	3	2	385	128	0	0	0	0	0	0	0	0	0	0	4.5
2016-11-23_spt2_17C_Tray_3	23/11/2016	spt2_17C	3	3	642	128	1133.3	335.7	52.3	43.7	52.7	1766.5	64.2	8	15	160.3	4.5
2016-11-23_spt2_17C_Tray_3	23/11/2016	spt2_17C	3	4	899	128	1365.3	348	57.4	48.4	52.8	2122.3	64.3	10	15	158.8	4.5
2016-11-23_spt2_17C_Tray_3	23/11/2016	spt2_17C	3	5	1156	128	1016.2	239.7	49.5	42.6	52.9	1592.4	63.8	6	9	152.5	4.5
2016-11-23_spt2_17C_Tray_3	23/11/2016	spt2_17C	3	6	1417	128	1135.3	303.8	51.2	48.4	55.1	1904.2	59.6	6	10	150	4.5
2016-11-23_spt2_17C_Tray_3	23/11/2016	spt2_17C	3	7	128	384	1403.3	316	52.7	49.9	64.2	2029.5	69.1	10	13	160.7	4.5
2016-11-23_spt2_17C_Tray_3	23/11/2016	spt2_17C	3	8	385	384	0	0	0	0	0	0	0	0	0	0	4.5
2016-11-23_spt2_17C_Tray_3	23/11/2016	spt2_17C	3	9	642	384	28.4	40.3	13.8	4.2	18.8	45.6	62.1	0	4	137	4.5
2016-11-23_spt2_17C_Tray_3	23/11/2016	spt2_17C	3	10	899	384	1047.7	323.3	57.4	39.8	40.5	1760.9	59.5	10	18	152.7	4.5
2016-11-23_spt2_17C_Tray_3	23/11/2016	spt2_17C	3	11	1156	384	821.3	234.9	41.8	39.1	60	1253.1	65.5	8	13	159.4	4.5
2016-11-23_spt2_17C_Tray_3	23/11/2016	spt2_17C	3	12	1417	384	943.9	283.1	49	41.1	50	1547.7	61	8	18	148.9	4.5
2016-11-23_spt2_17C_Tray_3	23/11/2016	spt2_17C	3	13	128	640	1227.3	398.8	55.6	46.8	50.5	2002.8	61.3	10	17	151.6	4.5
2016-11-23_spt2_17C_Tray_3	23/11/2016	spt2_17C	3	14	385	640	0	0	0	0	0	0	0	0	0	0	4.5
2016-11-23_spt2_17C_Tray_3	23/11/2016	spt2_17C	3	15	642	640	1212.4	346.6	54.9	45.3	51.1	1913.7	63.4	12	19	164.4	4.5
2016-11-23_spt2_17C_Tray_3	23/11/2016	spt2_17C	3	16	899	640	1267	328.3	52.5	47.5	58.5	1922.8	65.9	9	12	165.8	4.5
2016-11-23_spt2_17C_Tray_3	23/11/2016	spt2_17C	3	17	1156	640	1055	236.5	44.8	43.5	66.8	1482.8	71.2	8	12	166.1	4.5
2016-11-23_spt2_17C_Tray_3	23/11/2016	spt2_17C	3	18	1417	640	1495.1	350.4	58.2	51	56.1	2308.3	64.8	10	16	160.5	4.5
2016-11-23_spt2_17C_Tray_3	23/11/2016	spt2_17C	3	19	128	900	1474.2	408.5	58.9	54.9	54.1	2504.5	58.9	11	19	147.6	4.5
2016-11-23_spt2_17C_Tray_3	23/11/2016	spt2_17C	3	20	385	900	1102.8	289.5	49.9	44.4	56.4	1693.8	65.1	9	15	164.6	4.5
2016-11-23_spt2_17C_Tray_3	23/11/2016	spt2_17C	3	21	642	900	0	0	0	0	0	0	0	0	0	0	4.5
2016-11-23_spt2_17C_Tray_3	23/11/2016	spt2_17C	3	22	899	900	534.5	155.5	34.1	29.5	58.6	741.2	72.1	4	7	165.7	4.5
2016-11-23_spt2_17C_Tray_3	23/11/2016	spt2_17C	3	23	1156	900	1636.2	377.4	57.6	56.3	62.8	2489.5	65.7	10	16	162.9	4.5
2016-11-23_spt2_17C_Tray_3	23/11/2016	spt2_17C	3	24	1417	900	1495.5	361.1	61.5	47.7	50.3	2267.2	66	10	15	161.9	4.5
2016-11-23_spt2_17C_Tray_4	23/11/2016	spt2_17C	4	1	128	128	0	0	0	0	0	0	0	0	0	0	4.4
2016-11-23_spt2_17C_Tray_4	23/11/2016	spt2_17C	4	2	385	128	0	0	0	0	0	0	0	0	0	0	4.4
2016-11-23_spt2_17C_Tray_4	23/11/2016	spt2_17C	4	3	642	128	968.9	267	49.1	41.4	51.2	1514.7	64	8	12	154.9	4.4
2016-11-23_spt2_17C_Tray_4	23/11/2016	spt2_17C	4	4	899	128	1145.7	285.4	49.8	44.1	58.9	1688.9	67.8	11	15	158.1	4.4
2016-11-23_spt2_17C_Tray_4	23/11/2016	spt2_17C	4	5	1156	128	0	0	0	0	0	0	0	0	0	0	4.4
2016-11-23_spt2_17C_Tray_4	23/11/2016	spt2_17C	4	6	1417	128	0	0	0	0	0	0	0	0	0	0	4.4
2016-11-23_spt2_17C_Tray_4	23/11/2016	spt2_17C	4	7	128	384	0	0	0	0	0	0	0	0	0	0	4.4
2016-11-23_spt2_17C_Tray_4	23/11/2016	spt2_17C	4	8	385	384	0	0	0	0	0	0	0	0	0	0	4.4
2016-11-23_spt2_17C_Tray_4	23/11/2016	spt2_17C	4	9	642	384	1320	386.9	57.2	51.6	51.4	2256.3	58.5	9	16	150.8	4.4
2016-11-23_spt2_17C_Tray_4	23/11/2016	spt2_17C	4	10	899	384	1002.6	277.6	46.2	43.2	59.9	1516.5	66.1	8	11	159.9	4.4
2016-11-23_spt2_17C_Tray_4	23/11/2016	spt2_17C	4	11	1156	384	0	0	0	0	0	0	0	0	0	0	4.4
2016-11-23_spt2_17C_Tray_4	23/11/2016	spt2_17C	4	12	1417	384	0	0	0	0	0	0	0	0	0	0	4.4
2016-11-23_spt2_17C_Tray_4	23/11/2016	spt2_17C	4	13	128	640	0	0	0	0	0	0	0	0	0	0	4.4
2016-11-23_spt2_17C_Tray_4	23/11/2016	spt2_17C	4	14	385	640	0	0	0	0	0	0	0	0	0	0	4.4
2016-11-23_spt2_17C_Tray_4	23/11/2016	spt2_17C	4	15	642	640	1283.1	325.9	52.5	45.5	59.3	1835.2	69.9	9	15	170.5	4.4
2016-11-23_spt2_17C_Tray_4	23/11/2016	spt2_17C	4	16	899	640	1086.8	322	51.8	45	51.6	1787.9	60.8	10	13	155.6	4.4
2016-11-23_spt2_17C_Tray_4	23/11/2016	spt2_17C	4	17	1156	640	0	0	0	0	0	0	0	0	0	0	4.4
2016-11-23_spt2_17C_Tray_4	23/11/2016	spt2_17C	4	18	1417	640	0	0	0	0	0	0	0	0	0	0	4.4
2016-11-23_spt2_17C_Tray_4	23/11/2016	spt2_17C	4	19	128	900	0	0	0	0	0	0	0	0	0	0	4.4
2016-11-23_spt2_17C_Tray_4	23/11/2016	spt2_17C	4	20	385	900	0	0	0	0	0	0	0	0	0	0	4.4
2016-11-23_spt2_17C_Tray_4	23/11/2016	spt2_17C	4	21	642	900	745.3	286.2	43.7	37.6	49.7	1274.1	58.5	8	16	150.9	4.4
2016-11-23_spt2_17C_Tray_4	23/11/2016	spt2_17C	4	22	899	900	1041.2	315.4	49.3	44.8	54.5	1649.5	63.1	9	16	159.1	4.4
2016-11-23_spt2_17C_Tray_4	23/11/2016	spt2_17C	4	23	1156	900	0	0	0	0	0	0	0	0	0	0	4.4
2016-11-23_spt2_17C_Tray_4	23/11/2016	spt2_17C	4	24	1417	900	0	0	0	0	0	0	0	0	0	0	4.4
2016-11-23_spt2_22C_Tray_1	23/11/2016	spt2_22C	1	1	128	128	27.3	25.4	8.8	4.8	44.8	32.6	83.8	0	4	182.4	4.5
2016-11-23_spt2_22C_Tray_1	23/11/2016	spt2_22C	1	2	385	128	17.4	24	9.9	3.3	22.6	25.5	68.3	0	2	147.2	4.5
2016-11-23_spt2_22C_Tray_1	23/11/2016	spt2_22C	1	3	642	128	32.9	29.3	10.1	5.1	40.8	40	82.3	0	4	180	4.5
2016-11-23_spt2_22C_Tray_1	23/11/2016	spt2_22C	1	4	899	128	25.2	25.4	10.1	3.7	31.2	29.8	84.5	0	2	172.5	4.5
2016-11-23_spt2_22C_Tray_1	23/11/2016	spt2_22C	1	5	1156	128	38	40.6	12.3	5.7	31.8	54.1	70.2	0	5	159.1	4.5
2016-11-23_spt2_22C_Tray_1	23/11/2016	spt2_22C	1	6	1417	128	21	24.1	9.7	3.5	28.4	25.8	81.4	0	3	164.6	4.5
2016-11-23_spt2_22C_Tray_1	23/11/2016	spt2_22C	1	7	128	384	34.2	30.5	10.6	5.1	38.9	42.1	81.2	0	3	177	4.5
2016-11-23_spt2_22C_Tray_1	23/11/2016	spt2_22C	1	8	385	384	31.4	28	9.7	5.1	42.6	36.7	85.6	0	3	178	4.5
2016-11-23_spt2_22C_Tray_1	23/11/2016	spt2_22C	1	9	642	384	43.3	41.7	12.8	6.2	33.8	60.5	71.6	0	4	165.8	4.5
2016-11-23_spt2_22C_Tray_1	23/11/2016	spt2_22C	1	10	899	384	24	24.6	9.5	4.2	34	29.7	80.7	0	3	161.9	4.5
2016-11-23_spt2_22C_Tray_1	23/11/2016	spt2_22C	1	11	1156	384	28.4	27.1	10.1	4.4	35.2	34.3	82.7	0	3	175.5	4.5
2016-11-23_spt2_22C_Tray_1	23/11/2016	spt2_22C	1	12	1417	384	27.2	26.8	10.4	4.2	32.3	33.3	81.5	0	3	176.4	4.5
2016-11-23_spt2_22C_Tray_1	23/11/2016	spt2_22C	1	13	128	640	23.8	25.2	8.6	5.1	41	31.4	75.6	0	3	159.6	4.5
2016-11-23_spt2_22C_Tray_1	23/11/2016	spt2_22C	1	14	385	640	32.9	29.6	9.7	5.3	44.6	40.2	81.9	0	4	172.7	4.5
2016-11-23_spt2_22C_Tray_1	23/11/2016	spt2_22C	1	15	642	640	29.3	26.2	8.8	5.1	48	34.4	85	0	2	186.7	4.5
2016-11-23_spt2_22C_Tray_1	23/11/2016	spt2_22C	1	16	899	640	34.6	28.6	10.4	5.1	41.2	40.5	85.6	0	3	186.8	4.5
2016-11-23_spt2_22C_Tray_1	23/11/2016	spt2_22C	1	17	1156	640	31.3	27.3	9.9	4.8	40.6	36.6	85.4	0	3	184.6	4.5
2016-11-23_spt2_22C_Tray_1	23/11/2016	spt2_22C	1	18	1417	640	24.4	23.6	9	4.2	38	29.1	83.7	0	2	179.7	4.5
2016-11-23_spt2_22C_Tray_1	23/11/2016	spt2_22C	1	19	128	900	28.2	24.5	7.9	5.3	57.1	32.8	85.8	0	4	177	4.5
2016-11-23_spt2_22C_Tray_1	23/11/2016	spt2_22C	1	20	385	900	23.2	23.8	7.9	4.6	47.1	28.1	82.6	0	3	160.2	4.5
2016-11-23_spt2_22C_Tray_1	23/11/2016	spt2_22C	1	21	642	900	21.5	23.9	7.9	4.4	43.6	26.9	80	0	3	173.5	4.5
2016-11-23_spt2_22C_Tray_1	23/11/2016	spt2_22C	1	22	899	900	24.2	24.7	9.5	4	34.4	29.4	82.2	0	3	174.9	4.5
2016-11-23_spt2_22C_Tray_1	23/11/2016	spt2_22C	1	23	1156	900	20.9	22.4	9	3.5	32.6	24.9	83.8	0	2	168.8	4.5
2016-11-23_spt2_22C_Tray_1	23/11/2016	spt2_22C	1	24	1417	900	15.9	16.7	6.4	3.5	49.7	17.7	90.1	0	2	202.5	4.5
2016-11-23_spt2_22C_Tray_2	23/11/2016	spt2_22C	2	1	128	128	27.5	26.9	9.1	4.7	42	33.1	83.1	0	3	167.6	4.5
2016-11-23_spt2_22C_Tray_2	23/11/2016	spt2_22C	2	2	385	128	41.9	38.2	9.8	7.1	55.5	53.8	77.9	0	4	169.8	4.5
2016-11-23_spt2_22C_Tray_2	23/11/2016	spt2_22C	2	3	642	128	33.2	36.1	11.8	5.8	30.4	51.8	64.1	0	4	144.8	4.5
2016-11-23_spt2_22C_Tray_2	23/11/2016	spt2_22C	2	4	899	128	23.6	22.2	8.7	4	39.8	26.9	87.5	0	3	174	4.5
2016-11-23_spt2_22C_Tray_2	23/11/2016	spt2_22C	2	5	1156	128	36.5	36.3	10.5	5.8	42.4	47.9	76.2	0	4	162.9	4.5
2016-11-23_spt2_22C_Tray_2	23/11/2016	spt2_22C	2	6	1417	128	19	22.3	8.7	3.6	32.1	24.5	77.7	0	3	155.6	4.5
2016-11-23_spt2_22C_Tray_2	23/11/2016	spt2_22C	2	7	128	384	19.4	24	7.6	4.5	43.2	25.4	76.6	0	4	155.6	4.5
2016-11-23_spt2_22C_Tray_2	23/11/2016	spt2_22C	2	8	385	384	37.8	32.8	9.4	6.5	55.1	47.1	80.3	0	3	171.6	4.5
2016-11-23_spt2_22C_Tray_2	23/11/2016	spt2_22C	2	9	642	384	27.3	25.2	8.2	4.9	51.2	31.7	86.1	0	4	179.6	4.5
2016-11-23_spt2_22C_Tray_2	23/11/2016	spt2_22C	2	10	899	384	29.1	27.3	9.6	4.7	40.4	34.8	83.5	0	2	175.1	4.5
2016-11-23_spt2_22C_Tray_2	23/11/2016	spt2_22C	2	11	1156	384	29	25.7	9.6	4.7	40.2	33.7	85.9	0	3	174.6	4.5
2016-11-23_spt2_22C_Tray_2	23/11/2016	spt2_22C	2	12	1417	384	37.1	31.5	11.1	5.1	38.1	45.3	81.9	0	4	178.5	4.5
2016-11-23_spt2_22C_Tray_2	23/11/2016	spt2_22C	2	13	128	640	34.4	37.1	11.6	5.6	32.7	48.7	70.7	0	4	160.4	4.5
2016-11-23_spt2_22C_Tray_2	23/11/2016	spt2_22C	2	14	385	640	37.5	32.7	10.5	5.8	43.6	47.2	79.4	0	4	173.5	4.5
2016-11-23_spt2_22C_Tray_2	23/11/2016	spt2_22C	2	15	642	640	30.8	25.8	8.5	5.6	54.7	35.6	86.4	0	4	178.4	4.5
2016-11-23_spt2_22C_Tray_2	23/11/2016	spt2_22C	2	16	899	640	20.7	20.2	7.6	4	45.9	23.9	86.7	0	3	183.5	4.5
2016-11-23_spt2_22C_Tray_2	23/11/2016	spt2_22C	2	17	1156	640	33.6	30.1	10.7	4.9	37.5	39.7	84.6	0	3	178.5	4.5
2016-11-23_spt2_22C_Tray_2	23/11/2016	spt2_22C	2	18	1417	640	31.1	26.6	9.8	4.9	41.2	36.3	85.8	0	3	181.5	4.5
2016-11-23_spt2_22C_Tray_2	23/11/2016	spt2_22C	2	19	128	900	34	34.4	11.1	5.3	34.9	45.2	75.1	0	4	161.7	4.5
2016-11-23_spt2_22C_Tray_2	23/11/2016	spt2_22C	2	20	385	900	37.4	31.9	9.8	6.7	49.6	48.1	77.7	0	3	173.8	4.5
2016-11-23_spt2_22C_Tray_2	23/11/2016	spt2_22C	2	21	642	900	25.5	21.7	7.6	5.1	56.7	29.1	87.9	0	3	178.9	4.5
2016-11-23_spt2_22C_Tray_2	23/11/2016	spt2_22C	2	22	899	900	32.7	34.7	10.7	5.1	36.4	42.2	77.5	0	4	166.1	4.5
2016-11-23_spt2_22C_Tray_2	23/11/2016	spt2_22C	2	23	1156	900	17.8	23.7	10	3.3	22.5	25.1	70.8	0	2	152	4.5
2016-11-23_spt2_22C_Tray_2	23/11/2016	spt2_22C	2	24	1417	900	30.6	25.9	9.8	4.7	40.6	34.9	87.8	0	4	176.1	4.5
2016-11-23_spt2_22C_Tray_3	23/11/2016	spt2_22C	3	1	128	128	29.9	24.8	8.6	5.3	51.3	34.6	86.3	0	3	179.2	4.5
2016-11-23_spt2_22C_Tray_3	23/11/2016	spt2_22C	3	2	385	128	34.1	30.2	10.8	4.9	37.1	40.3	84.4	0	3	175.1	4.5
2016-11-23_spt2_22C_Tray_3	23/11/2016	spt2_22C	3	3	642	128	35.2	29.2	10.2	5.3	43.4	42.4	83	0	3	156.1	4.5
2016-11-23_spt2_22C_Tray_3	23/11/2016	spt2_22C	3	4	899	128	43	30.5	10.4	6.2	50.8	50.3	85.4	0	4	181.6	4.5
2016-11-23_spt2_22C_Tray_3	23/11/2016	spt2_22C	3	5	1156	128	0	0	0	0	0	0	0	0	0	0	4.5
2016-11-23_spt2_22C_Tray_3	23/11/2016	spt2_22C	3	6	1417	128	43.2	32.4	11.5	5.7	41.8	51.8	83.5	0	4	176.8	4.5
2016-11-23_spt2_22C_Tray_3	23/11/2016	spt2_22C	3	7	128	384	29.6	23.9	9.1	4.6	46.1	32.4	91.6	0	3	179.3	4.5
2016-11-23_spt2_22C_Tray_3	23/11/2016	spt2_22C	3	8	385	384	31.9	27.1	10.6	4.6	36.1	37.3	85.5	0	3	179.4	4.5
2016-11-23_spt2_22C_Tray_3	23/11/2016	spt2_22C	3	9	642	384	33.9	29.7	11	4.9	35.4	41.1	82.6	0	4	165.7	4.5
2016-11-23_spt2_22C_Tray_3	23/11/2016	spt2_22C	3	10	899	384	21.9	22.6	8.8	3.8	35.8	25.7	85.4	0	2	160.8	4.5
2016-11-23_spt2_22C_Tray_3	23/11/2016	spt2_22C	3	11	1156	384	34.8	29.6	11	4.9	36.4	41.3	84.2	0	2	172.1	4.5
2016-11-23_spt2_22C_Tray_3	23/11/2016	spt2_22C	3	12	1417	384	38	30.7	10.6	5.5	43	46.3	82	0	4	176.7	4.5
2016-11-23_spt2_22C_Tray_3	23/11/2016	spt2_22C	3	13	128	640	20.7	21.4	9.3	3.3	30.7	23.4	88.4	0	2	178.4	4.5
2016-11-23_spt2_22C_Tray_3	23/11/2016	spt2_22C	3	14	385	640	27	22.5	8.8	4.4	44.1	29.9	90.4	0	3	180.4	4.5
2016-11-23_spt2_22C_Tray_3	23/11/2016	spt2_22C	3	15	642	640	16.7	18.6	7.3	3.3	40.1	18.8	88.9	0	2	169	4.5
2016-11-23_spt2_22C_Tray_3	23/11/2016	spt2_22C	3	16	899	640	23.7	24.5	10.2	3.8	29.2	29.3	80.7	0	2	156.6	4.5
2016-11-23_spt2_22C_Tray_3	23/11/2016	spt2_22C	3	17	1156	640	35.5	33.1	11	5.1	37.1	43.6	81.5	0	4	153.5	4.5
2016-11-23_spt2_22C_Tray_3	23/11/2016	spt2_22C	3	18	1417	640	25.7	23.5	8.8	4.4	42	29.9	86	0	2	182.4	4.5
2016-11-23_spt2_22C_Tray_3	23/11/2016	spt2_22C	3	19	128	900	18	19.1	7.7	3.5	38.5	21.1	85.5	0	2	170.5	4.5
2016-11-23_spt2_22C_Tray_3	23/11/2016	spt2_22C	3	20	385	900	17.7	18.9	7.7	3.3	37.7	20.4	86.8	0	2	177.5	4.5
2016-11-23_spt2_22C_Tray_3	23/11/2016	spt2_22C	3	21	642	900	9.5	14.2	5.7	2.6	36.5	11.5	82.2	0	2	143.3	4.5
2016-11-23_spt2_22C_Tray_3	23/11/2016	spt2_22C	3	22	899	900	20.5	20	7.7	3.8	43.7	23	89.2	0	3	179.7	4.5
2016-11-23_spt2_22C_Tray_3	23/11/2016	spt2_22C	3	23	1156	900	24.3	22.9	8.4	4.2	43.9	27.7	87.5	0	2	176.1	4.5
2016-11-23_spt2_22C_Tray_3	23/11/2016	spt2_22C	3	24	1417	900	36.5	29.2	10.8	5.1	39.8	42.5	86	0	2	179.9	4.5
2016-11-23_spt2_22C_Tray_4	23/11/2016	spt2_22C	4	1	128	128	36.4	37	12.3	5.3	30.6	50.2	72.4	0	4	163.6	4.5
2016-11-23_spt2_22C_Tray_4	23/11/2016	spt2_22C	4	2	385	128	29.5	31	9.7	5.1	40.2	38	77.7	0	4	165.1	4.5
2016-11-23_spt2_22C_Tray_4	23/11/2016	spt2_22C	4	3	642	128	22.9	24.2	9.2	3.7	34.3	27.3	84.1	0	2	173.4	4.5
2016-11-23_spt2_22C_Tray_4	23/11/2016	spt2_22C	4	4	899	128	18.5	22.8	8.4	3.7	33.7	23	80.1	0	3	170.3	4.5
2016-11-23_spt2_22C_Tray_4	23/11/2016	spt2_22C	4	5	1156	128	67.1	57.3	11.9	11	60.7	100.4	66.9	0	6	159.9	4.5
2016-11-23_spt2_22C_Tray_4	23/11/2016	spt2_22C	4	6	1417	128	35.9	33	10.8	5.5	39.4	44.5	80.7	0	3	172.8	4.5
2016-11-23_spt2_22C_Tray_4	23/11/2016	spt2_22C	4	7	128	384	28.5	27.7	10.1	4.4	35.5	34.9	81.7	0	3	166.4	4.5
2016-11-23_spt2_22C_Tray_4	23/11/2016	spt2_22C	4	8	385	384	24.1	28	9.2	4.2	35.9	29.5	81.5	0	3	170.2	4.5
2016-11-23_spt2_22C_Tray_4	23/11/2016	spt2_22C	4	9	642	384	22.5	24.2	9.5	3.7	32.1	27.2	82.6	0	3	173.4	4.5
2016-11-23_spt2_22C_Tray_4	23/11/2016	spt2_22C	4	10	899	384	24.1	23.1	9	4	37.8	27.5	87.7	0	2	180.9	4.5
2016-11-23_spt2_22C_Tray_4	23/11/2016	spt2_22C	4	11	1156	384	25.9	23.5	9.5	4	36.9	29.3	88.3	0	3	191.2	4.5
2016-11-23_spt2_22C_Tray_4	23/11/2016	spt2_22C	4	12	1417	384	37.4	29	9.9	5.7	48.7	44	85	0	4	189.7	4.5
2016-11-23_spt2_22C_Tray_4	23/11/2016	spt2_22C	4	13	128	640	21.4	26.9	10.3	4	25.5	31	69	0	3	151	4.5
2016-11-23_spt2_22C_Tray_4	23/11/2016	spt2_22C	4	14	385	640	18.6	23	9	3.3	29.2	23.2	80.4	0	4	162.9	4.5
2016-11-23_spt2_22C_Tray_4	23/11/2016	spt2_22C	4	15	642	640	27.6	27.7	9	4.8	43.3	33.9	81.6	0	4	172.3	4.5
2016-11-23_spt2_22C_Tray_4	23/11/2016	spt2_22C	4	16	899	640	31.6	32.7	11.4	4.6	30.8	41.5	76	0	3	176.5	4.5
2016-11-23_spt2_22C_Tray_4	23/11/2016	spt2_22C	4	17	1156	640	35.6	32.3	11.4	4.8	34.7	43.7	81.3	0	3	176.8	4.5
2016-11-23_spt2_22C_Tray_4	23/11/2016	spt2_22C	4	18	1417	640	37.5	32	11	5.5	39.6	45.6	82.3	0	3	190.5	4.5
2016-11-23_spt2_22C_Tray_4	23/11/2016	spt2_22C	4	19	128	900	27	22.9	8.8	4.4	44.6	29.9	90.3	0	3	197.5	4.5
2016-11-23_spt2_22C_Tray_4	23/11/2016	spt2_22C	4	20	385	900	27.7	27.4	10.5	4	31.7	32.7	84.9	0	2	181.2	4.5
2016-11-23_spt2_22C_Tray_4	23/11/2016	spt2_22C	4	21	642	900	15.2	20.4	7.7	3.5	32.6	20.9	72.5	0	2	157.2	4.5
2016-11-23_spt2_22C_Tray_4	23/11/2016	spt2_22C	4	22	899	900	34.3	28.7	10.3	4.8	41	39.9	86	0	4	195.8	4.5
2016-11-23_spt2_22C_Tray_4	23/11/2016	spt2_22C	4	23	1156	900	41.4	35	12.1	5.5	36.1	51	81.2	0	4	184.9	4.5
2016-11-23_spt2_22C_Tray_4	23/11/2016	spt2_22C	4	24	1417	900	35.3	30	11.2	4.8	35.7	42.6	82.9	0	4	184.6	4.5
2016-11-24_spt2_22C_Tray_1	24/11/2016	spt2_22C	1	1	128	128	38.4	35.2	9.8	6.7	51	50.8	75.6	0	4	158.5	4.5
2016-11-24_spt2_22C_Tray_1	24/11/2016	spt2_22C	1	2	385	128	19.2	26.4	11.4	3.1	18.9	27.4	70	0	2	145.8	4.5
2016-11-24_spt2_22C_Tray_1	24/11/2016	spt2_22C	1	3	642	128	39.4	39.4	9.8	7.1	52.2	53.1	74.1	0	4	164.7	4.5
2016-11-24_spt2_22C_Tray_1	24/11/2016	spt2_22C	1	4	899	128	32.2	36.6	10.7	5.6	35.9	46.4	69.3	0	4	151.8	4.5
2016-11-24_spt2_22C_Tray_1	24/11/2016	spt2_22C	1	5	1156	128	47.4	51.3	12.9	8	36.2	78.2	60.7	0	4	149.6	4.5
2016-11-24_spt2_22C_Tray_1	24/11/2016	spt2_22C	1	6	1417	128	23.3	22	6.7	5.3	66.5	27.1	86.1	0	3	177.5	4.5
2016-11-24_spt2_22C_Tray_1	24/11/2016	spt2_22C	1	7	128	384	46.9	41.8	11.1	7.6	48.2	65.2	71.9	0	4	155.8	4.5
2016-11-24_spt2_22C_Tray_1	24/11/2016	spt2_22C	1	8	385	384	46.4	42	11.1	7.1	47.6	61.1	75.9	0	4	160.7	4.5
2016-11-24_spt2_22C_Tray_1	24/11/2016	spt2_22C	1	9	642	384	47.9	48.5	11.1	8.7	49.1	71.6	66.8	0	4	155.3	4.5
2016-11-24_spt2_22C_Tray_1	24/11/2016	spt2_22C	1	10	899	384	27.2	30.9	9.6	5.3	37.7	37.5	72.6	0	3	148.6	4.5
2016-11-24_spt2_22C_Tray_1	24/11/2016	spt2_22C	1	11	1156	384	41.2	38.1	11.1	6.5	42.3	54.7	75.3	0	4	161.7	4.5
2016-11-24_spt2_22C_Tray_1	24/11/2016	spt2_22C	1	12	1417	384	35.9	33.7	10.7	5.6	40	45.5	78.8	0	3	165.3	4.5
2016-11-24_spt2_22C_Tray_1	24/11/2016	spt2_22C	1	13	128	640	31.1	38.9	9.8	6.5	41.2	48.3	64.4	0	4	145.9	4.5
2016-11-24_spt2_22C_Tray_1	24/11/2016	spt2_22C	1	14	385	640	48.8	35.8	10.2	7.6	59.2	60	81.3	0	4	174.5	4.5
2016-11-24_spt2_22C_Tray_1	24/11/2016	spt2_22C	1	15	642	640	44.6	36.5	10.9	6.9	47.7	57.3	77.9	0	4	175	4.5
2016-11-24_spt2_22C_Tray_1	24/11/2016	spt2_22C	1	16	899	640	41.9	37.5	10.5	6.7	48.7	54.4	77.1	0	4	167.7	4.5
2016-11-24_spt2_22C_Tray_1	24/11/2016	spt2_22C	1	17	1156	640	42.1	33.8	10.5	6.5	48.9	51.5	81.7	0	4	168.8	4.5
2016-11-24_spt2_22C_Tray_1	24/11/2016	spt2_22C	1	18	1417	640	32.4	29.7	9.6	5.6	45	40.4	80.2	0	3	160.5	4.5
2016-11-24_spt2_22C_Tray_1	24/11/2016	spt2_22C	1	19	128	900	45.7	47	11.1	8	47	67.2	68	0	4	156.8	4.5
2016-11-24_spt2_22C_Tray_1	24/11/2016	spt2_22C	1	20	385	900	35.6	36.8	10.7	6	39.7	50.4	70.7	0	4	149.2	4.5
2016-11-24_spt2_22C_Tray_1	24/11/2016	spt2_22C	1	21	642	900	40	42.3	11.8	6	36.5	55.3	72.3	0	4	161.2	4.5
2016-11-24_spt2_22C_Tray_1	24/11/2016	spt2_22C	1	22	899	900	34.8	31.8	9.1	6	53.1	43.3	80.4	0	5	166	4.5
2016-11-24_spt2_22C_Tray_1	24/11/2016	spt2_22C	1	23	1156	900	30.6	28.2	9.1	5.3	46.7	37.4	81.9	0	3	164	4.5
2016-11-24_spt2_22C_Tray_1	24/11/2016	spt2_22C	1	24	1417	900	29.5	26	9.6	4.7	41	34.9	84.5	0	3	185.8	4.5
2016-11-24_spt2_22C_Tray_2	24/11/2016	spt2_22C	2	1	128	128	28.5	38.6	9.6	6.2	39.8	46	62	0	4	143.9	4.5
2016-11-24_spt2_22C_Tray_2	24/11/2016	spt2_22C	2	2	385	128	0	0	0	0	0	0	0	0	0	0	4.5
2016-11-24_spt2_22C_Tray_2	24/11/2016	spt2_22C	2	3	642	128	17.2	25.4	10.2	3.1	20.9	24.7	69.6	0	2	144.3	4.5
2016-11-24_spt2_22C_Tray_2	24/11/2016	spt2_22C	2	4	899	128	30.8	29.8	8.7	5.6	52.2	37.3	82.6	0	4	156	4.5
2016-11-24_spt2_22C_Tray_2	24/11/2016	spt2_22C	2	5	1156	128	43.8	44.5	10.7	7.6	49	62.5	70.1	0	4	155.7	4.5
2016-11-24_spt2_22C_Tray_2	24/11/2016	spt2_22C	2	6	1417	128	25.7	28.9	9.6	4.9	35.8	35.3	72.8	0	3	148.7	4.5
2016-11-24_spt2_22C_Tray_2	24/11/2016	spt2_22C	2	7	128	384	23.2	32.5	7.3	5.6	54.8	31.7	73.2	0	4	146.2	4.5
2016-11-24_spt2_22C_Tray_2	24/11/2016	spt2_22C	2	8	385	384	0	0	0	0	0	0	0	0	0	0	4.5
2016-11-24_spt2_22C_Tray_2	24/11/2016	spt2_22C	2	9	642	384	31.2	33	9.1	5.6	47.9	39.5	79.1	0	5	152.7	4.5
2016-11-24_spt2_22C_Tray_2	24/11/2016	spt2_22C	2	10	899	384	34.5	31.5	9.8	5.6	45.9	42.4	81.3	0	3	168.5	4.5
2016-11-24_spt2_22C_Tray_2	24/11/2016	spt2_22C	2	11	1156	384	38.8	37.9	10	6.7	49.4	51.5	75.4	0	5	155.3	4.5
2016-11-24_spt2_22C_Tray_2	24/11/2016	spt2_22C	2	12	1417	384	45.6	40.4	10.7	7.3	51	61.1	74.6	0	5	161.6	4.5
2016-11-24_spt2_22C_Tray_2	24/11/2016	spt2_22C	2	13	128	640	40	47	12	7.3	35.4	66.4	60.2	0	4	139.5	4.5
2016-11-24_spt2_22C_Tray_2	24/11/2016	spt2_22C	2	14	385	640	0	0	0	0	0	0	0	0	0	0	4.5
2016-11-24_spt2_22C_Tray_2	24/11/2016	spt2_22C	2	15	642	640	41.2	46.3	9.1	8.2	63.2	57.9	71.1	0	4	153.9	4.5
2016-11-24_spt2_22C_Tray_2	24/11/2016	spt2_22C	2	16	899	640	26.1	24.8	7.8	5.3	55	31.6	82.8	0	3	163.6	4.5
2016-11-24_spt2_22C_Tray_2	24/11/2016	spt2_22C	2	17	1156	640	44	40	10	7.6	56	58.2	75.6	0	4	159.4	4.5
2016-11-24_spt2_22C_Tray_2	24/11/2016	spt2_22C	2	18	1417	640	45.3	34.9	10.9	6.7	48.6	56.5	80.2	0	4	168.7	4.5
2016-11-24_spt2_22C_Tray_2	24/11/2016	spt2_22C	2	19	128	900	37.5	41.9	10.2	7.1	45.7	56.4	66.5	0	4	145.4	4.5
2016-11-24_spt2_22C_Tray_2	24/11/2016	spt2_22C	2	20	385	900	0	0	0	0	0	0	0	0	0	0	4.5
2016-11-24_spt2_22C_Tray_2	24/11/2016	spt2_22C	2	21	642	900	35	30.4	7.8	7.3	73.7	43.9	79.8	0	4	153.6	4.5
2016-11-24_spt2_22C_Tray_2	24/11/2016	spt2_22C	2	22	899	900	41.9	46.9	10.9	7.3	45	60.3	69.5	0	4	149.9	4.5
2016-11-24_spt2_22C_Tray_2	24/11/2016	spt2_22C	2	23	1156	900	19	25.7	10.2	3.6	23.2	28.8	65.9	0	3	139.8	4.5
2016-11-24_spt2_22C_Tray_2	24/11/2016	spt2_22C	2	24	1417	900	47.3	41.7	11.8	6.7	43.4	60.7	77.9	0	4	165	4.5
2016-11-24_spt2_22C_Tray_3	24/11/2016	spt2_22C	3	1	128	128	42.7	37.5	10.2	7.3	52.5	56.1	76	0	4	152.9	4.5
2016-11-24_spt2_22C_Tray_3	24/11/2016	spt2_22C	3	2	385	128	39	36.8	10	6.6	50	52.1	74.8	0	4	157	4.5
2016-11-24_spt2_22C_Tray_3	24/11/2016	spt2_22C	3	3	642	128	24.2	24.8	7.5	5.1	54.4	29.9	81	0	4	145.7	4.5
2016-11-24_spt2_22C_Tray_3	24/11/2016	spt2_22C	3	4	899	128	49.8	41	10	8.6	64	66.3	75.1	0	4	157.5	4.5
2016-11-24_spt2_22C_Tray_3	24/11/2016	spt2_22C	3	5	1156	128	0	0	0	0	0	0	0	0	0	0	4.5
2016-11-24_spt2_22C_Tray_3	24/11/2016	spt2_22C	3	6	1417	128	54.5	46	11.9	8.2	48.6	73.4	74.3	0	5	158.1	4.5
2016-11-24_spt2_22C_Tray_3	24/11/2016	spt2_22C	3	7	128	384	39.6	31.9	10.8	5.8	43	48.2	82.3	0	3	165.1	4.5
2016-11-24_spt2_22C_Tray_3	24/11/2016	spt2_22C	3	8	385	384	35.6	30.2	10.2	5.5	43.8	42.9	83.1	0	4	156.3	4.5
2016-11-24_spt2_22C_Tray_3	24/11/2016	spt2_22C	3	9	642	384	47.4	36.1	11.3	6.9	47.4	58.6	80.8	0	4	162.4	4.5
2016-11-24_spt2_22C_Tray_3	24/11/2016	spt2_22C	3	10	899	384	24	26.2	8.6	4.9	41	31.8	75.4	0	3	142.8	4.5
2016-11-24_spt2_22C_Tray_3	24/11/2016	spt2_22C	3	11	1156	384	45.3	39.4	11.1	7.1	47.1	59.1	76.6	0	4	159.4	4.5
2016-11-24_spt2_22C_Tray_3	24/11/2016	spt2_22C	3	12	1417	384	58.5	41.7	11.5	8.4	56.3	74.8	78.2	0	4	164.2	4.5
2016-11-24_spt2_22C_Tray_3	24/11/2016	spt2_22C	3	13	128	640	26.8	26	9.7	4.2	36	32.4	82.8	0	4	155.6	4.5
2016-11-24_spt2_22C_Tray_3	24/11/2016	spt2_22C	3	14	385	640	36.9	30.9	8.8	6.4	59.9	44.2	83.3	0	4	159.9	4.5
2016-11-24_spt2_22C_Tray_3	24/11/2016	spt2_22C	3	15	642	640	17	17.8	6.4	3.8	52.7	19.1	89.2	0	4	159.5	4.5
2016-11-24_spt2_22C_Tray_3	24/11/2016	spt2_22C	3	16	899	640	21.5	28.5	10.6	3.5	24.3	30	71.8	0	3	141	4.5
2016-11-24_spt2_22C_Tray_3	24/11/2016	spt2_22C	3	17	1156	640	49.1	43.5	11.9	7.1	43.8	65.6	74.8	0	4	150.5	4.5
2016-11-24_spt2_22C_Tray_3	24/11/2016	spt2_22C	3	18	1417	640	40.1	35.6	10.2	6.6	49.3	51.8	77.4	0	4	159.1	4.5
2016-11-24_spt2_22C_Tray_3	24/11/2016	spt2_22C	3	19	128	900	24.7	24.3	8.8	4.2	40.2	29.2	84.6	0	2	165.5	4.5
2016-11-24_spt2_22C_Tray_3	24/11/2016	spt2_22C	3	20	385	900	24.6	23.3	8.6	4.2	42	28.2	87.2	0	3	172.8	4.5
2016-11-24_spt2_22C_Tray_3	24/11/2016	spt2_22C	3	21	642	900	46	42.4	9.5	8.8	64.7	63.6	72.3	0	4	146.5	4.5
2016-11-24_spt2_22C_Tray_3	24/11/2016	spt2_22C	3	22	899	900	34.5	34	10.2	5.3	42.4	43.1	80	0	3	158.1	4.5
2016-11-24_spt2_22C_Tray_3	24/11/2016	spt2_22C	3	23	1156	900	37.2	32.2	10.2	6	45.7	46.8	79.4	0	4	158.8	4.5
2016-11-24_spt2_22C_Tray_3	24/11/2016	spt2_22C	3	24	1417	900	51.1	40.4	11.9	7.1	45.5	64.8	78.8	0	4	161.5	4.5
2016-11-24_spt2_22C_Tray_4	24/11/2016	spt2_22C	4	1	128	128	48.5	41.8	13.5	6.4	34.1	64.7	75.1	0	4	164	4.5
2016-11-24_spt2_22C_Tray_4	24/11/2016	spt2_22C	4	2	385	128	44.5	42	10.4	7.9	52.6	63.4	70.2	0	4	150.3	4.5
2016-11-24_spt2_22C_Tray_4	24/11/2016	spt2_22C	4	3	642	128	32.3	30.4	9.9	5.1	41.7	39.7	81.4	0	3	163.1	4.5
2016-11-24_spt2_22C_Tray_4	24/11/2016	spt2_22C	4	4	899	128	30	30	9.3	5.5	44.5	38.5	78	0	4	165.1	4.5
2016-11-24_spt2_22C_Tray_4	24/11/2016	spt2_22C	4	5	1156	128	42.5	40.6	12.1	6.4	36.7	59.5	71.5	0	4	152.6	4.5
2016-11-24_spt2_22C_Tray_4	24/11/2016	spt2_22C	4	6	1417	128	47.8	39.4	11.3	7.5	48	63.7	75.1	0	4	162.1	4.5
2016-11-24_spt2_22C_Tray_4	24/11/2016	spt2_22C	4	7	128	384	44.4	37.8	10.8	6.8	48.3	56.6	78.5	0	4	159.4	4.5
2016-11-24_spt2_22C_Tray_4	24/11/2016	spt2_22C	4	8	385	384	37.9	31.7	10.6	5.7	43	47.1	80.5	0	3	163.8	4.5
2016-11-24_spt2_22C_Tray_4	24/11/2016	spt2_22C	4	9	642	384	33.5	29.7	9.5	5.7	47.4	41.9	80	0	4	163.4	4.5
2016-11-24_spt2_22C_Tray_4	24/11/2016	spt2_22C	4	10	899	384	35	31.1	9.9	5.7	45.2	44.7	78.3	0	4	164.4	4.5
2016-11-24_spt2_22C_Tray_4	24/11/2016	spt2_22C	4	11	1156	384	37.7	32.1	10.2	6	46.6	47.3	79.7	0	4	167.3	4.5
2016-11-24_spt2_22C_Tray_4	24/11/2016	spt2_22C	4	12	1417	384	52.3	44.6	10.4	8.8	61.8	69.9	74.8	0	4	169.6	4.5
2016-11-24_spt2_22C_Tray_4	24/11/2016	spt2_22C	4	13	128	640	30	30.7	11.9	4.4	26.9	41.6	72	0	2	157.3	4.5
2016-11-24_spt2_22C_Tray_4	24/11/2016	spt2_22C	4	14	385	640	19.2	22	9.3	3.1	28.5	22.2	86.8	0	2	164.4	4.5
2016-11-24_spt2_22C_Tray_4	24/11/2016	spt2_22C	4	15	642	640	37.8	30.9	9.7	6.2	51	46.3	81.6	0	4	163.6	4.5
2016-11-24_spt2_22C_Tray_4	24/11/2016	spt2_22C	4	16	899	640	47.4	45.4	12.6	7.7	38.1	73.2	64.7	0	4	153.2	4.5
2016-11-24_spt2_22C_Tray_4	24/11/2016	spt2_22C	4	17	1156	640	50.9	43.2	11.7	7.5	47.3	69.1	73.6	0	4	160.9	4.5
2016-11-24_spt2_22C_Tray_4	24/11/2016	spt2_22C	4	18	1417	640	48.9	43.3	11.9	7.5	43.8	67.1	73	0	4	172.5	4.5
2016-11-24_spt2_22C_Tray_4	24/11/2016	spt2_22C	4	19	128	900	47.9	33.5	10.8	6.8	52.1	57.6	83.1	0	5	179.8	4.5
2016-11-24_spt2_22C_Tray_4	24/11/2016	spt2_22C	4	20	385	900	44.1	41	11.5	6.4	42.6	56.4	78.2	0	3	171.1	4.5
2016-11-24_spt2_22C_Tray_4	24/11/2016	spt2_22C	4	21	642	900	25.2	26.2	9.7	4.4	34	33.5	75.3	0	3	153.7	4.5
2016-11-24_spt2_22C_Tray_4	24/11/2016	spt2_22C	4	22	899	900	47.8	34.1	10.2	7.5	59	58.2	82.1	0	4	177	4.5
2016-11-24_spt2_22C_Tray_4	24/11/2016	spt2_22C	4	23	1156	900	53.1	47.8	11.5	8.4	51.3	73.3	72.5	0	4	165.3	4.5
2016-11-24_spt2_22C_Tray_4	24/11/2016	spt2_22C	4	24	1417	900	36.8	34.4	11.5	5.5	35.6	48.4	76.1	0	3	168.1	4.5
2016-11-25_spt2_17C_Tray_1	25/11/2016	spt2_17C	1	1	128	128	1556.9	363.1	58.4	51.5	58.2	2278.9	68.3	10	16	161.7	4.4
2016-11-25_spt2_17C_Tray_1	25/11/2016	spt2_17C	1	2	385	128	0	0	0	0	0	0	0	0	0	0	4.4
2016-11-25_spt2_17C_Tray_1	25/11/2016	spt2_17C	1	3	642	128	1559.4	352.3	62.7	49.9	50.5	2384.2	65.4	9	12	163.2	4.4
2016-11-25_spt2_17C_Tray_1	25/11/2016	spt2_17C	1	4	899	128	1425.3	308.2	55.6	48.7	58.7	2080.3	68.5	10	13	166	4.4
2016-11-25_spt2_17C_Tray_1	25/11/2016	spt2_17C	1	5	1156	128	1559.5	389	58.8	56.3	57.4	2559	60.9	9	14	154.3	4.4
2016-11-25_spt2_17C_Tray_1	25/11/2016	spt2_17C	1	6	1417	128	1751.6	407.7	60.6	57.7	60.6	2695.3	65	11	18	155.7	4.4
2016-11-25_spt2_17C_Tray_1	25/11/2016	spt2_17C	1	7	128	384	1685	404	63.6	57.2	53	2820.9	59.7	11	16	152.9	4.4
2016-11-25_spt2_17C_Tray_1	25/11/2016	spt2_17C	1	8	385	384	0	0	0	0	0	0	0	0	0	0	4.4
2016-11-25_spt2_17C_Tray_1	25/11/2016	spt2_17C	1	9	642	384	1313.7	275	51.3	49.2	63.7	1938.3	67.8	8	9	163.7	4.4
2016-11-25_spt2_17C_Tray_1	25/11/2016	spt2_17C	1	10	899	384	1482.7	301.5	57.4	49.7	57.2	2192.8	67.6	9	12	169.8	4.4
2016-11-25_spt2_17C_Tray_1	25/11/2016	spt2_17C	1	11	1156	384	1745.9	399.6	62	54.2	57.8	2594.8	67.3	13	18	167.3	4.4
2016-11-25_spt2_17C_Tray_1	25/11/2016	spt2_17C	1	12	1417	384	1790.4	437.9	61.8	57	59.7	2713.3	66	11	16	161.8	4.4
2016-11-25_spt2_17C_Tray_1	25/11/2016	spt2_17C	1	13	128	640	1605.1	445	60.4	58.1	56	2702.3	59.4	10	17	154.9	4.4
2016-11-25_spt2_17C_Tray_1	25/11/2016	spt2_17C	1	14	385	640	0	0	0	0	0	0	0	0	0	0	4.4
2016-11-25_spt2_17C_Tray_1	25/11/2016	spt2_17C	1	15	642	640	1439	346.8	55.8	50.1	58.8	2132.4	67.5	9	16	170.6	4.4
2016-11-25_spt2_17C_Tray_1	25/11/2016	spt2_17C	1	16	899	640	2153.8	398.8	62.7	58.8	69.8	2850.8	75.6	9	14	177.4	4.4
2016-11-25_spt2_17C_Tray_1	25/11/2016	spt2_17C	1	17	1156	640	1740.9	453	65.2	54	52.1	2686.5	64.8	11	16	163.1	4.4
2016-11-25_spt2_17C_Tray_1	25/11/2016	spt2_17C	1	18	1417	640	1871.3	427.4	65.7	62	55.2	3091.9	60.5	12	15	156.5	4.4
2016-11-25_spt2_17C_Tray_1	25/11/2016	spt2_17C	1	19	128	900	1547.1	461.8	61.1	60.4	52.8	2825	54.8	11	18	147.7	4.4
2016-11-25_spt2_17C_Tray_1	25/11/2016	spt2_17C	1	20	385	900	1226.1	342.8	50.1	48.1	62.2	1829.2	67	10	14	163.9	4.4
2016-11-25_spt2_17C_Tray_1	25/11/2016	spt2_17C	1	21	642	900	0	0	0	0	0	0	0	0	0	0	4.4
2016-11-25_spt2_17C_Tray_1	25/11/2016	spt2_17C	1	22	899	900	1354.8	296.8	53.3	51.5	60.7	2114.4	64.1	9	12	165.6	4.4
2016-11-25_spt2_17C_Tray_1	25/11/2016	spt2_17C	1	23	1156	900	1830.6	362.2	60.4	58.1	63.9	2708	67.6	9	14	166.2	4.4
2016-11-25_spt2_17C_Tray_1	25/11/2016	spt2_17C	1	24	1417	900	1052	290.8	50.8	40.5	51.9	1572.5	66.9	7	10	159.9	4.4
2016-11-25_spt2_17C_Tray_2	25/11/2016	spt2_17C	2	1	128	128	0	0	0	0	0	0	0	0	0	0	4.4
2016-11-25_spt2_17C_Tray_2	25/11/2016	spt2_17C	2	2	385	128	1686.2	419.1	61.3	55	57.2	2485.3	67.8	10	12	168.4	4.4
2016-11-25_spt2_17C_Tray_2	25/11/2016	spt2_17C	2	3	642	128	1305.7	315	57.2	45.5	50.8	1967.4	66.4	8	13	168.6	4.4
2016-11-25_spt2_17C_Tray_2	25/11/2016	spt2_17C	2	4	899	128	1876.1	389.5	60.8	55.9	64.6	2607.3	72	9	11	172.1	4.4
2016-11-25_spt2_17C_Tray_2	25/11/2016	spt2_17C	2	5	1156	128	0	0	0	0	0	0	0	0	0	0	4.4
2016-11-25_spt2_17C_Tray_2	25/11/2016	spt2_17C	2	6	1417	128	1265.9	346.8	60.1	48.6	44.6	2241.7	56.5	11	17	155.2	4.4
2016-11-25_spt2_17C_Tray_2	25/11/2016	spt2_17C	2	7	128	384	0	0	0	0	0	0	0	0	0	0	4.4
2016-11-25_spt2_17C_Tray_2	25/11/2016	spt2_17C	2	8	385	384	1701.8	433.2	62.8	55	54.9	2588.8	65.7	10	15	165.4	4.4
2016-11-25_spt2_17C_Tray_2	25/11/2016	spt2_17C	2	9	642	384	1222.7	319.8	52	45.9	57.5	1812.9	67.4	7	8	172.3	4.4
2016-11-25_spt2_17C_Tray_2	25/11/2016	spt2_17C	2	10	899	384	1777.6	450.2	62.4	58.1	58.1	2741.8	64.8	14	22	169.2	4.4
2016-11-25_spt2_17C_Tray_2	25/11/2016	spt2_17C	2	11	1156	384	0	0	0	0	0	0	0	0	0	0	4.4
2016-11-25_spt2_17C_Tray_2	25/11/2016	spt2_17C	2	12	1417	384	1192.7	377.4	53.6	52.7	52.9	2177.1	54.8	8	11	154.7	4.4
2016-11-25_spt2_17C_Tray_2	25/11/2016	spt2_17C	2	13	128	640	0	0	0	0	0	0	0	0	0	0	4.4
2016-11-25_spt2_17C_Tray_2	25/11/2016	spt2_17C	2	14	385	640	1881.8	438.2	62.8	56.5	60.7	2735.1	68.8	12	15	171	4.4
2016-11-25_spt2_17C_Tray_2	25/11/2016	spt2_17C	2	15	642	640	1460.6	362.3	59.5	46.8	52.6	2139.2	68.3	10	14	172.7	4.4
2016-11-25_spt2_17C_Tray_2	25/11/2016	spt2_17C	2	16	899	640	1466.9	317.1	52.9	49.1	66.7	1991.3	73.7	8	11	177.8	4.4
2016-11-25_spt2_17C_Tray_2	25/11/2016	spt2_17C	2	17	1156	640	0	0	0	0	0	0	0	0	0	0	4.4
2016-11-25_spt2_17C_Tray_2	25/11/2016	spt2_17C	2	18	1417	640	1635.2	373.2	61.9	54.5	54.3	2579	63.4	8	9	163.5	4.4
2016-11-25_spt2_17C_Tray_2	25/11/2016	spt2_17C	2	19	128	900	0	0	0	0	0	0	0	0	0	0	4.4
2016-11-25_spt2_17C_Tray_2	25/11/2016	spt2_17C	2	20	385	900	1445.9	421	57.7	52.5	55.4	2346.5	61.6	9	19	161.8	4.4
2016-11-25_spt2_17C_Tray_2	25/11/2016	spt2_17C	2	21	642	900	1535.2	412.4	57.4	51.8	59.3	2283.4	67.2	11	16	172.6	4.4
2016-11-25_spt2_17C_Tray_2	25/11/2016	spt2_17C	2	22	899	900	0	0	0	0	0	0	0	0	0	0	4.4
2016-11-25_spt2_17C_Tray_2	25/11/2016	spt2_17C	2	23	1156	900	894.5	279.9	45.7	42.8	54.5	1494.3	59.9	8	12	158.7	4.4
2016-11-25_spt2_17C_Tray_2	25/11/2016	spt2_17C	2	24	1417	900	957.4	305	50	43.9	48.8	1679.4	57	7	10	153.2	4.4
2016-11-25_spt2_17C_Tray_3	25/11/2016	spt2_17C	3	1	128	128	1135.4	328	53.1	46.5	51.3	1893.3	60	7	10	154.7	4.4
2016-11-25_spt2_17C_Tray_3	25/11/2016	spt2_17C	3	2	385	128	0	0	0	0	0	0	0	0	0	0	4.4
2016-11-25_spt2_17C_Tray_3	25/11/2016	spt2_17C	3	3	642	128	1311.2	397.5	57.4	51.5	50.7	2270.2	57.8	11	15	156.5	4.4
2016-11-25_spt2_17C_Tray_3	25/11/2016	spt2_17C	3	4	899	128	1374.5	428.7	60.3	52.4	48.1	2420	56.8	11	16	152.7	4.4
2016-11-25_spt2_17C_Tray_3	25/11/2016	spt2_17C	3	5	1156	128	994	390.7	58.5	50.1	37	2148.6	46.3	11	18	141.2	4.4
2016-11-25_spt2_17C_Tray_3	25/11/2016	spt2_17C	3	6	1417	128	649.2	349.9	54.2	51.2	28.1	2115.8	30.7	11	21	131.2	4.4
2016-11-25_spt2_17C_Tray_3	25/11/2016	spt2_17C	3	7	128	384	1426.1	413.8	58	56	53.9	2528.9	56.4	9	15	155.4	4.4
2016-11-25_spt2_17C_Tray_3	25/11/2016	spt2_17C	3	8	385	384	0	0	0	0	0	0	0	0	0	0	4.4
2016-11-25_spt2_17C_Tray_3	25/11/2016	spt2_17C	3	9	642	384	0	0	0	0	0	0	0	0	0	0	4.4
2016-11-25_spt2_17C_Tray_3	25/11/2016	spt2_17C	3	10	899	384	1220.9	378.9	59.6	49.2	43.7	2247.7	54.3	9	16	153.6	4.4
2016-11-25_spt2_17C_Tray_3	25/11/2016	spt2_17C	3	11	1156	384	993.6	356	48.3	47.6	54.2	1775.8	56	9	14	147.5	4.4
2016-11-25_spt2_17C_Tray_3	25/11/2016	spt2_17C	3	12	1417	384	0	0	0	0	0	0	0	0	0	0	4.4
2016-11-25_spt2_17C_Tray_3	25/11/2016	spt2_17C	3	13	128	640	1268.2	405.1	57.8	54.4	48.3	2350.6	54	9	15	155.5	4.4
2016-11-25_spt2_17C_Tray_3	25/11/2016	spt2_17C	3	14	385	640	0	0	0	0	0	0	0	0	0	0	4.4
2016-11-25_spt2_17C_Tray_3	25/11/2016	spt2_17C	3	15	642	640	1425.3	358	60.3	53.7	49.9	2460.7	57.9	8	13	163.8	4.4
2016-11-25_spt2_17C_Tray_3	25/11/2016	spt2_17C	3	16	899	640	1521.6	425	61.2	52.4	51.7	2468.6	61.6	13	17	161.7	4.4
2016-11-25_spt2_17C_Tray_3	25/11/2016	spt2_17C	3	17	1156	640	1235.9	416.1	57.4	48.1	47.8	2087.1	59.2	11	22	154	4.4
2016-11-25_spt2_17C_Tray_3	25/11/2016	spt2_17C	3	18	1417	640	869.2	392.2	60.8	58	30	2666.4	32.6	15	28	134.5	4.4
2016-11-25_spt2_17C_Tray_3	25/11/2016	spt2_17C	3	19	128	900	1412.1	426.5	62.6	54	45.9	2617.4	54	18	28	156.6	4.4
2016-11-25_spt2_17C_Tray_3	25/11/2016	spt2_17C	3	20	385	900	1395.1	349.1	55.3	49.4	58	2101.4	66.4	9	10	167.2	4.4
2016-11-25_spt2_17C_Tray_3	25/11/2016	spt2_17C	3	21	642	900	0	0	0	0	0	0	0	0	0	0	4.4
2016-11-25_spt2_17C_Tray_3	25/11/2016	spt2_17C	3	22	899	900	770.4	283.8	41.5	41	57	1298.7	59.3	10	16	150.6	4.4
2016-11-25_spt2_17C_Tray_3	25/11/2016	spt2_17C	3	23	1156	900	1449.2	486.1	61.9	58.3	48.1	2779.3	52.1	11	21	152.4	4.4
2016-11-25_spt2_17C_Tray_3	25/11/2016	spt2_17C	3	24	1417	900	997.7	437.6	62.4	56.5	32.7	2709.5	36.8	9	18	136.5	4.4
2016-11-25_spt2_17C_Tray_4	25/11/2016	spt2_17C	4	1	128	128	0	0	0	0	0	0	0	0	0	0	4.4
2016-11-25_spt2_17C_Tray_4	25/11/2016	spt2_17C	4	2	385	128	0	0	0	0	0	0	0	0	0	0	4.4
2016-11-25_spt2_17C_Tray_4	25/11/2016	spt2_17C	4	3	642	128	1263.4	331.7	51.9	47.4	59.7	1870.7	67.5	8	11	155	4.4
2016-11-25_spt2_17C_Tray_4	25/11/2016	spt2_17C	4	4	899	128	1397.1	264.8	54.4	48.8	60.1	2048.3	68.2	9	15	155.8	4.4
2016-11-25_spt2_17C_Tray_4	25/11/2016	spt2_17C	4	5	1156	128	0	0	0	0	0	0	0	0	0	0	4.4
2016-11-25_spt2_17C_Tray_4	25/11/2016	spt2_17C	4	6	1417	128	0	0	0	0	0	0	0	0	0	0	4.4
2016-11-25_spt2_17C_Tray_4	25/11/2016	spt2_17C	4	7	128	384	0	0	0	0	0	0	0	0	0	0	4.4
2016-11-25_spt2_17C_Tray_4	25/11/2016	spt2_17C	4	8	385	384	0	0	0	0	0	0	0	0	0	0	4.4
2016-11-25_spt2_17C_Tray_4	25/11/2016	spt2_17C	4	9	642	384	1685.8	416.3	62.1	58.2	55.7	2767.3	60.9	11	19	148.3	4.4
2016-11-25_spt2_17C_Tray_4	25/11/2016	spt2_17C	4	10	899	384	1374.1	383.1	59.8	50.6	48.9	2343.6	58.6	12	19	146.2	4.4
2016-11-25_spt2_17C_Tray_4	25/11/2016	spt2_17C	4	11	1156	384	0	0	0	0	0	0	0	0	0	0	4.4
2016-11-25_spt2_17C_Tray_4	25/11/2016	spt2_17C	4	12	1417	384	0	0	0	0	0	0	0	0	0	0	4.4
2016-11-25_spt2_17C_Tray_4	25/11/2016	spt2_17C	4	13	128	640	0	0	0	0	0	0	0	0	0	0	4.4
2016-11-25_spt2_17C_Tray_4	25/11/2016	spt2_17C	4	14	385	640	0	0	0	0	0	0	0	0	0	0	4.4
2016-11-25_spt2_17C_Tray_4	25/11/2016	spt2_17C	4	15	642	640	1348.7	297	54.4	48.1	58	2006.8	67.2	9	15	171.4	4.4
2016-11-25_spt2_17C_Tray_4	25/11/2016	spt2_17C	4	16	899	640	1247.1	347.7	52.8	49.2	56.9	2008.3	62.1	10	12	156	4.4
2016-11-25_spt2_17C_Tray_4	25/11/2016	spt2_17C	4	17	1156	640	0	0	0	0	0	0	0	0	0	0	4.4
2016-11-25_spt2_17C_Tray_4	25/11/2016	spt2_17C	4	18	1417	640	0	0	0	0	0	0	0	0	0	0	4.4
2016-11-25_spt2_17C_Tray_4	25/11/2016	spt2_17C	4	19	128	900	0	0	0	0	0	0	0	0	0	0	4.4
2016-11-25_spt2_17C_Tray_4	25/11/2016	spt2_17C	4	20	385	900	0	0	0	0	0	0	0	0	0	0	4.4
2016-11-25_spt2_17C_Tray_4	25/11/2016	spt2_17C	4	21	642	900	802.6	283.7	46.5	38.4	47.3	1361.4	59	8	14	150	4.4
2016-11-25_spt2_17C_Tray_4	25/11/2016	spt2_17C	4	22	899	900	1314.2	404.4	62.3	47	43.1	2178.8	60.3	10	10	151.2	4.4
2016-11-25_spt2_17C_Tray_4	25/11/2016	spt2_17C	4	23	1156	900	0	0	0	0	0	0	0	0	0	0	4.4
2016-11-25_spt2_17C_Tray_4	25/11/2016	spt2_17C	4	24	1417	900	0	0	0	0	0	0	0	0	0	0	4.4
2016-11-25_spt2_22C_Tray_1	25/11/2016	spt2_22C	1	1	128	128	55.3	39.5	11.2	8.6	56.3	72.2	76.6	0	4	157.2	4.6
2016-11-25_spt2_22C_Tray_1	25/11/2016	spt2_22C	1	2	385	128	24.7	27.8	11.8	3.3	22.4	30.9	79.9	0	2	159.5	4.6
2016-11-25_spt2_22C_Tray_1	25/11/2016	spt2_22C	1	3	642	128	50.7	44.9	10.3	9.4	60.8	75.3	67.4	0	4	154.8	4.6
2016-11-25_spt2_22C_Tray_1	25/11/2016	spt2_22C	1	4	899	128	48.6	45.1	11.4	8.3	47.6	72.7	66.9	0	4	150.8	4.6
2016-11-25_spt2_22C_Tray_1	25/11/2016	spt2_22C	1	5	1156	128	65.7	56.8	12.7	10.7	51.7	102.6	64.1	0	4	152.5	4.6
2016-11-25_spt2_22C_Tray_1	25/11/2016	spt2_22C	1	6	1417	128	48.9	40.3	10.7	8.3	53.9	67.7	72.2	0	4	165.1	4.6
2016-11-25_spt2_22C_Tray_1	25/11/2016	spt2_22C	1	7	128	384	64.7	47.8	11.8	10.1	58.8	90.3	71.7	0	4	157.7	4.6
2016-11-25_spt2_22C_Tray_1	25/11/2016	spt2_22C	1	8	385	384	61.2	51.1	11.2	10.3	62.3	88.1	69.5	0	4	164.1	4.6
2016-11-25_spt2_22C_Tray_1	25/11/2016	spt2_22C	1	9	642	384	60.5	55.2	13.4	9.9	43	99.2	61	0	4	148	4.6
2016-11-25_spt2_22C_Tray_1	25/11/2016	spt2_22C	1	10	899	384	32.7	33.4	9	7.2	51.5	46.1	70.9	0	3	154	4.6
2016-11-25_spt2_22C_Tray_1	25/11/2016	spt2_22C	1	11	1156	384	59.4	48.2	11.4	9.6	58.2	84.1	70.6	0	4	165.6	4.6
2016-11-25_spt2_22C_Tray_1	25/11/2016	spt2_22C	1	12	1417	384	53.2	39	11.8	7.7	48.3	70.1	75.9	0	4	163.4	4.6
2016-11-25_spt2_22C_Tray_1	25/11/2016	spt2_22C	1	13	128	640	58.9	45.5	10.5	9.9	67.7	78.5	75	0	4	141.9	4.6
2016-11-25_spt2_22C_Tray_1	25/11/2016	spt2_22C	1	14	385	640	66.9	57.3	11.4	11	65.5	95.4	70.1	0	4	170.6	4.6
2016-11-25_spt2_22C_Tray_1	25/11/2016	spt2_22C	1	15	642	640	67.7	46.7	12.1	9.9	59.2	89.5	75.6	0	4	170.6	4.6
2016-11-25_spt2_22C_Tray_1	25/11/2016	spt2_22C	1	16	899	640	57.1	47.5	10.5	9.9	65.6	80.6	70.8	0	4	165.8	4.6
2016-11-25_spt2_22C_Tray_1	25/11/2016	spt2_22C	1	17	1156	640	59.8	45.4	11.2	9.4	60.8	80.9	73.9	0	4	165.5	4.6
2016-11-25_spt2_22C_Tray_1	25/11/2016	spt2_22C	1	18	1417	640	51.4	40.3	10.7	8.1	56.7	66	77.9	0	4	152.9	4.6
2016-11-25_spt2_22C_Tray_1	25/11/2016	spt2_22C	1	19	128	900	69.9	59.4	12.1	11.6	61.2	107.5	65	0	4	158.8	4.6
2016-11-25_spt2_22C_Tray_1	25/11/2016	spt2_22C	1	20	385	900	45.9	45.4	11.2	8.3	46.7	70.6	65	0	4	154.9	4.6
2016-11-25_spt2_22C_Tray_1	25/11/2016	spt2_22C	1	21	642	900	52.3	48.1	12.7	8.3	41.2	79.8	65.6	0	4	161.6	4.6
2016-11-25_spt2_22C_Tray_1	25/11/2016	spt2_22C	1	22	899	900	56.8	43.9	10.5	9.6	65.3	76.8	74	0	4	161.6	4.6
2016-11-25_spt2_22C_Tray_1	25/11/2016	spt2_22C	1	23	1156	900	43.6	38.2	10.1	7.5	54.5	58	75.1	0	4	161.8	4.6
2016-11-25_spt2_22C_Tray_1	25/11/2016	spt2_22C	1	24	1417	900	42.5	33.8	10.7	6.6	46.8	54.7	77.6	0	4	174.2	4.6
2016-11-25_spt2_22C_Tray_2	25/11/2016	spt2_22C	2	1	128	128	39.4	41	10.6	7.4	44.6	60.4	65.3	0	4	152.2	4.4
2016-11-25_spt2_22C_Tray_2	25/11/2016	spt2_22C	2	2	385	128	0	0	0	0	0	0	0	0	0	0	4.4
2016-11-25_spt2_22C_Tray_2	25/11/2016	spt2_22C	2	3	642	128	30.9	35.9	11.3	6.1	30.9	49.7	62.3	0	3	144.5	4.4
2016-11-25_spt2_22C_Tray_2	25/11/2016	spt2_22C	2	4	899	128	42.1	34.4	8.8	8.1	69.2	53.7	78.5	0	4	172.8	4.4
2016-11-25_spt2_22C_Tray_2	25/11/2016	spt2_22C	2	5	1156	128	62.4	49.4	11.5	9.9	60	86.6	72.1	0	4	164.1	4.4
2016-11-25_spt2_22C_Tray_2	25/11/2016	spt2_22C	2	6	1417	128	36.1	34.3	9.7	6.8	48.8	49	73.6	0	3	158	4.4
2016-11-25_spt2_22C_Tray_2	25/11/2016	spt2_22C	2	7	128	384	37	30.6	7.9	7.7	75.5	46.4	79.8	0	4	163.3	4.4
2016-11-25_spt2_22C_Tray_2	25/11/2016	spt2_22C	2	8	385	384	0	0	0	0	0	0	0	0	0	0	4.4
2016-11-25_spt2_22C_Tray_2	25/11/2016	spt2_22C	2	9	642	384	41.3	31.8	9	7.4	64.5	51.3	80.4	0	4	164.4	4.4
2016-11-25_spt2_22C_Tray_2	25/11/2016	spt2_22C	2	10	899	384	46.3	35.8	10.6	7.2	52.4	58	79.9	0	4	170.6	4.4
2016-11-25_spt2_22C_Tray_2	25/11/2016	spt2_22C	2	11	1156	384	57.1	46.6	10.8	9.5	61.9	79.1	72.2	0	4	163.8	4.4
2016-11-25_spt2_22C_Tray_2	25/11/2016	spt2_22C	2	12	1417	384	64.5	54.1	11.3	10.8	64.4	93.7	68.8	0	4	162.1	4.4
2016-11-25_spt2_22C_Tray_2	25/11/2016	spt2_22C	2	13	128	640	70.2	58.3	13.1	11.5	52.1	114.1	61.5	0	4	152.3	4.4
2016-11-25_spt2_22C_Tray_2	25/11/2016	spt2_22C	2	14	385	640	0	0	0	0	0	0	0	0	0	0	4.4
2016-11-25_spt2_22C_Tray_2	25/11/2016	spt2_22C	2	15	642	640	65.1	48	11.7	9.9	60.2	88.9	73.3	0	4	172.1	4.4
2016-11-25_spt2_22C_Tray_2	25/11/2016	spt2_22C	2	16	899	640	41.2	32	9.5	7	58.3	50.7	81.2	0	5	178.7	4.4
2016-11-25_spt2_22C_Tray_2	25/11/2016	spt2_22C	2	17	1156	640	69.2	48.4	13.1	9.3	51.4	92.6	74.8	0	4	170.1	4.4
2016-11-25_spt2_22C_Tray_2	25/11/2016	spt2_22C	2	18	1417	640	54.9	41.1	11.5	8.4	52.7	73.9	74.3	0	4	175.3	4.4
2016-11-25_spt2_22C_Tray_2	25/11/2016	spt2_22C	2	19	128	900	57.2	50.3	11.3	10.2	57.1	88.1	64.9	0	4	162.8	4.4
2016-11-25_spt2_22C_Tray_2	25/11/2016	spt2_22C	2	20	385	900	0	0	0	0	0	0	0	0	0	0	4.4
2016-11-25_spt2_22C_Tray_2	25/11/2016	spt2_22C	2	21	642	900	52.9	46.1	12	7.9	47.1	72.5	73.1	0	4	171.5	4.4
2016-11-25_spt2_22C_Tray_2	25/11/2016	spt2_22C	2	22	899	900	63.7	56.3	12	10.6	56.7	98	65	0	4	160.7	4.4
2016-11-25_spt2_22C_Tray_2	25/11/2016	spt2_22C	2	23	1156	900	23.1	29.2	10.8	4.1	25.1	34.5	67.1	0	3	150.7	4.4
2016-11-25_spt2_22C_Tray_2	25/11/2016	spt2_22C	2	24	1417	900	66.3	53.3	12.4	9.9	54.8	95	69.8	0	4	166.6	4.4
2016-11-25_spt2_22C_Tray_3	25/11/2016	spt2_22C	3	1	128	128	77.4	49.7	14.1	9.7	49.4	105.6	73.3	0	4	158.1	4.5
2016-11-25_spt2_22C_Tray_3	25/11/2016	spt2_22C	3	2	385	128	55.5	43.3	10.4	9.5	65.6	76.3	72.7	0	4	158.6	4.5
2016-11-25_spt2_22C_Tray_3	25/11/2016	spt2_22C	3	3	642	128	36.4	31.8	8.8	7.1	59.4	46.7	77.9	0	4	149.8	4.5
2016-11-25_spt2_22C_Tray_3	25/11/2016	spt2_22C	3	4	899	128	69	47.4	11.7	10.6	64.2	94.4	73.1	0	4	160.8	4.5
2016-11-25_spt2_22C_Tray_3	25/11/2016	spt2_22C	3	5	1156	128	0	0	0	0	0	0	0	0	0	0	4.5
2016-11-25_spt2_22C_Tray_3	25/11/2016	spt2_22C	3	6	1417	128	76.9	54.8	12.8	11.3	59.8	109.4	70.3	0	4	152.4	4.5
2016-11-25_spt2_22C_Tray_3	25/11/2016	spt2_22C	3	7	128	384	52.6	39.8	11.9	7.7	47.1	69.9	75.2	0	4	153.8	4.5
2016-11-25_spt2_22C_Tray_3	25/11/2016	spt2_22C	3	8	385	384	54.9	39.7	11	8.4	57.3	70.9	77.4	0	4	155.5	4.5
2016-11-25_spt2_22C_Tray_3	25/11/2016	spt2_22C	3	9	642	384	65.9	50.1	11.5	10.2	63.7	90.1	73.2	0	4	164.9	4.5
2016-11-25_spt2_22C_Tray_3	25/11/2016	spt2_22C	3	10	899	384	31.1	27.7	8.6	6.2	53.4	39.4	78.9	0	3	147.3	4.5
2016-11-25_spt2_22C_Tray_3	25/11/2016	spt2_22C	3	11	1156	384	64.9	49.5	11.3	10.6	65.2	89.5	72.5	0	4	148.5	4.5
2016-11-25_spt2_22C_Tray_3	25/11/2016	spt2_22C	3	12	1417	384	82.5	55.7	12.8	11.3	64.1	110.5	74.7	0	4	172.2	4.5
2016-11-25_spt2_22C_Tray_3	25/11/2016	spt2_22C	3	13	128	640	34.1	33.2	10.8	5.3	37.1	45	75.6	0	5	151.8	4.5
2016-11-25_spt2_22C_Tray_3	25/11/2016	spt2_22C	3	14	385	640	55.1	40.7	10.4	8.8	65.2	70.2	78.5	0	4	157.8	4.5
2016-11-25_spt2_22C_Tray_3	25/11/2016	spt2_22C	3	15	642	640	25.4	21.5	7.3	5.1	60.9	28.7	88.5	0	3	164.9	4.5
2016-11-25_spt2_22C_Tray_3	25/11/2016	spt2_22C	3	16	899	640	29	30.4	10.8	5.1	31.6	40.5	71.6	0	3	144.2	4.5
2016-11-25_spt2_22C_Tray_3	25/11/2016	spt2_22C	3	17	1156	640	72.6	56.7	13	10.4	54.5	102.4	70.9	0	4	151.7	4.5
2016-11-25_spt2_22C_Tray_3	25/11/2016	spt2_22C	3	18	1417	640	60.2	45.4	10.8	9.9	65.5	81.8	73.6	0	4	156	4.5
2016-11-25_spt2_22C_Tray_3	25/11/2016	spt2_22C	3	19	128	900	30.9	27.2	9.7	5.1	41.7	38.2	80.9	0	3	164.5	4.5
2016-11-25_spt2_22C_Tray_3	25/11/2016	spt2_22C	3	20	385	900	37.7	28	9.5	6	53.3	43.7	86.4	0	4	170.5	4.5
2016-11-25_spt2_22C_Tray_3	25/11/2016	spt2_22C	3	21	642	900	57.6	47.8	11	9.9	60.2	83.5	69	0	4	152.6	4.5
2016-11-25_spt2_22C_Tray_3	25/11/2016	spt2_22C	3	22	899	900	48.8	39	10.4	8.2	57.8	64.8	75.4	0	4	152.8	4.5
2016-11-25_spt2_22C_Tray_3	25/11/2016	spt2_22C	3	23	1156	900	52.6	38.5	10.6	8.6	59.6	68.2	77.1	0	4	161.9	4.5
2016-11-25_spt2_22C_Tray_3	25/11/2016	spt2_22C	3	24	1417	900	55.3	49.7	12.6	7.9	44.4	77.3	71.5	0	4	155.5	4.5
2016-11-25_spt2_22C_Tray_4	25/11/2016	spt2_22C	4	1	128	128	66.6	47.7	14	8.7	43.1	91.4	72.9	0	4	167	4.5
2016-11-25_spt2_22C_Tray_4	25/11/2016	spt2_22C	4	2	385	128	62.7	55.2	12.2	10.9	53.2	101.5	61.8	0	4	146.9	4.5
2016-11-25_spt2_22C_Tray_4	25/11/2016	spt2_22C	4	3	642	128	41.6	40.8	11.6	6.7	39.5	59.4	69.9	0	4	152.9	4.5
2016-11-25_spt2_22C_Tray_4	25/11/2016	spt2_22C	4	4	899	128	42.7	36	10.7	7.1	47.5	58.7	72.7	0	4	155.2	4.5
2016-11-25_spt2_22C_Tray_4	25/11/2016	spt2_22C	4	5	1156	128	0	0	0	0	0	0	0	0	0	0	4.5
2016-11-25_spt2_22C_Tray_4	25/11/2016	spt2_22C	4	6	1417	128	63.6	51.2	12	10	56	92.4	68.9	0	4	158.3	4.5
2016-11-25_spt2_22C_Tray_4	25/11/2016	spt2_22C	4	7	128	384	59.1	50.5	12	9.4	52	84.8	69.7	0	5	155	4.5
2016-11-25_spt2_22C_Tray_4	25/11/2016	spt2_22C	4	8	385	384	43.8	42.5	11.4	7.3	43.3	63.6	68.9	0	3	155.6	4.5
2016-11-25_spt2_22C_Tray_4	25/11/2016	spt2_22C	4	9	642	384	51.5	41	11.6	8	48.9	70.1	73.4	0	4	152.4	4.5
2016-11-25_spt2_22C_Tray_4	25/11/2016	spt2_22C	4	10	899	384	53.7	40.3	10.7	8.9	59.8	72.4	74.2	0	4	153.8	4.5
2016-11-25_spt2_22C_Tray_4	25/11/2016	spt2_22C	4	11	1156	384	0	0	0	0	0	0	0	0	0	0	4.5
2016-11-25_spt2_22C_Tray_4	25/11/2016	spt2_22C	4	12	1417	384	69.8	49.9	12.9	10	53.3	97.7	71.5	0	4	165.3	4.5
2016-11-25_spt2_22C_Tray_4	25/11/2016	spt2_22C	4	13	128	640	41.1	35.3	12.7	5.3	32.4	53	77.5	0	2	161.1	4.5
2016-11-25_spt2_22C_Tray_4	25/11/2016	spt2_22C	4	14	385	640	45	38.2	10.2	7.1	54.6	56.6	79.5	0	4	163.3	4.5
2016-11-25_spt2_22C_Tray_4	25/11/2016	spt2_22C	4	15	642	640	51.2	41.2	10.5	8.7	59.5	68.1	75.3	0	4	161.8	4.5
2016-11-25_spt2_22C_Tray_4	25/11/2016	spt2_22C	4	16	899	640	70.4	60.7	13.8	10.9	47	112.8	62.4	0	4	146.5	4.5
2016-11-25_spt2_22C_Tray_4	25/11/2016	spt2_22C	4	17	1156	640	0	0	0	0	0	0	0	0	0	0	4.5
2016-11-25_spt2_22C_Tray_4	25/11/2016	spt2_22C	4	18	1417	640	65.4	52.5	13.1	10.5	48.2	102.2	64	0	4	157.6	4.5
2016-11-25_spt2_22C_Tray_4	25/11/2016	spt2_22C	4	19	128	900	63.1	41.7	11.4	9.1	62.3	79.7	79.2	0	4	175.1	4.5
2016-11-25_spt2_22C_Tray_4	25/11/2016	spt2_22C	4	20	385	900	55.2	50.2	11.8	8.7	50.4	77.7	71.1	0	4	163.2	4.5
2016-11-25_spt2_22C_Tray_4	25/11/2016	spt2_22C	4	21	642	900	31.6	28.9	10.5	5.1	36.7	40.5	78	0	3	166.9	4.5
2016-11-25_spt2_22C_Tray_4	25/11/2016	spt2_22C	4	22	899	900	54.9	45.8	10.9	9.1	58.7	74.5	73.6	0	4	169.6	4.5
2016-11-25_spt2_22C_Tray_4	25/11/2016	spt2_22C	4	23	1156	900	0	0	0	0	0	0	0	0	0	0	4.5
2016-11-25_spt2_22C_Tray_4	25/11/2016	spt2_22C	4	24	1417	900	33.5	32	9.8	6.2	44.5	45.6	73.6	0	3	165.9	4.5
2016-11-28_spt2_22C_Tray_1	28/11/2016	spt2_22C	1	1	128	128	146.4	84.9	19.6	13.8	48.3	204.5	71.6	0	8	157.9	4.4
2016-11-28_spt2_22C_Tray_1	28/11/2016	spt2_22C	1	2	385	128	66	47.8	15.3	7.9	35.7	88.7	74.5	0	4	161.4	4.4
2016-11-28_spt2_22C_Tray_1	28/11/2016	spt2_22C	1	3	642	128	155.7	91	22.3	14.2	39.7	239.6	65	1	6	158.3	4.4
2016-11-28_spt2_22C_Tray_1	28/11/2016	spt2_22C	1	4	899	128	130.7	72.5	19.6	12.2	43.1	182.9	71.4	0	6	159.5	4.4
2016-11-28_spt2_22C_Tray_1	28/11/2016	spt2_22C	1	5	1156	128	168.8	92.9	22.8	14.4	41.3	251.6	67.1	0	8	151.4	4.4
2016-11-28_spt2_22C_Tray_1	28/11/2016	spt2_22C	1	6	1417	128	137.6	88.9	19.9	14.7	44.4	223.1	61.7	0	7	150.8	4.4
2016-11-28_spt2_22C_Tray_1	28/11/2016	spt2_22C	1	7	128	384	168.3	93	21.2	16.3	47.6	257.2	65.4	0	8	151.2	4.4
2016-11-28_spt2_22C_Tray_1	28/11/2016	spt2_22C	1	8	385	384	149.4	94.7	22.3	14.7	38.1	244.7	61	1	8	148.7	4.4
2016-11-28_spt2_22C_Tray_1	28/11/2016	spt2_22C	1	9	642	384	179.3	97.6	23	16	43.1	275.4	65.1	1	10	151.7	4.4
2016-11-28_spt2_22C_Tray_1	28/11/2016	spt2_22C	1	10	899	384	94.6	59	14.9	11.5	54.3	128.9	73.4	0	6	155	4.4
2016-11-28_spt2_22C_Tray_1	28/11/2016	spt2_22C	1	11	1156	384	146.3	90.2	20.3	14.7	45.1	229.6	63.7	0	8	156.2	4.4
2016-11-28_spt2_22C_Tray_1	28/11/2016	spt2_22C	1	12	1417	384	111.7	80.3	18.5	13.8	41.5	187.9	59.5	0	7	140.6	4.4
2016-11-28_spt2_22C_Tray_1	28/11/2016	spt2_22C	1	13	128	640	155.2	82.6	21.2	12.9	43.9	210.3	73.8	0	10	148.4	4.4
2016-11-28_spt2_22C_Tray_1	28/11/2016	spt2_22C	1	14	385	640	206.6	109.7	23.5	16.7	47.7	302	68.4	0	8	159.4	4.4
2016-11-28_spt2_22C_Tray_1	28/11/2016	spt2_22C	1	15	642	640	120.8	73.6	19.9	11.7	39	176	68.6	0	5	161.6	4.4
2016-11-28_spt2_22C_Tray_1	28/11/2016	spt2_22C	1	16	899	640	119	64.8	19.2	11.7	41.1	167.6	71	0	5	164.4	4.4
2016-11-28_spt2_22C_Tray_1	28/11/2016	spt2_22C	1	17	1156	640	173.6	90.8	24.2	14.4	37.9	266.2	65.2	0	7	156	4.4
2016-11-28_spt2_22C_Tray_1	28/11/2016	spt2_22C	1	18	1417	640	141.9	82.2	19.2	14	49.1	204.4	69.4	0	11	145.8	4.4
2016-11-28_spt2_22C_Tray_1	28/11/2016	spt2_22C	1	19	128	900	171.1	84.8	23.7	13.5	38.8	246.6	69.4	1	8	161.7	4.4
2016-11-28_spt2_22C_Tray_1	28/11/2016	spt2_22C	1	20	385	900	111.4	68	15.8	12.9	56.8	157.3	70.8	0	8	161.4	4.4
2016-11-28_spt2_22C_Tray_1	28/11/2016	spt2_22C	1	21	642	900	152.4	81.9	19.2	15.1	52.7	221.8	68.7	0	8	163.1	4.4
2016-11-28_spt2_22C_Tray_1	28/11/2016	spt2_22C	1	22	899	900	136	85.4	21.9	13.3	36.1	221.1	61.5	0	8	148.6	4.4
2016-11-28_spt2_22C_Tray_1	28/11/2016	spt2_22C	1	23	1156	900	75.5	55	16	8.6	37.4	106.4	70.9	0	4	157.6	4.4
2016-11-28_spt2_22C_Tray_1	28/11/2016	spt2_22C	1	24	1417	900	120.7	82.6	19.6	13.8	39.9	202.8	59.5	0	7	147.4	4.4
2016-11-28_spt2_22C_Tray_2	28/11/2016	spt2_22C	2	1	128	128	158.2	98.7	23.7	14.9	35.9	262.4	60.3	1	5	149.8	4.6
2016-11-28_spt2_22C_Tray_2	28/11/2016	spt2_22C	2	2	385	128	0	0	0	0	0	0	0	0	0	0	4.6
2016-11-28_spt2_22C_Tray_2	28/11/2016	spt2_22C	2	3	642	128	111.5	62.9	16	13.6	55.4	159.1	70.1	0	7	161.1	4.6
2016-11-28_spt2_22C_Tray_2	28/11/2016	spt2_22C	2	4	899	128	120	68.8	16.4	13.6	56.5	172.2	69.7	0	5	164.9	4.6
2016-11-28_spt2_22C_Tray_2	28/11/2016	spt2_22C	2	5	1156	128	158.6	96.2	18.2	16.4	61	231.2	68.6	0	12	162.8	4.6
2016-11-28_spt2_22C_Tray_2	28/11/2016	spt2_22C	2	6	1417	128	84.6	54	15.4	10.5	45.7	118.6	71.3	0	3	169.9	4.6
2016-11-28_spt2_22C_Tray_2	28/11/2016	spt2_22C	2	7	128	384	101	58.1	17.5	10.3	41.8	138.4	73	0	6	160.4	4.6
2016-11-28_spt2_22C_Tray_2	28/11/2016	spt2_22C	2	8	385	384	0	0	0	0	0	0	0	0	0	0	4.6
2016-11-28_spt2_22C_Tray_2	28/11/2016	spt2_22C	2	9	642	384	61.8	38.3	11.6	8.6	58.3	75.7	81.7	0	4	172.5	4.6
2016-11-28_spt2_22C_Tray_2	28/11/2016	spt2_22C	2	10	899	384	100.8	49.9	14.9	10.5	57.7	119.5	84.4	0	6	180.7	4.6
2016-11-28_spt2_22C_Tray_2	28/11/2016	spt2_22C	2	11	1156	384	132.2	81	20.4	13.2	40.5	203.7	64.9	0	8	161	4.6
2016-11-28_spt2_22C_Tray_2	28/11/2016	spt2_22C	2	12	1417	384	176.9	100.8	24.1	15.6	38.7	285.3	62	2	6	156	4.6
2016-11-28_spt2_22C_Tray_2	28/11/2016	spt2_22C	2	13	128	640	188.6	109.8	23.2	16.9	44.4	302.4	62.4	1	11	150.6	4.6
2016-11-28_spt2_22C_Tray_2	28/11/2016	spt2_22C	2	14	385	640	0	0	0	0	0	0	0	0	0	0	4.6
2016-11-28_spt2_22C_Tray_2	28/11/2016	spt2_22C	2	15	642	640	128.6	84.6	23.7	11.4	29.2	205.2	62.7	1	5	156.4	4.6
2016-11-28_spt2_22C_Tray_2	28/11/2016	spt2_22C	2	16	899	640	98.7	55.1	15.6	10.7	51.8	127	77.7	0	5	179.7	4.6
2016-11-28_spt2_22C_Tray_2	28/11/2016	spt2_22C	2	17	1156	640	126	77.4	18.4	12.9	47.3	180.7	69.7	0	5	164.8	4.6
2016-11-28_spt2_22C_Tray_2	28/11/2016	spt2_22C	2	18	1417	640	137	85.5	20.6	13.2	41.1	207.2	66.1	0	7	164	4.6
2016-11-28_spt2_22C_Tray_2	28/11/2016	spt2_22C	2	19	128	900	141.4	95.9	20.4	14.7	43.3	232.8	60.7	0	7	152.2	4.6
2016-11-28_spt2_22C_Tray_2	28/11/2016	spt2_22C	2	20	385	900	0	0	0	0	0	0	0	0	0	0	4.6
2016-11-28_spt2_22C_Tray_2	28/11/2016	spt2_22C	2	21	642	900	127.5	72	20	13.2	40.8	186.6	68.3	0	7	164.2	4.6
2016-11-28_spt2_22C_Tray_2	28/11/2016	spt2_22C	2	22	899	900	154.2	90.3	19.1	15.6	53.9	227.8	67.7	0	10	161.1	4.6
2016-11-28_spt2_22C_Tray_2	28/11/2016	spt2_22C	2	23	1156	900	63.9	47.3	11.4	10.3	62.6	89.8	71.2	0	4	162.7	4.6
2016-11-28_spt2_22C_Tray_2	28/11/2016	spt2_22C	2	24	1417	900	158.4	92	21.7	15.1	42.8	247.1	64.1	1	5	160.5	4.6
2016-11-28_spt2_22C_Tray_3	28/11/2016	spt2_22C	3	1	128	128	151.4	93	23.1	15.3	36.1	261.8	57.8	1	7	144.4	4.5
2016-11-28_spt2_22C_Tray_3	28/11/2016	spt2_22C	3	2	385	128	149.6	81.2	20.2	14.4	46.6	219	68.3	0	7	158.9	4.5
2016-11-28_spt2_22C_Tray_3	28/11/2016	spt2_22C	3	3	642	128	86.4	50.2	15.6	8.7	45.4	105.5	81.8	0	5	163.7	4.5
2016-11-28_spt2_22C_Tray_3	28/11/2016	spt2_22C	3	4	899	128	171.9	101.3	22.2	17.8	44.3	289	59.5	2	6	146	4.5
2016-11-28_spt2_22C_Tray_3	28/11/2016	spt2_22C	3	5	1156	128	0	0	0	0	0	0	0	0	0	0	4.5
2016-11-28_spt2_22C_Tray_3	28/11/2016	spt2_22C	3	6	1417	128	129.6	82.6	19.3	14.9	44.2	207.1	62.6	0	6	151.8	4.5
2016-11-28_spt2_22C_Tray_3	28/11/2016	spt2_22C	3	7	128	384	106	73.7	18	12.7	41.7	173.2	61.2	0	5	146.8	4.5
2016-11-28_spt2_22C_Tray_3	28/11/2016	spt2_22C	3	8	385	384	88.2	64.2	19.8	8.9	28.7	137.1	64.4	0	6	149.5	4.5
2016-11-28_spt2_22C_Tray_3	28/11/2016	spt2_22C	3	9	642	384	154.4	86.4	22.4	14.4	39	246.6	62.6	1	7	151.3	4.5
2016-11-28_spt2_22C_Tray_3	28/11/2016	spt2_22C	3	10	899	384	69.4	49.3	13.3	10.2	49.7	101.6	68.3	0	4	157.1	4.5
2016-11-28_spt2_22C_Tray_3	28/11/2016	spt2_22C	3	11	1156	384	89.2	57.5	15.3	11.3	48.3	130.6	68.3	0	4	147.2	4.5
2016-11-28_spt2_22C_Tray_3	28/11/2016	spt2_22C	3	12	1417	384	141.2	96.1	24.4	13.1	30.1	241.1	58.6	1	6	149.6	4.5
2016-11-28_spt2_22C_Tray_3	28/11/2016	spt2_22C	3	13	128	640	67.7	57.6	13.8	10.9	45.4	107.5	63	0	5	144.6	4.5
2016-11-28_spt2_22C_Tray_3	28/11/2016	spt2_22C	3	14	385	640	132.4	86.1	18.4	14.9	49.6	209.1	63.3	0	5	155.5	4.5
2016-11-28_spt2_22C_Tray_3	28/11/2016	spt2_22C	3	15	642	640	52.5	38.3	11.8	7.6	48.2	68.3	76.9	0	4	159.4	4.5
2016-11-28_spt2_22C_Tray_3	28/11/2016	spt2_22C	3	16	899	640	69.1	43.2	12.9	8.7	53	83.9	82.3	0	5	180.3	4.5
2016-11-28_spt2_22C_Tray_3	28/11/2016	spt2_22C	3	17	1156	640	120	80.5	19.3	13.1	40.9	194.7	61.6	0	5	143.9	4.5
2016-11-28_spt2_22C_Tray_3	28/11/2016	spt2_22C	3	18	1417	640	103.4	60.7	17.1	10.9	45	143.4	72.1	0	6	169.2	4.5
2016-11-28_spt2_22C_Tray_3	28/11/2016	spt2_22C	3	19	128	900	68.7	55.1	15.6	10	36.1	108	63.6	0	3	149.9	4.5
2016-11-28_spt2_22C_Tray_3	28/11/2016	spt2_22C	3	20	385	900	101.5	67.6	18.7	10.4	37.1	146.3	69.4	0	5	169.5	4.5
2016-11-28_spt2_22C_Tray_3	28/11/2016	spt2_22C	3	21	642	900	144	88.7	20.7	13.8	42.9	210	68.6	0	8	168.4	4.5
2016-11-28_spt2_22C_Tray_3	28/11/2016	spt2_22C	3	22	899	900	102.6	64.3	17.1	10.9	44.6	141.5	72.5	0	6	168.2	4.5
2016-11-28_spt2_22C_Tray_3	28/11/2016	spt2_22C	3	23	1156	900	134	88.9	22.4	11.8	33.9	204.8	65.4	0	8	158.9	4.5
2016-11-28_spt2_22C_Tray_3	28/11/2016	spt2_22C	3	24	1417	900	113.5	61.9	14.9	12.7	65.2	145.9	77.8	0	7	176.5	4.5
2016-11-28_spt2_22C_Tray_4	28/11/2016	spt2_22C	4	1	128	128	171.3	80.9	20.8	16.6	50.4	247.3	69.3	0	4	164.1	4.5
2016-11-28_spt2_22C_Tray_4	28/11/2016	spt2_22C	4	2	385	128	192.6	95.7	23.9	15.9	42.8	287.9	66.9	1	7	164.5	4.5
2016-11-28_spt2_22C_Tray_4	28/11/2016	spt2_22C	4	3	642	128	120.9	71.5	18.6	13	44.6	173.7	69.6	0	6	158.2	4.5
2016-11-28_spt2_22C_Tray_4	28/11/2016	spt2_22C	4	4	899	128	121	79.9	18.1	14.1	46.9	192.3	62.9	0	7	150.7	4.5
2016-11-28_spt2_22C_Tray_4	28/11/2016	spt2_22C	4	5	1156	128	0	0	0	0	0	0	0	0	0	0	4.5
2016-11-28_spt2_22C_Tray_4	28/11/2016	spt2_22C	4	6	1417	128	0	0	0	0	0	0	0	0	0	0	4.5
2016-11-28_spt2_22C_Tray_4	28/11/2016	spt2_22C	4	7	128	384	148.2	77.6	19.7	14.5	48.7	215.6	68.7	0	9	157.5	4.5
2016-11-28_spt2_22C_Tray_4	28/11/2016	spt2_22C	4	8	385	384	121.1	66.2	17.7	13.2	49.4	172.5	70.2	0	9	170.2	4.5
2016-11-28_spt2_22C_Tray_4	28/11/2016	spt2_22C	4	9	642	384	127.3	80	19.2	13	43.8	190.1	66.9	0	7	158.9	4.5
2016-11-28_spt2_22C_Tray_4	28/11/2016	spt2_22C	4	10	899	384	134.2	91.6	20.1	13.9	42.1	213.5	62.8	0	8	152.1	4.5
2016-11-28_spt2_22C_Tray_4	28/11/2016	spt2_22C	4	11	1156	384	0	0	0	0	0	0	0	0	0	0	4.5
2016-11-28_spt2_22C_Tray_4	28/11/2016	spt2_22C	4	12	1417	384	0	0	0	0	0	0	0	0	0	0	4.5
2016-11-28_spt2_22C_Tray_4	28/11/2016	spt2_22C	4	13	128	640	100.5	50	15.9	9.6	50.7	118.1	85.1	0	5	189.3	4.5
2016-11-28_spt2_22C_Tray_4	28/11/2016	spt2_22C	4	14	385	640	116.1	58.6	17	11.4	51.1	148	78.4	0	9	173.1	4.5
2016-11-28_spt2_22C_Tray_4	28/11/2016	spt2_22C	4	15	642	640	143.7	73.1	20.4	12.3	44.2	191	75.2	0	9	174.5	4.5
2016-11-28_spt2_22C_Tray_4	28/11/2016	spt2_22C	4	16	899	640	185.5	100.5	21.9	17	49.1	286.7	64.7	0	9	155.1	4.5
2016-11-28_spt2_22C_Tray_4	28/11/2016	spt2_22C	4	17	1156	640	0	0	0	0	0	0	0	0	0	0	4.5
2016-11-28_spt2_22C_Tray_4	28/11/2016	spt2_22C	4	18	1417	640	0	0	0	0	0	0	0	0	0	0	4.5
2016-11-28_spt2_22C_Tray_4	28/11/2016	spt2_22C	4	19	128	900	147	78.3	21.7	13.2	39.7	220.7	66.6	0	10	166.5	4.5
2016-11-28_spt2_22C_Tray_4	28/11/2016	spt2_22C	4	20	385	900	133.4	77.5	18.6	14.8	49.3	205.7	64.9	0	6	159.5	4.5
2016-11-28_spt2_22C_Tray_4	28/11/2016	spt2_22C	4	21	642	900	74.2	53.5	13.4	10.3	52.5	104.3	71.1	0	5	168.7	4.5
2016-11-28_spt2_22C_Tray_4	28/11/2016	spt2_22C	4	22	899	900	158.1	78.2	22.1	14.3	41	236.7	66.8	0	5	165.1	4.5
2016-11-28_spt2_22C_Tray_4	28/11/2016	spt2_22C	4	23	1156	900	0	0	0	0	0	0	0	0	0	0	4.5
2016-11-28_spt2_22C_Tray_4	28/11/2016	spt2_22C	4	24	1417	900	0	0	0	0	0	0	0	0	0	0	4.5
2016-11-30_spt2_22C_Tray_1	30/11/2016	spt2_22C	1	1	128	128	227.1	124.9	26	19.7	42.8	389.4	58.3	1	9	132.8	4.6
2016-11-30_spt2_22C_Tray_1	30/11/2016	spt2_22C	1	2	385	128	125.5	72	21.4	12	34.9	184.7	68	0	5	148.9	4.6
2016-11-30_spt2_22C_Tray_1	30/11/2016	spt2_22C	1	3	642	128	260.5	137	26.2	23.1	48.3	452.9	57.5	3	8	139.6	4.6
2016-11-30_spt2_22C_Tray_1	30/11/2016	spt2_22C	1	4	899	128	225.6	118.5	25.1	20.1	45.6	379	59.5	2	6	139.9	4.6
2016-11-30_spt2_22C_Tray_1	30/11/2016	spt2_22C	1	5	1156	128	245.4	128.2	25.8	22.5	47.1	422.4	58.1	3	8	133.9	4.6
2016-11-30_spt2_22C_Tray_1	30/11/2016	spt2_22C	1	6	1417	128	236.3	128	26	23.1	44.6	454.4	52	4	9	133	4.6
2016-11-30_spt2_22C_Tray_1	30/11/2016	spt2_22C	1	7	128	384	245.2	122	25.3	23.1	48.7	432	56.8	3	8	127.9	4.6
2016-11-30_spt2_22C_Tray_1	30/11/2016	spt2_22C	1	8	385	384	259.4	136.3	27.5	22.1	43.6	460.6	56.3	3	7	135.2	4.6
2016-11-30_spt2_22C_Tray_1	30/11/2016	spt2_22C	1	9	642	384	311.1	130.7	28.4	22.9	49.2	490.4	63.4	3	7	145	4.6
2016-11-30_spt2_22C_Tray_1	30/11/2016	spt2_22C	1	10	899	384	162.6	84.5	20.1	15.5	51.3	236.4	68.8	0	6	154.4	4.6
2016-11-30_spt2_22C_Tray_1	30/11/2016	spt2_22C	1	11	1156	384	254.7	136.2	27.9	20.1	41.5	423	60.2	3	9	142.6	4.6
2016-11-30_spt2_22C_Tray_1	30/11/2016	spt2_22C	1	12	1417	384	216.7	131.1	25.1	20.1	43.8	380.7	56.9	2	8	140.9	4.6
2016-11-30_spt2_22C_Tray_1	30/11/2016	spt2_22C	1	13	128	640	247.6	128.3	25.8	20.5	47.5	394.5	62.8	2	7	139.5	4.6
2016-11-30_spt2_22C_Tray_1	30/11/2016	spt2_22C	1	14	385	640	266.2	156.7	26.2	23.6	49.4	449.2	59.3	3	8	141.4	4.6
2016-11-30_spt2_22C_Tray_1	30/11/2016	spt2_22C	1	15	642	640	209.4	111.6	23.6	19.9	48	357	58.7	2	7	140.4	4.6
2016-11-30_spt2_22C_Tray_1	30/11/2016	spt2_22C	1	16	899	640	203.2	108.5	23.1	18.6	48.3	329.3	61.7	1	6	144.7	4.6
2016-11-30_spt2_22C_Tray_1	30/11/2016	spt2_22C	1	17	1156	640	274	152.4	28.4	22.1	43.3	466.3	58.8	3	8	142	4.6
2016-11-30_spt2_22C_Tray_1	30/11/2016	spt2_22C	1	18	1417	640	192.5	116.5	26	18.8	36.3	365.5	52.7	3	7	122.5	4.6
2016-11-30_spt2_22C_Tray_1	30/11/2016	spt2_22C	1	19	128	900	266.9	140.5	31.4	21	34.4	491.2	54.3	2	11	132.7	4.6
2016-11-30_spt2_22C_Tray_1	30/11/2016	spt2_22C	1	20	385	900	172.1	94.9	20.1	18.3	54.3	274.8	62.6	0	7	145.6	4.6
2016-11-30_spt2_22C_Tray_1	30/11/2016	spt2_22C	1	21	642	900	238.7	128.7	25.5	20.3	46.6	397.7	60	2	7	144.3	4.6
2016-11-30_spt2_22C_Tray_1	30/11/2016	spt2_22C	1	22	899	900	209.7	124.8	29	16.4	31.7	363.3	57.7	3	9	136.7	4.6
2016-11-30_spt2_22C_Tray_1	30/11/2016	spt2_22C	1	23	1156	900	131.9	81.4	21.4	12.4	36.7	202.1	65.3	0	7	148.9	4.6
2016-11-30_spt2_22C_Tray_1	30/11/2016	spt2_22C	1	24	1417	900	170.4	106.5	29	15.1	25.7	332.9	51.2	2	10	133.2	4.6
2016-11-30_spt2_22C_Tray_2	30/11/2016	spt2_22C	2	1	128	128	274.8	160.7	31.6	24.3	35.1	571.5	48.1	4	8	123.2	4.5
2016-11-30_spt2_22C_Tray_2	30/11/2016	spt2_22C	2	2	385	128	0	0	0	0	0	0	0	0	0	0	4.5
2016-11-30_spt2_22C_Tray_2	30/11/2016	spt2_22C	2	3	642	128	267.8	142.4	28	22.7	43.4	479.8	55.8	3	10	136.5	4.5
2016-11-30_spt2_22C_Tray_2	30/11/2016	spt2_22C	2	4	899	128	194.2	107.7	22.7	19.9	47.8	332.2	58.5	1	8	141	4.5
2016-11-30_spt2_22C_Tray_2	30/11/2016	spt2_22C	2	5	1156	128	285.7	133.9	27.2	23.4	49.3	474.8	60.2	2	7	148.4	4.5
2016-11-30_spt2_22C_Tray_2	30/11/2016	spt2_22C	2	6	1417	128	143.1	81.9	21	13.7	41.4	206.6	69.3	0	9	158.2	4.5
2016-11-30_spt2_22C_Tray_2	30/11/2016	spt2_22C	2	7	128	384	191.7	103.5	23.6	17	43.7	301.4	63.6	2	9	144.4	4.5
2016-11-30_spt2_22C_Tray_2	30/11/2016	spt2_22C	2	8	385	384	0	0	0	0	0	0	0	0	0	0	4.5
2016-11-30_spt2_22C_Tray_2	30/11/2016	spt2_22C	2	9	642	384	110.5	69.5	16.1	13.9	54.2	166.7	66.3	0	8	150.5	4.5
2016-11-30_spt2_22C_Tray_2	30/11/2016	spt2_22C	2	10	899	384	184.8	100.7	21.6	16.3	50.3	275.1	67.2	0	7	151.6	4.5
2016-11-30_spt2_22C_Tray_2	30/11/2016	spt2_22C	2	11	1156	384	235.8	128.7	27.6	23.8	39.4	489.2	48.2	3	4	127.2	4.5
2016-11-30_spt2_22C_Tray_2	30/11/2016	spt2_22C	2	12	1417	384	322.7	160.5	32.7	23.8	38.5	583.8	55.3	5	10	133.5	4.5
2016-11-30_spt2_22C_Tray_2	30/11/2016	spt2_22C	2	13	128	640	287	142	29.6	21.2	41.8	474	60.5	3	7	144.3	4.5
2016-11-30_spt2_22C_Tray_2	30/11/2016	spt2_22C	2	14	385	640	0	0	0	0	0	0	0	0	0	0	4.5
2016-11-30_spt2_22C_Tray_2	30/11/2016	spt2_22C	2	15	642	640	215.8	117.1	27.6	17	36.1	352.1	61.3	2	8	148.2	4.5
2016-11-30_spt2_22C_Tray_2	30/11/2016	spt2_22C	2	16	899	640	168.5	85.7	21.6	14.3	45.8	233.1	72.3	0	8	161.2	4.5
2016-11-30_spt2_22C_Tray_2	30/11/2016	spt2_22C	2	17	1156	640	183.1	100.2	22.5	17	46	290.3	63.1	0	10	148.8	4.5
2016-11-30_spt2_22C_Tray_2	30/11/2016	spt2_22C	2	18	1417	640	202.1	115.8	25.4	19	39.9	363.2	55.7	1	8	139.8	4.5
2016-11-30_spt2_22C_Tray_2	30/11/2016	spt2_22C	2	19	128	900	247.2	140.7	26.3	23.4	45.6	467.6	52.9	3	8	135.9	4.5
2016-11-30_spt2_22C_Tray_2	30/11/2016	spt2_22C	2	20	385	900	0	0	0	0	0	0	0	0	0	0	4.5
2016-11-30_spt2_22C_Tray_2	30/11/2016	spt2_22C	2	21	642	900	243.2	127.3	26	23.6	45.6	461	52.7	4	10	135.2	4.5
2016-11-30_spt2_22C_Tray_2	30/11/2016	spt2_22C	2	22	899	900	272.9	146.2	28.3	23	43.5	471.9	57.8	3	8	141.4	4.5
2016-11-30_spt2_22C_Tray_2	30/11/2016	spt2_22C	2	23	1156	900	91.3	57.9	14.1	11.9	58.2	128.4	71.1	0	6	158.9	4.5
2016-11-30_spt2_22C_Tray_2	30/11/2016	spt2_22C	2	24	1417	900	284.2	153.8	32.5	21.9	34.4	539.1	52.7	4	8	130.9	4.5
2016-11-30_spt2_22C_Tray_3	30/11/2016	spt2_22C	3	1	128	128	308.6	146.1	32.2	25.6	37.8	622.8	49.6	4	5	142.5	4.5
2016-11-30_spt2_22C_Tray_3	30/11/2016	spt2_22C	3	2	385	128	282.5	156.6	28.7	22.4	43.8	488.7	57.8	4	10	155.5	4.5
2016-11-30_spt2_22C_Tray_3	30/11/2016	spt2_22C	3	3	642	128	160.6	99.7	21.1	15.8	45.9	255.4	62.9	0	10	161.6	4.5
2016-11-30_spt2_22C_Tray_3	30/11/2016	spt2_22C	3	4	899	128	342.8	153.5	29.1	26.2	51.5	575.5	59.6	5	7	155.7	4.5
2016-11-30_spt2_22C_Tray_3	30/11/2016	spt2_22C	3	5	1156	128	0	0	0	0	0	0	0	0	0	0	4.5
2016-11-30_spt2_22C_Tray_3	30/11/2016	spt2_22C	3	6	1417	128	277.1	147.7	30	20.4	39.2	471.1	58.8	4	9	150.2	4.5
2016-11-30_spt2_22C_Tray_3	30/11/2016	spt2_22C	3	7	128	384	178.2	110.7	25.3	16.9	35.3	326.1	54.6	2	7	148.9	4.5
2016-11-30_spt2_22C_Tray_3	30/11/2016	spt2_22C	3	8	385	384	190.8	102.3	25.3	15.6	37.9	299.1	63.8	0	6	165.9	4.5
2016-11-30_spt2_22C_Tray_3	30/11/2016	spt2_22C	3	9	642	384	216	117	26	17.1	40.7	337.9	63.9	2	7	163.5	4.5
2016-11-30_spt2_22C_Tray_3	30/11/2016	spt2_22C	3	10	899	384	150.1	99.4	19.6	16	50	238.4	63	0	6	163.3	4.5
2016-11-30_spt2_22C_Tray_3	30/11/2016	spt2_22C	3	11	1156	384	165.3	95.7	20.4	16	50.4	248.1	66.6	0	11	169.3	4.5
2016-11-30_spt2_22C_Tray_3	30/11/2016	spt2_22C	3	12	1417	384	231.7	125.7	27.6	18.4	38.8	384.6	60.2	2	7	159.3	4.5
2016-11-30_spt2_22C_Tray_3	30/11/2016	spt2_22C	3	13	128	640	155.5	101.4	24.7	16.2	32.5	279.1	55.7	2	9	151.5	4.5
2016-11-30_spt2_22C_Tray_3	30/11/2016	spt2_22C	3	14	385	640	242.7	143.4	24.7	21.6	50.8	398.9	60.8	2	8	162.5	4.5
2016-11-30_spt2_22C_Tray_3	30/11/2016	spt2_22C	3	15	642	640	81.4	62.3	15.6	10.2	42.8	123.1	66.1	0	4	163.3	4.5
2016-11-30_spt2_22C_Tray_3	30/11/2016	spt2_22C	3	16	899	640	121.3	79.8	18.2	13.6	46.5	187.3	64.8	0	7	166.4	4.5
2016-11-30_spt2_22C_Tray_3	30/11/2016	spt2_22C	3	17	1156	640	158.7	116	22.7	16.4	39.3	273.8	58	1	9	147.1	4.5
2016-11-30_spt2_22C_Tray_3	30/11/2016	spt2_22C	3	18	1417	640	168.8	110.5	23.1	16.7	40.2	292.1	57.8	2	7	155.3	4.5
2016-11-30_spt2_22C_Tray_3	30/11/2016	spt2_22C	3	19	128	900	186.1	113.8	23.1	18.7	44.4	319	58.3	2	9	157.9	4.5
2016-11-30_spt2_22C_Tray_3	30/11/2016	spt2_22C	3	20	385	900	191.3	120.1	27.3	16.7	32.6	340.3	56.2	2	7	155.9	4.5
2016-11-30_spt2_22C_Tray_3	30/11/2016	spt2_22C	3	21	642	900	264.1	127.7	27.1	19.6	45.7	401.1	65.8	2	7	170.1	4.5
2016-11-30_spt2_22C_Tray_3	30/11/2016	spt2_22C	3	22	899	900	165.3	109.7	22	17.6	43.5	285.3	57.9	1	7	154.5	4.5
2016-11-30_spt2_22C_Tray_3	30/11/2016	spt2_22C	3	23	1156	900	213.9	134.8	24.9	21.6	44	394.3	54.2	3	11	148.9	4.5
2016-11-30_spt2_22C_Tray_3	30/11/2016	spt2_22C	3	24	1417	900	167.4	107.3	21.1	15.6	47.8	248.1	67.4	1	11	168	4.5
2016-11-30_spt2_22C_Tray_4	30/11/2016	spt2_22C	4	1	128	128	355.2	166.7	32.5	27.1	42.8	633.6	56.1	4	10	133.6	4.4
2016-11-30_spt2_22C_Tray_4	30/11/2016	spt2_22C	4	2	385	128	350.1	172.5	29.6	28.2	51	623.7	56.1	4	10	136.5	4.4
2016-11-30_spt2_22C_Tray_4	30/11/2016	spt2_22C	4	3	642	128	247.9	143.9	28.9	19.6	37.8	430.9	57.5	3	11	136.7	4.4
2016-11-30_spt2_22C_Tray_4	30/11/2016	spt2_22C	4	4	899	128	0	0	0	0	0	0	0	0	0	0	4.4
2016-11-30_spt2_22C_Tray_4	30/11/2016	spt2_22C	4	5	1156	128	0	0	0	0	0	0	0	0	0	0	4.4
2016-11-30_spt2_22C_Tray_4	30/11/2016	spt2_22C	4	6	1417	128	0	0	0	0	0	0	0	0	0	0	4.4
2016-11-30_spt2_22C_Tray_4	30/11/2016	spt2_22C	4	7	128	384	242.5	125.2	22.6	22.1	60.6	380.4	63.7	0	11	143	4.4
2016-11-30_spt2_22C_Tray_4	30/11/2016	spt2_22C	4	8	385	384	238.1	120.8	25.1	19.9	48.3	375	63.5	2	6	149.1	4.4
2016-11-30_spt2_22C_Tray_4	30/11/2016	spt2_22C	4	9	642	384	243.4	132.4	25.3	21.2	48.5	404.6	60.2	3	9	140.2	4.4
2016-11-30_spt2_22C_Tray_4	30/11/2016	spt2_22C	4	10	899	384	0	0	0	0	0	0	0	0	0	0	4.4
2016-11-30_spt2_22C_Tray_4	30/11/2016	spt2_22C	4	11	1156	384	0	0	0	0	0	0	0	0	0	0	4.4
2016-11-30_spt2_22C_Tray_4	30/11/2016	spt2_22C	4	12	1417	384	0	0	0	0	0	0	0	0	0	0	4.4
2016-11-30_spt2_22C_Tray_4	30/11/2016	spt2_22C	4	13	128	640	196.1	94.8	21.9	17.8	52.1	295.6	66.4	0	8	146.7	4.4
2016-11-30_spt2_22C_Tray_4	30/11/2016	spt2_22C	4	14	385	640	177.6	122.4	21.9	18.3	47.2	305.6	58.1	1	10	139.2	4.4
2016-11-30_spt2_22C_Tray_4	30/11/2016	spt2_22C	4	15	642	640	264.4	143	25.3	22.1	52.7	422.3	62.6	2	13	150.2	4.4
2016-11-30_spt2_22C_Tray_4	30/11/2016	spt2_22C	4	16	899	640	0	0	0	0	0	0	0	0	0	0	4.4
2016-11-30_spt2_22C_Tray_4	30/11/2016	spt2_22C	4	17	1156	640	0	0	0	0	0	0	0	0	0	0	4.4
2016-11-30_spt2_22C_Tray_4	30/11/2016	spt2_22C	4	18	1417	640	0	0	0	0	0	0	0	0	0	0	4.4
2016-11-30_spt2_22C_Tray_4	30/11/2016	spt2_22C	4	19	128	900	187.7	138.8	28.4	18.7	29.5	410.5	45.7	3	11	117.6	4.4
2016-11-30_spt2_22C_Tray_4	30/11/2016	spt2_22C	4	20	385	900	263.8	149.5	28.2	21.7	42.2	450.9	58.5	4	6	139.5	4.4
2016-11-30_spt2_22C_Tray_4	30/11/2016	spt2_22C	4	21	642	900	139.6	91.4	22.8	13.3	34.2	228.5	61.1	1	6	143.6	4.4
2016-11-30_spt2_22C_Tray_4	30/11/2016	spt2_22C	4	22	899	900	0	0	0	0	0	0	0	0	0	0	4.4
2016-11-30_spt2_22C_Tray_4	30/11/2016	spt2_22C	4	23	1156	900	0	0	0	0	0	0	0	0	0	0	4.4
2016-11-30_spt2_22C_Tray_4	30/11/2016	spt2_22C	4	24	1417	900	0	0	0	0	0	0	0	0	0	0	4.4
2016-12-01_spt2_22C_Tray_1	01/12/2016	spt2_22C	1	1	128	128	276.3	143.3	30.7	22.4	37.3	524.1	52.7	4	11	138.5	4.6
2016-12-01_spt2_22C_Tray_1	01/12/2016	spt2_22C	1	2	385	128	146.1	81.3	23.1	13.7	34.9	225.7	64.7	0	6	152.3	4.6
2016-12-01_spt2_22C_Tray_1	01/12/2016	spt2_22C	1	3	642	128	0	0	0	0	0	0	0	0	0	0	4.6
2016-12-01_spt2_22C_Tray_1	01/12/2016	spt2_22C	1	4	899	128	279.5	147.1	29.2	23.1	41.8	511.7	54.6	3	13	145.3	4.6
2016-12-01_spt2_22C_Tray_1	01/12/2016	spt2_22C	1	5	1156	128	331	174.4	29.8	27.7	47.3	629.9	52.6	5	11	140	4.6
2016-12-01_spt2_22C_Tray_1	01/12/2016	spt2_22C	1	6	1417	128	214.9	124.7	29.2	19.8	32.1	427	50.3	4	7	141.6	4.6
2016-12-01_spt2_22C_Tray_1	01/12/2016	spt2_22C	1	7	128	384	288.9	154.4	29.2	25.3	43.2	539.9	53.5	4	9	137	4.6
2016-12-01_spt2_22C_Tray_1	01/12/2016	spt2_22C	1	8	385	384	309.4	168.4	29	27.9	46.9	608	50.9	5	10	139.1	4.6
2016-12-01_spt2_22C_Tray_1	01/12/2016	spt2_22C	1	9	642	384	0	0	0	0	0	0	0	0	0	0	4.6
2016-12-01_spt2_22C_Tray_1	01/12/2016	spt2_22C	1	10	899	384	201.4	103.1	25.1	16.8	40.9	313.1	64.3	1	7	156.2	4.6
2016-12-01_spt2_22C_Tray_1	01/12/2016	spt2_22C	1	11	1156	384	323.8	147.4	31.4	24.2	41.9	581.4	55.7	5	10	147.5	4.6
2016-12-01_spt2_22C_Tray_1	01/12/2016	spt2_22C	1	12	1417	384	254.7	161.4	26.6	25.1	45.9	500.2	50.9	4	8	142.3	4.6
2016-12-01_spt2_22C_Tray_1	01/12/2016	spt2_22C	1	13	128	640	315.7	134.2	30.5	22	43.2	508.2	62.1	4	10	146.2	4.6
2016-12-01_spt2_22C_Tray_1	01/12/2016	spt2_22C	1	14	385	640	367.8	158.6	32.7	25.9	43.8	634	58	5	11	148.8	4.6
2016-12-01_spt2_22C_Tray_1	01/12/2016	spt2_22C	1	15	642	640	0	0	0	0	0	0	0	0	0	0	4.6
2016-12-01_spt2_22C_Tray_1	01/12/2016	spt2_22C	1	16	899	640	267.2	126.6	27.5	21.6	45.1	447.3	59.7	2	11	153.1	4.6
2016-12-01_spt2_22C_Tray_1	01/12/2016	spt2_22C	1	17	1156	640	343	161.6	32.9	26.4	40.4	661.6	51.9	5	7	140.2	4.6
2016-12-01_spt2_22C_Tray_1	01/12/2016	spt2_22C	1	18	1417	640	223.6	127.1	26.6	22.9	40.3	458.4	48.8	4	7	129.1	4.6
2016-12-01_spt2_22C_Tray_1	01/12/2016	spt2_22C	1	19	128	900	313.5	161.1	32.9	25.3	36.9	606.4	51.7	4	8	141.1	4.6
2016-12-01_spt2_22C_Tray_1	01/12/2016	spt2_22C	1	20	385	900	237.1	125.1	24.4	22.2	50.7	388.5	61	3	9	151.5	4.6
2016-12-01_spt2_22C_Tray_1	01/12/2016	spt2_22C	1	21	642	900	0	0	0	0	0	0	0	0	0	0	4.6
2016-12-01_spt2_22C_Tray_1	01/12/2016	spt2_22C	1	22	899	900	229.4	141.9	30.5	19.4	31.4	446.5	51.4	3	9	138.4	4.6
2016-12-01_spt2_22C_Tray_1	01/12/2016	spt2_22C	1	23	1156	900	159.1	89.2	22.9	14.6	38.7	253.8	62.7	0	7	155.5	4.6
2016-12-01_spt2_22C_Tray_1	01/12/2016	spt2_22C	1	24	1417	900	208.5	129.7	30.5	19.2	28.5	440.7	47.3	3	12	136.4	4.6
2016-12-01_spt2_22C_Tray_2	01/12/2016	spt2_22C	2	1	128	128	343.4	189.7	33.8	28	38.3	714.9	48	5	9	140.6	4.5
2016-12-01_spt2_22C_Tray_2	01/12/2016	spt2_22C	2	2	385	128	0	0	0	0	0	0	0	0	0	0	4.5
2016-12-01_spt2_22C_Tray_2	01/12/2016	spt2_22C	2	3	642	128	293.6	162.4	30.7	24.1	39.7	533.2	55.1	4	9	153.7	4.5
2016-12-01_spt2_22C_Tray_2	01/12/2016	spt2_22C	2	4	899	128	218	124.5	24.5	21.6	46.2	369.9	58.9	3	5	161.9	4.5
2016-12-01_spt2_22C_Tray_2	01/12/2016	spt2_22C	2	5	1156	128	363.7	192.7	31.6	27.6	46.5	650.9	55.9	6	12	153.8	4.5
2016-12-01_spt2_22C_Tray_2	01/12/2016	spt2_22C	2	6	1417	128	174.3	104.9	24.3	15.2	37.6	276.8	62.9	1	7	164.1	4.5
2016-12-01_spt2_22C_Tray_2	01/12/2016	spt2_22C	2	7	128	384	226.6	137.8	24.3	21.4	48.9	396.9	57.1	1	8	155.4	4.5
2016-12-01_spt2_22C_Tray_2	01/12/2016	spt2_22C	2	8	385	384	0	0	0	0	0	0	0	0	0	0	4.5
2016-12-01_spt2_22C_Tray_2	01/12/2016	spt2_22C	2	9	642	384	131	90.1	18.5	15.5	48.5	216.9	60.4	0	5	163.2	4.5
2016-12-01_spt2_22C_Tray_2	01/12/2016	spt2_22C	2	10	899	384	234.7	125.6	24.1	21.4	51.6	390.1	60.2	3	7	162.1	4.5
2016-12-01_spt2_22C_Tray_2	01/12/2016	spt2_22C	2	11	1156	384	276.4	161.8	30	26	39	591.9	46.7	5	11	145.3	4.5
2016-12-01_spt2_22C_Tray_2	01/12/2016	spt2_22C	2	12	1417	384	333.3	202.7	33.1	30.2	38.7	741.5	44.9	6	14	137	4.5
2016-12-01_spt2_22C_Tray_2	01/12/2016	spt2_22C	2	13	128	640	299.5	155.4	29.4	24.3	44.2	524.9	57.1	4	9	161.4	4.5
2016-12-01_spt2_22C_Tray_2	01/12/2016	spt2_22C	2	14	385	640	0	0	0	0	0	0	0	0	0	0	4.5
2016-12-01_spt2_22C_Tray_2	01/12/2016	spt2_22C	2	15	642	640	260.3	133.6	28	20.8	42.2	447.7	58.1	3	8	161.4	4.5
2016-12-01_spt2_22C_Tray_2	01/12/2016	spt2_22C	2	16	899	640	199.9	119.6	26	15	37.5	303.7	65.8	2	6	169.9	4.5
2016-12-01_spt2_22C_Tray_2	01/12/2016	spt2_22C	2	17	1156	640	226.3	140.5	28	21.4	36.7	459.2	49.3	4	13	146.4	4.5
2016-12-01_spt2_22C_Tray_2	01/12/2016	spt2_22C	2	18	1417	640	215	144	25.8	23.2	41	447.2	48.1	3	11	140.2	4.5
2016-12-01_spt2_22C_Tray_2	01/12/2016	spt2_22C	2	19	128	900	270.3	160.6	31.3	25.6	35	610.9	44.2	4	13	142.7	4.5
2016-12-01_spt2_22C_Tray_2	01/12/2016	spt2_22C	2	20	385	900	0	0	0	0	0	0	0	0	0	0	4.5
2016-12-01_spt2_22C_Tray_2	01/12/2016	spt2_22C	2	21	642	900	281.4	153.5	30.7	25.2	38.1	577.5	48.7	4	8	143.2	4.5
2016-12-01_spt2_22C_Tray_2	01/12/2016	spt2_22C	2	22	899	900	353.3	187.9	36	26.5	34.7	720.6	49	5	6	147.6	4.5
2016-12-01_spt2_22C_Tray_2	01/12/2016	spt2_22C	2	23	1156	900	122.1	72.2	17.2	13.5	52.4	174.8	69.8	0	9	166.8	4.5
2016-12-01_spt2_22C_Tray_2	01/12/2016	spt2_22C	2	24	1417	900	325.1	177.3	37.3	24.1	29.7	667.4	48.7	4	6	144	4.5
2016-12-01_spt2_22C_Tray_3	01/12/2016	spt2_22C	3	1	128	128	323.4	156.2	31.4	29	41.7	689.4	46.9	4	7	134.7	4.5
2016-12-01_spt2_22C_Tray_3	01/12/2016	spt2_22C	3	2	385	128	362.6	179.2	32.5	28.1	43.6	694	52.3	5	9	146.3	4.5
2016-12-01_spt2_22C_Tray_3	01/12/2016	spt2_22C	3	3	642	128	201.5	125.2	24.4	17.6	43.1	332.4	60.6	1	11	154.7	4.5
2016-12-01_spt2_22C_Tray_3	01/12/2016	spt2_22C	3	4	899	128	410.1	191	33.2	30.8	47.4	775.5	52.9	5	12	147.3	4.5
2016-12-01_spt2_22C_Tray_3	01/12/2016	spt2_22C	3	5	1156	128	0	0	0	0	0	0	0	0	0	0	4.5
2016-12-01_spt2_22C_Tray_3	01/12/2016	spt2_22C	3	6	1417	128	356.6	198.4	36	25.5	34.9	691.4	51.6	5	12	139.8	4.5
2016-12-01_spt2_22C_Tray_3	01/12/2016	spt2_22C	3	7	128	384	223.2	137.1	25.7	19.6	43	379.1	58.9	2	7	149.5	4.5
2016-12-01_spt2_22C_Tray_3	01/12/2016	spt2_22C	3	8	385	384	248.7	130.6	28.1	18.2	40	395	63	2	10	160.3	4.5
2016-12-01_spt2_22C_Tray_3	01/12/2016	spt2_22C	3	9	642	384	255.2	147.5	27.5	20.9	43	434.5	58.7	3	8	154.2	4.5
2016-12-01_spt2_22C_Tray_3	01/12/2016	spt2_22C	3	10	899	384	207.7	114.7	22.4	20.4	52.6	347.3	59.8	1	7	153.4	4.5
2016-12-01_spt2_22C_Tray_3	01/12/2016	spt2_22C	3	11	1156	384	222.3	130.4	24.2	21.1	48.4	389.2	57.1	1	9	152	4.5
2016-12-01_spt2_22C_Tray_3	01/12/2016	spt2_22C	3	12	1417	384	204.1	137.8	28.4	20.9	32.3	449	45.5	5	10	129.6	4.5
2016-12-01_spt2_22C_Tray_3	01/12/2016	spt2_22C	3	13	128	640	175.3	117.4	26.2	18	32.6	332.4	52.8	3	12	142.2	4.5
2016-12-01_spt2_22C_Tray_3	01/12/2016	spt2_22C	3	14	385	640	308.4	152.8	28.8	25.9	47.4	564.1	54.7	5	8	151.1	4.5
2016-12-01_spt2_22C_Tray_3	01/12/2016	spt2_22C	3	15	642	640	94.8	70	15.4	11.9	51	137.9	68.8	0	5	165	4.5
2016-12-01_spt2_22C_Tray_3	01/12/2016	spt2_22C	3	16	899	640	162.4	97.7	20.2	18.2	50.6	270	60.2	0	5	157	4.5
2016-12-01_spt2_22C_Tray_3	01/12/2016	spt2_22C	3	17	1156	640	257.4	134	27.7	21.5	42.7	438.5	58.7	5	11	153.1	4.5
2016-12-01_spt2_22C_Tray_3	01/12/2016	spt2_22C	3	18	1417	640	211.9	125.8	25.5	20	41.5	383.5	55.2	3	10	147.8	4.5
2016-12-01_spt2_22C_Tray_3	01/12/2016	spt2_22C	3	19	128	900	237.3	136	27.9	21.3	38.8	445.6	53.2	3	10	143.9	4.5
2016-12-01_spt2_22C_Tray_3	01/12/2016	spt2_22C	3	20	385	900	232.2	139.3	28.4	22	36.8	473	49.1	3	10	141	4.5
2016-12-01_spt2_22C_Tray_3	01/12/2016	spt2_22C	3	21	642	900	297.3	147.1	29.2	23.5	44.3	527	56.4	3	8	150.4	4.5
2016-12-01_spt2_22C_Tray_3	01/12/2016	spt2_22C	3	22	899	900	190.7	121.5	22	20.4	50.3	333.3	57.2	1	8	147.8	4.5
2016-12-01_spt2_22C_Tray_3	01/12/2016	spt2_22C	3	23	1156	900	285	156.3	29.5	26.2	41.8	556.5	51.2	4	10	142.1	4.5
2016-12-01_spt2_22C_Tray_3	01/12/2016	spt2_22C	3	24	1417	900	239.8	121.2	26.4	19.6	43.9	381.5	62.9	2	10	157.5	4.5
2016-12-01_spt2_22C_Tray_4	01/12/2016	spt2_22C	4	1	128	128	462.6	224.2	37.9	30.9	41	836.7	55.3	4	15	155.3	4.6
2016-12-01_spt2_22C_Tray_4	01/12/2016	spt2_22C	4	2	385	128	423.2	190.6	34.2	29.8	46.1	759.1	55.8	5	10	159.7	4.6
2016-12-01_spt2_22C_Tray_4	01/12/2016	spt2_22C	4	3	642	128	307.1	164.6	30.5	23.5	42	551.9	55.6	5	9	158.1	4.6
2016-12-01_spt2_22C_Tray_4	01/12/2016	spt2_22C	4	4	899	128	0	0	0	0	0	0	0	0	0	0	4.6
2016-12-01_spt2_22C_Tray_4	01/12/2016	spt2_22C	4	5	1156	128	0	0	0	0	0	0	0	0	0	0	4.6
2016-12-01_spt2_22C_Tray_4	01/12/2016	spt2_22C	4	6	1417	128	0	0	0	0	0	0	0	0	0	0	4.6
2016-12-01_spt2_22C_Tray_4	01/12/2016	spt2_22C	4	7	128	384	291.3	145.6	28.8	24	44.8	522.6	55.7	3	11	153.4	4.6
2016-12-01_spt2_22C_Tray_4	01/12/2016	spt2_22C	4	8	385	384	287.7	135.9	25.9	23.3	54.5	462.3	62.2	3	10	169.8	4.6
2016-12-01_spt2_22C_Tray_4	01/12/2016	spt2_22C	4	9	642	384	300.5	145.7	28.1	23.1	48.4	496.4	60.5	3	9	165.2	4.6
2016-12-01_spt2_22C_Tray_4	01/12/2016	spt2_22C	4	10	899	384	0	0	0	0	0	0	0	0	0	0	4.6
2016-12-01_spt2_22C_Tray_4	01/12/2016	spt2_22C	4	11	1156	384	0	0	0	0	0	0	0	0	0	0	4.6
2016-12-01_spt2_22C_Tray_4	01/12/2016	spt2_22C	4	12	1417	384	0	0	0	0	0	0	0	0	0	0	4.6
2016-12-01_spt2_22C_Tray_4	01/12/2016	spt2_22C	4	13	128	640	252.8	128	24.8	22	52.2	385.2	65.6	3	6	175.2	4.6
2016-12-01_spt2_22C_Tray_4	01/12/2016	spt2_22C	4	14	385	640	261.1	147.2	26.6	21.4	47.1	428.7	60.9	2	10	167.8	4.6
2016-12-01_spt2_22C_Tray_4	01/12/2016	spt2_22C	4	15	642	640	320	152	27.9	25.1	52.4	537.3	59.6	4	8	166.9	4.6
2016-12-01_spt2_22C_Tray_4	01/12/2016	spt2_22C	4	16	899	640	0	0	0	0	0	0	0	0	0	0	4.6
2016-12-01_spt2_22C_Tray_4	01/12/2016	spt2_22C	4	17	1156	640	0	0	0	0	0	0	0	0	0	0	4.6
2016-12-01_spt2_22C_Tray_4	01/12/2016	spt2_22C	4	18	1417	640	0	0	0	0	0	0	0	0	0	0	4.6
2016-12-01_spt2_22C_Tray_4	01/12/2016	spt2_22C	4	19	128	900	187.8	152.3	27.9	20.9	30.7	440.2	42.7	3	9	136.5	4.6
2016-12-01_spt2_22C_Tray_4	01/12/2016	spt2_22C	4	20	385	900	300	170.8	31.2	24.6	39.4	579.7	51.8	5	9	151.6	4.6
2016-12-01_spt2_22C_Tray_4	01/12/2016	spt2_22C	4	21	642	900	150.1	110.8	25.7	14.2	28.9	275.5	54.5	2	12	156.7	4.6
2016-12-01_spt2_22C_Tray_4	01/12/2016	spt2_22C	4	22	899	900	0	0	0	0	0	0	0	0	0	0	4.6
2016-12-01_spt2_22C_Tray_4	01/12/2016	spt2_22C	4	23	1156	900	0	0	0	0	0	0	0	0	0	0	4.6
2016-12-01_spt2_22C_Tray_4	01/12/2016	spt2_22C	4	24	1417	900	0	0	0	0	0	0	0	0	0	0	4.6
2016-12-02_spt2_22C_Tray_1	02/12/2016	spt2_22C	1	1	128	128	0	0	0	0	0	0	0	0	0	0	4.6
2016-12-02_spt2_22C_Tray_1	02/12/2016	spt2_22C	1	2	385	128	181.3	98.7	25.2	16.4	36.3	290.6	62.4	2	6	154.1	4.6
2016-12-02_spt2_22C_Tray_1	02/12/2016	spt2_22C	1	3	642	128	0	0	0	0	0	0	0	0	0	0	4.6
2016-12-02_spt2_22C_Tray_1	02/12/2016	spt2_22C	1	4	899	128	345.7	182.3	31.6	28.7	44.1	688.2	50.2	5	7	139.5	4.6
2016-12-02_spt2_22C_Tray_1	02/12/2016	spt2_22C	1	5	1156	128	428.4	205.9	33.6	32	48.5	823.1	52	6	9	141.8	4.6
2016-12-02_spt2_22C_Tray_1	02/12/2016	spt2_22C	1	6	1417	128	411.1	188.2	36	29.6	40.5	810.5	50.7	5	13	137.6	4.6
2016-12-02_spt2_22C_Tray_1	02/12/2016	spt2_22C	1	7	128	384	0	0	0	0	0	0	0	0	0	0	4.6
2016-12-02_spt2_22C_Tray_1	02/12/2016	spt2_22C	1	8	385	384	381.6	199.2	32.5	30.3	46.1	750.3	50.9	5	9	140.4	4.6
2016-12-02_spt2_22C_Tray_1	02/12/2016	spt2_22C	1	9	642	384	0	0	0	0	0	0	0	0	0	0	4.6
2016-12-02_spt2_22C_Tray_1	02/12/2016	spt2_22C	1	10	899	384	236.5	126.8	27.9	20.8	38.8	428.3	55.2	3	6	149	4.6
2016-12-02_spt2_22C_Tray_1	02/12/2016	spt2_22C	1	11	1156	384	393.5	166.9	31.6	27.9	50.2	659.6	59.7	5	10	152.7	4.6
2016-12-02_spt2_22C_Tray_1	02/12/2016	spt2_22C	1	12	1417	384	342.9	178.9	31.1	29.8	45	690.6	49.7	5	10	138.2	4.6
2016-12-02_spt2_22C_Tray_1	02/12/2016	spt2_22C	1	13	128	640	0	0	0	0	0	0	0	0	0	0	4.6
2016-12-02_spt2_22C_Tray_1	02/12/2016	spt2_22C	1	14	385	640	448.2	200.5	35.3	30	45.8	803.7	55.8	6	10	148.3	4.6
2016-12-02_spt2_22C_Tray_1	02/12/2016	spt2_22C	1	15	642	640	0	0	0	0	0	0	0	0	0	0	4.6
2016-12-02_spt2_22C_Tray_1	02/12/2016	spt2_22C	1	16	899	640	327.5	172.2	28.1	27.6	52.9	589.6	55.5	4	9	150.1	4.6
2016-12-02_spt2_22C_Tray_1	02/12/2016	spt2_22C	1	17	1156	640	379.5	207.1	32.9	30.5	44.7	761.8	49.8	6	15	138.3	4.6
2016-12-02_spt2_22C_Tray_1	02/12/2016	spt2_22C	1	18	1417	640	273	154.4	29.6	25	39.7	563.3	48.5	4	10	131.9	4.6
2016-12-02_spt2_22C_Tray_1	02/12/2016	spt2_22C	1	19	128	900	0	0	0	0	0	0	0	0	0	0	4.6
2016-12-02_spt2_22C_Tray_1	02/12/2016	spt2_22C	1	20	385	900	231.2	112.1	25.2	19.7	46.3	380	60.8	1	12	152.8	4.6
2016-12-02_spt2_22C_Tray_1	02/12/2016	spt2_22C	1	21	642	900	0	0	0	0	0	0	0	0	0	0	4.6
2016-12-02_spt2_22C_Tray_1	02/12/2016	spt2_22C	1	22	899	900	300.7	163.1	31.8	24.1	37.9	582.4	51.6	4	7	141.1	4.6
2016-12-02_spt2_22C_Tray_1	02/12/2016	spt2_22C	1	23	1156	900	199.7	110.5	24.3	17.1	42.9	320.3	62.3	1	6	159.2	4.6
2016-12-02_spt2_22C_Tray_1	02/12/2016	spt2_22C	1	24	1417	900	265	168.6	33.1	21.3	30.8	538.6	49.2	4	11	134.8	4.6
2016-12-02_spt2_22C_Tray_2	02/12/2016	spt2_22C	2	1	128	128	417.7	207.9	35.2	30.8	42.8	822.4	50.8	5	9	139.9	4.5
2016-12-02_spt2_22C_Tray_2	02/12/2016	spt2_22C	2	2	385	128	0	0	0	0	0	0	0	0	0	0	4.5
2016-12-02_spt2_22C_Tray_2	02/12/2016	spt2_22C	2	3	642	128	389.7	174.1	35.2	28.2	40	702.7	55.5	4	10	145.7	4.5
2016-12-02_spt2_22C_Tray_2	02/12/2016	spt2_22C	2	4	899	128	296.1	149.4	30	23.6	42	491.2	60.3	3	8	155.9	4.5
2016-12-02_spt2_22C_Tray_2	02/12/2016	spt2_22C	2	5	1156	128	497.5	192.1	34.6	32.2	53	836.7	59.5	6	10	148.1	4.5
2016-12-02_spt2_22C_Tray_2	02/12/2016	spt2_22C	2	6	1417	128	229.4	130.1	27.1	18.9	39.8	390.4	58.8	3	7	149.7	4.5
2016-12-02_spt2_22C_Tray_2	02/12/2016	spt2_22C	2	7	128	384	297.5	161.2	29.3	23.8	44.1	525.2	56.6	4	9	149	4.5
2016-12-02_spt2_22C_Tray_2	02/12/2016	spt2_22C	2	8	385	384	0	0	0	0	0	0	0	0	0	0	4.5
2016-12-02_spt2_22C_Tray_2	02/12/2016	spt2_22C	2	9	642	384	186.3	112.7	21.6	18.3	50.9	301.2	61.8	0	10	159.9	4.5
2016-12-02_spt2_22C_Tray_2	02/12/2016	spt2_22C	2	10	899	384	305.4	134.7	26.2	25.1	56.6	490.2	62.3	3	9	158	4.5
2016-12-02_spt2_22C_Tray_2	02/12/2016	spt2_22C	2	11	1156	384	374.4	193.6	34.1	30	40.9	782.6	47.8	5	9	139.7	4.5
2016-12-02_spt2_22C_Tray_2	02/12/2016	spt2_22C	2	12	1417	384	445.4	232.6	35.2	34.8	45.7	889	50.1	5	11	134.8	4.5
2016-12-02_spt2_22C_Tray_2	02/12/2016	spt2_22C	2	13	128	640	406.5	196.2	32.8	31.1	48.1	769.2	52.8	5	14	148.2	4.5
2016-12-02_spt2_22C_Tray_2	02/12/2016	spt2_22C	2	14	385	640	0	0	0	0	0	0	0	0	0	0	4.5
2016-12-02_spt2_22C_Tray_2	02/12/2016	spt2_22C	2	15	642	640	326.5	145.4	30.2	24	45.6	547	59.7	5	8	158.2	4.5
2016-12-02_spt2_22C_Tray_2	02/12/2016	spt2_22C	2	16	899	640	269.8	149	30	18.7	38.3	422.8	63.8	2	12	161.1	4.5
2016-12-02_spt2_22C_Tray_2	02/12/2016	spt2_22C	2	17	1156	640	306.2	170.5	30.8	25.6	41	599.9	51	5	8	144	4.5
2016-12-02_spt2_22C_Tray_2	02/12/2016	spt2_22C	2	18	1417	640	312.4	165.8	28.2	26.2	50	559	55.9	5	11	143.2	4.5
2016-12-02_spt2_22C_Tray_2	02/12/2016	spt2_22C	2	19	128	900	362.3	189.7	36.3	28.2	34.9	770.1	47	5	13	140	4.5
2016-12-02_spt2_22C_Tray_2	02/12/2016	spt2_22C	2	20	385	900	0	0	0	0	0	0	0	0	0	0	4.5
2016-12-02_spt2_22C_Tray_2	02/12/2016	spt2_22C	2	21	642	900	370.6	165.9	32.4	28.4	45	698.8	53	6	9	145.2	4.5
2016-12-02_spt2_22C_Tray_2	02/12/2016	spt2_22C	2	22	899	900	415.8	184.9	33.5	29.7	47.2	757.9	54.9	5	9	149.9	4.5
2016-12-02_spt2_22C_Tray_2	02/12/2016	spt2_22C	2	23	1156	900	198.6	90.5	20.9	17.2	57.7	267.5	74.2	0	6	170.3	4.5
2016-12-02_spt2_22C_Tray_2	02/12/2016	spt2_22C	2	24	1417	900	377.8	189.4	36.8	28.4	35.6	788.5	47.9	5	8	133.5	4.5
2016-12-02_spt2_22C_Tray_3	02/12/2016	spt2_22C	3	1	128	128	431.8	184.3	38.3	30.6	37.5	878.3	49.2	5	6	130.9	4.6
2016-12-02_spt2_22C_Tray_3	02/12/2016	spt2_22C	3	2	385	128	456.9	218.1	39.4	29.1	37.5	880.6	51.9	6	10	136.9	4.6
2016-12-02_spt2_22C_Tray_3	02/12/2016	spt2_22C	3	3	642	128	262.8	140	27.1	20.6	45.4	427.4	61.5	4	8	146.5	4.6
2016-12-02_spt2_22C_Tray_3	02/12/2016	spt2_22C	3	4	899	128	510.1	209.5	35.9	33.9	50.4	885.1	57.6	6	9	144.1	4.6
2016-12-02_spt2_22C_Tray_3	02/12/2016	spt2_22C	3	5	1156	128	0	0	0	0	0	0	0	0	0	0	4.6
2016-12-02_spt2_22C_Tray_3	02/12/2016	spt2_22C	3	6	1417	128	442.1	237.2	37.4	30	40.2	848.7	52.1	6	11	131.6	4.6
2016-12-02_spt2_22C_Tray_3	02/12/2016	spt2_22C	3	7	128	384	291.9	136.2	28.4	22.3	45.9	483.2	60.4	4	12	140.2	4.6
2016-12-02_spt2_22C_Tray_3	02/12/2016	spt2_22C	3	8	385	384	337.1	169.1	32.4	22.1	40.9	552.5	61	4	9	148.9	4.6
2016-12-02_spt2_22C_Tray_3	02/12/2016	spt2_22C	3	9	642	384	294.7	154.3	27.4	24.5	50.1	514.4	57.3	5	11	141.2	4.6
2016-12-02_spt2_22C_Tray_3	02/12/2016	spt2_22C	3	10	899	384	262.2	133.4	26	22.1	49.2	433.8	60.5	2	8	148.4	4.6
2016-12-02_spt2_22C_Tray_3	02/12/2016	spt2_22C	3	11	1156	384	275.4	154	27.4	22.5	46.9	471.4	58.4	5	9	147.4	4.6
2016-12-02_spt2_22C_Tray_3	02/12/2016	spt2_22C	3	12	1417	384	292.1	142.3	30.6	23.6	39.6	522.1	55.9	4	7	131.7	4.6
2016-12-02_spt2_22C_Tray_3	02/12/2016	spt2_22C	3	13	128	640	264.6	158.6	29.8	25.8	38	576.7	45.9	6	9	125.9	4.6
2016-12-02_spt2_22C_Tray_3	02/12/2016	spt2_22C	3	14	385	640	382.8	169.9	31.7	28.7	48.4	688.3	55.6	5	10	142.9	4.6
2016-12-02_spt2_22C_Tray_3	02/12/2016	spt2_22C	3	15	642	640	127.8	83	17.3	14.2	54.5	189	67.6	0	9	156.7	4.6
2016-12-02_spt2_22C_Tray_3	02/12/2016	spt2_22C	3	16	899	640	219.1	118.4	25.4	19	43.3	338	64.8	2	9	159.2	4.6
2016-12-02_spt2_22C_Tray_3	02/12/2016	spt2_22C	3	17	1156	640	336.8	188.5	30.2	27.6	47	622.8	54.1	4	8	136.3	4.6
2016-12-02_spt2_22C_Tray_3	02/12/2016	spt2_22C	3	18	1417	640	262.6	139.4	27.4	21.9	44.7	450.9	58.2	3	9	145.6	4.6
2016-12-02_spt2_22C_Tray_3	02/12/2016	spt2_22C	3	19	128	900	307.6	161.1	31.1	26.7	40.6	628.1	49	4	12	130.3	4.6
2016-12-02_spt2_22C_Tray_3	02/12/2016	spt2_22C	3	20	385	900	258.1	154.1	29.3	24.1	38.2	532.4	48.5	4	8	130.5	4.6
2016-12-02_spt2_22C_Tray_3	02/12/2016	spt2_22C	3	21	642	900	352.7	162.7	30	26.9	50	617.5	57.1	5	10	143	4.6
2016-12-02_spt2_22C_Tray_3	02/12/2016	spt2_22C	3	22	899	900	257.6	155.2	26	23.6	48.4	468.6	55	4	7	141.4	4.6
2016-12-02_spt2_22C_Tray_3	02/12/2016	spt2_22C	3	23	1156	900	369	178.8	31.1	30	48.7	685.2	53.8	5	11	138.2	4.6
2016-12-02_spt2_22C_Tray_3	02/12/2016	spt2_22C	3	24	1417	900	323.3	155.1	31.3	21.7	42	510.3	63.4	2	8	149.3	4.6
2016-12-02_spt2_22C_Tray_4	02/12/2016	spt2_22C	4	1	128	128	578.2	265	39.9	37.2	46.2	1081.9	53.4	6	11	140.7	4.5
2016-12-02_spt2_22C_Tray_4	02/12/2016	spt2_22C	4	2	385	128	529.2	220.2	40.4	31.2	41.4	952.2	55.6	6	10	145.4	4.5
2016-12-02_spt2_22C_Tray_4	02/12/2016	spt2_22C	4	3	642	128	395	185.4	34.1	28.7	43.3	743.5	53.1	6	11	144	4.5
2016-12-02_spt2_22C_Tray_4	02/12/2016	spt2_22C	4	4	899	128	0	0	0	0	0	0	0	0	0	0	4.5
2016-12-02_spt2_22C_Tray_4	02/12/2016	spt2_22C	4	5	1156	128	0	0	0	0	0	0	0	0	0	0	4.5
2016-12-02_spt2_22C_Tray_4	02/12/2016	spt2_22C	4	6	1417	128	0	0	0	0	0	0	0	0	0	0	4.5
2016-12-02_spt2_22C_Tray_4	02/12/2016	spt2_22C	4	7	128	384	375	195.9	35	27.6	39	740	50.7	5	10	135.1	4.5
2016-12-02_spt2_22C_Tray_4	02/12/2016	spt2_22C	4	8	385	384	354.2	177.1	31.4	26.9	45.8	649.1	54.6	5	7	148.2	4.5
2016-12-02_spt2_22C_Tray_4	02/12/2016	spt2_22C	4	9	642	384	382.9	180.8	33.6	26.5	43.1	673.9	56.8	5	11	149.4	4.5
2016-12-02_spt2_22C_Tray_4	02/12/2016	spt2_22C	4	10	899	384	0	0	0	0	0	0	0	0	0	0	4.5
2016-12-02_spt2_22C_Tray_4	02/12/2016	spt2_22C	4	11	1156	384	0	0	0	0	0	0	0	0	0	0	4.5
2016-12-02_spt2_22C_Tray_4	02/12/2016	spt2_22C	4	12	1417	384	0	0	0	0	0	0	0	0	0	0	4.5
2016-12-02_spt2_22C_Tray_4	02/12/2016	spt2_22C	4	13	128	640	339.8	163.9	32.3	24.2	41.5	571.8	59.4	4	10	152.7	4.5
2016-12-02_spt2_22C_Tray_4	02/12/2016	spt2_22C	4	14	385	640	325.9	165.3	29.8	25.8	46.7	586	55.6	5	7	147.6	4.5
2016-12-02_spt2_22C_Tray_4	02/12/2016	spt2_22C	4	15	642	640	389.7	191.3	34.1	28.7	42.7	753.1	51.7	5	10	146.1	4.5
2016-12-02_spt2_22C_Tray_4	02/12/2016	spt2_22C	4	16	899	640	0	0	0	0	0	0	0	0	0	0	4.5
2016-12-02_spt2_22C_Tray_4	02/12/2016	spt2_22C	4	17	1156	640	0	0	0	0	0	0	0	0	0	0	4.5
2016-12-02_spt2_22C_Tray_4	02/12/2016	spt2_22C	4	18	1417	640	0	0	0	0	0	0	0	0	0	0	4.5
2016-12-02_spt2_22C_Tray_4	02/12/2016	spt2_22C	4	19	128	900	322.8	190.6	36.8	22.9	30.4	630.7	51.2	5	13	134.1	4.5
2016-12-02_spt2_22C_Tray_4	02/12/2016	spt2_22C	4	20	385	900	382.9	188.8	31.8	30.3	48.1	712.3	53.8	5	9	144.8	4.5
2016-12-02_spt2_22C_Tray_4	02/12/2016	spt2_22C	4	21	642	900	219.9	138.5	30.7	18.6	29.7	428.5	51.3	2	10	139.1	4.5
2016-12-02_spt2_22C_Tray_4	02/12/2016	spt2_22C	4	22	899	900	0	0	0	0	0	0	0	0	0	0	4.5
2016-12-02_spt2_22C_Tray_4	02/12/2016	spt2_22C	4	23	1156	900	0	0	0	0	0	0	0	0	0	0	4.5
2016-12-02_spt2_22C_Tray_4	02/12/2016	spt2_22C	4	24	1417	900	0	0	0	0	0	0	0	0	0	0	4.5
2016-12-05_spt2_22C_Tray_1	05/12/2016	spt2_22C	1	1	128	128	0	0	0	0	0	0	0	0	0	0	4.4
2016-12-05_spt2_22C_Tray_1	05/12/2016	spt2_22C	1	2	385	128	390.3	197.8	33.9	25.5	43.1	648.8	60.2	7	13	152.9	4.4
2016-12-05_spt2_22C_Tray_1	05/12/2016	spt2_22C	1	3	642	128	0	0	0	0	0	0	0	0	0	0	4.4
2016-12-05_spt2_22C_Tray_1	05/12/2016	spt2_22C	1	4	899	128	737.7	288.5	45.3	42.1	45.7	1432.6	51.5	7	9	143.7	4.4
2016-12-05_spt2_22C_Tray_1	05/12/2016	spt2_22C	1	5	1156	128	845.7	283.6	46.9	42.8	48.9	1506.4	56.1	8	10	148.6	4.4
2016-12-05_spt2_22C_Tray_1	05/12/2016	spt2_22C	1	6	1417	128	0	0	0	0	0	0	0	0	0	0	4.4
2016-12-05_spt2_22C_Tray_1	05/12/2016	spt2_22C	1	7	128	384	0	0	0	0	0	0	0	0	0	0	4.4
2016-12-05_spt2_22C_Tray_1	05/12/2016	spt2_22C	1	8	385	384	763.2	284.6	46.2	44	45.4	1535.5	49.7	8	10	141.2	4.4
2016-12-05_spt2_22C_Tray_1	05/12/2016	spt2_22C	1	9	642	384	0	0	0	0	0	0	0	0	0	0	4.4
2016-12-05_spt2_22C_Tray_1	05/12/2016	spt2_22C	1	10	899	384	536.9	199.2	38.7	34.6	45.6	1003	53.5	6	10	146.3	4.4
2016-12-05_spt2_22C_Tray_1	05/12/2016	spt2_22C	1	11	1156	384	696.3	233.5	40.8	34.9	53.3	1037.5	67.1	8	12	165.9	4.4
2016-12-05_spt2_22C_Tray_1	05/12/2016	spt2_22C	1	12	1417	384	0	0	0	0	0	0	0	0	0	0	4.4
2016-12-05_spt2_22C_Tray_1	05/12/2016	spt2_22C	1	13	128	640	0	0	0	0	0	0	0	0	0	0	4.4
2016-12-05_spt2_22C_Tray_1	05/12/2016	spt2_22C	1	14	385	640	832.1	328.1	47.6	43.5	46.7	1522.8	54.6	9	14	148.2	4.4
2016-12-05_spt2_22C_Tray_1	05/12/2016	spt2_22C	1	15	642	640	0	0	0	0	0	0	0	0	0	0	4.4
2016-12-05_spt2_22C_Tray_1	05/12/2016	spt2_22C	1	16	899	640	650.2	247	42.8	36	45.1	1106	58.8	7	14	153.2	4.4
2016-12-05_spt2_22C_Tray_1	05/12/2016	spt2_22C	1	17	1156	640	710.8	288.9	41.5	39.4	52.7	1196.2	59.4	8	12	148.8	4.4
2016-12-05_spt2_22C_Tray_1	05/12/2016	spt2_22C	1	18	1417	640	0	0	0	0	0	0	0	0	0	0	4.4
2016-12-05_spt2_22C_Tray_1	05/12/2016	spt2_22C	1	19	128	900	0	0	0	0	0	0	0	0	0	0	4.4
2016-12-05_spt2_22C_Tray_1	05/12/2016	spt2_22C	1	20	385	900	560.4	230.3	45.3	33.3	34.7	1131.3	49.5	7	11	136.7	4.4
2016-12-05_spt2_22C_Tray_1	05/12/2016	spt2_22C	1	21	642	900	0	0	0	0	0	0	0	0	0	0	4.4
2016-12-05_spt2_22C_Tray_1	05/12/2016	spt2_22C	1	22	899	900	572.4	259.1	41.7	39.6	41.9	1248	45.9	5	11	136.2	4.4
2016-12-05_spt2_22C_Tray_1	05/12/2016	spt2_22C	1	23	1156	900	417.8	181.2	33.3	25.5	48.1	601.5	69.5	4	9	162.5	4.4
2016-12-05_spt2_22C_Tray_1	05/12/2016	spt2_22C	1	24	1417	900	0	0	0	0	0	0	0	0	0	0	4.4
2016-12-05_spt2_22C_Tray_2	05/12/2016	spt2_22C	2	1	128	128	783.2	284.2	42.8	38.7	54.5	1242.9	63	8	16	156.1	4.6
2016-12-05_spt2_22C_Tray_2	05/12/2016	spt2_22C	2	2	385	128	0	0	0	0	0	0	0	0	0	0	4.6
2016-12-05_spt2_22C_Tray_2	05/12/2016	spt2_22C	2	3	642	128	846.2	332.9	48.2	39.3	46.4	1430.6	59.2	10	15	153.6	4.6
2016-12-05_spt2_22C_Tray_2	05/12/2016	spt2_22C	2	4	899	128	642	235.7	40	35.2	51.2	1036.2	62	6	11	159.3	4.6
2016-12-05_spt2_22C_Tray_2	05/12/2016	spt2_22C	2	5	1156	128	923.2	340.8	47.9	43	51.1	1542.2	59.9	10	13	154.6	4.6
2016-12-05_spt2_22C_Tray_2	05/12/2016	spt2_22C	2	6	1417	128	493.6	203	34.8	31.7	52	827.2	59.7	7	10	154.4	4.6
2016-12-05_spt2_22C_Tray_2	05/12/2016	spt2_22C	2	7	128	384	560.2	251.4	40.4	33.9	43.7	998.5	56.1	8	15	151.3	4.6
2016-12-05_spt2_22C_Tray_2	05/12/2016	spt2_22C	2	8	385	384	0	0	0	0	0	0	0	0	0	0	4.6
2016-12-05_spt2_22C_Tray_2	05/12/2016	spt2_22C	2	9	642	384	375.4	184.2	31.7	27.4	47.4	647.1	58	4	10	156.9	4.6
2016-12-05_spt2_22C_Tray_2	05/12/2016	spt2_22C	2	10	899	384	616.6	250.9	42.3	33.3	43.8	1030.3	59.8	8	12	157.3	4.6
2016-12-05_spt2_22C_Tray_2	05/12/2016	spt2_22C	2	11	1156	384	676.1	274.3	46.4	43.2	39.9	1501.2	45	5	11	138.1	4.6
2016-12-05_spt2_22C_Tray_2	05/12/2016	spt2_22C	2	12	1417	384	842.7	340.9	50.3	42.1	42.4	1545.7	54.5	8	16	148.6	4.6
2016-12-05_spt2_22C_Tray_2	05/12/2016	spt2_22C	2	13	128	640	793.2	341.6	44.5	43.2	51	1424.7	55.7	8	13	151.8	4.6
2016-12-05_spt2_22C_Tray_2	05/12/2016	spt2_22C	2	14	385	640	0	0	0	0	0	0	0	0	0	0	4.6
2016-12-05_spt2_22C_Tray_2	05/12/2016	spt2_22C	2	15	642	640	589.4	255	40.2	37.4	46.5	1106.1	53.3	8	11	152.4	4.6
2016-12-05_spt2_22C_Tray_2	05/12/2016	spt2_22C	2	16	899	640	524.6	216.9	38.4	34.8	45.2	955.5	54.9	4	10	152	4.6
2016-12-05_spt2_22C_Tray_2	05/12/2016	spt2_22C	2	17	1156	640	618.4	276.1	42.1	36.5	44.4	1120.7	55.2	7	12	153.5	4.6
2016-12-05_spt2_22C_Tray_2	05/12/2016	spt2_22C	2	18	1417	640	698.1	312.2	43.2	38.4	47.6	1228.6	56.8	7	12	154	4.6
2016-12-05_spt2_22C_Tray_2	05/12/2016	spt2_22C	2	19	128	900	762.6	332.5	46.4	40	45	1373.8	55.5	8	13	151.6	4.6
2016-12-05_spt2_22C_Tray_2	05/12/2016	spt2_22C	2	20	385	900	0	0	0	0	0	0	0	0	0	0	4.6
2016-12-05_spt2_22C_Tray_2	05/12/2016	spt2_22C	2	21	642	900	656.9	249.4	48.6	39.7	35.4	1451.8	45.2	7	11	140.5	4.6
2016-12-05_spt2_22C_Tray_2	05/12/2016	spt2_22C	2	22	899	900	775.4	286.9	50.3	39.5	39	1481	52.4	9	15	151.3	4.6
2016-12-05_spt2_22C_Tray_2	05/12/2016	spt2_22C	2	23	1156	900	417.2	201.8	35.4	27.2	42.3	721.4	57.8	4	10	154.4	4.6
2016-12-05_spt2_22C_Tray_2	05/12/2016	spt2_22C	2	24	1417	900	684.7	328.9	45.4	40.4	42.4	1344.5	50.9	8	13	145.2	4.6
2016-12-05_spt2_22C_Tray_3	05/12/2016	spt2_22C	3	1	128	128	1119.6	346.9	57.9	42.3	42.5	1803.2	62.1	8	11	157	4.4
2016-12-05_spt2_22C_Tray_3	05/12/2016	spt2_22C	3	2	385	128	973.2	368.3	50.2	47.3	49.1	1784.6	54.5	7	9	154.7	4.4
2016-12-05_spt2_22C_Tray_3	05/12/2016	spt2_22C	3	3	642	128	563.6	232.4	38	32.1	49.7	904.6	62.3	7	12	163.1	4.4
2016-12-05_spt2_22C_Tray_3	05/12/2016	spt2_22C	3	4	899	128	1096.7	345.2	51.6	48.2	52.5	1859.2	59	9	13	157.4	4.4
2016-12-05_spt2_22C_Tray_3	05/12/2016	spt2_22C	3	5	1156	128	0	0	0	0	0	0	0	0	0	0	4.4
2016-12-05_spt2_22C_Tray_3	05/12/2016	spt2_22C	3	6	1417	128	989.7	344.4	52.3	45.2	46.1	1817.4	54.5	7	13	145.9	4.4
2016-12-05_spt2_22C_Tray_3	05/12/2016	spt2_22C	3	7	128	384	713.8	264.7	48	39.8	39.5	1413.3	50.5	7	12	146.3	4.4
2016-12-05_spt2_22C_Tray_3	05/12/2016	spt2_22C	3	8	385	384	773.9	292.4	49.5	37.8	40.1	1317.2	58.8	8	11	160.4	4.4
2016-12-05_spt2_22C_Tray_3	05/12/2016	spt2_22C	3	9	642	384	680.9	265.3	40.5	38	52.9	1098.9	62	8	15	165.3	4.4
2016-12-05_spt2_22C_Tray_3	05/12/2016	spt2_22C	3	10	899	384	518.1	196.6	35.7	32.1	51.6	819.2	63.2	7	12	168.4	4.4
2016-12-05_spt2_22C_Tray_3	05/12/2016	spt2_22C	3	11	1156	384	664.5	212.3	40.5	34.2	51.6	999.2	66.5	7	11	169.1	4.4
2016-12-05_spt2_22C_Tray_3	05/12/2016	spt2_22C	3	12	1417	384	713.1	252.4	43.2	36	48.6	1142.5	62.4	8	11	158.7	4.4
2016-12-05_spt2_22C_Tray_3	05/12/2016	spt2_22C	3	13	128	640	677.7	295.1	49.1	37.6	35.8	1353.7	50.1	8	13	145	4.4
2016-12-05_spt2_22C_Tray_3	05/12/2016	spt2_22C	3	14	385	640	810	317.3	46.2	43.4	48.4	1482.1	54.7	8	12	155.1	4.4
2016-12-05_spt2_22C_Tray_3	05/12/2016	spt2_22C	3	15	642	640	319.8	148	31.2	21.9	41.8	494.3	64.7	3	9	172.6	4.4
2016-12-05_spt2_22C_Tray_3	05/12/2016	spt2_22C	3	16	899	640	489.8	227.5	36.4	33.3	47	874.8	56	5	11	158.3	4.4
2016-12-05_spt2_22C_Tray_3	05/12/2016	spt2_22C	3	17	1156	640	766	281.4	45	38	48.1	1279.2	59.9	9	13	160	4.4
2016-12-05_spt2_22C_Tray_3	05/12/2016	spt2_22C	3	18	1417	640	439.7	168.7	32.8	28.5	52	703.9	62.5	5	10	168.4	4.4
2016-12-05_spt2_22C_Tray_3	05/12/2016	spt2_22C	3	19	128	900	640.2	285.5	47.7	33.7	35.8	1124.2	57	8	13	156	4.4
2016-12-05_spt2_22C_Tray_3	05/12/2016	spt2_22C	3	20	385	900	580.9	274.2	41.9	38.7	42.2	1238.9	46.9	7	12	144.1	4.4
2016-12-05_spt2_22C_Tray_3	05/12/2016	spt2_22C	3	21	642	900	742.1	290.7	45.5	37.6	45.7	1275.3	58.2	8	13	162	4.4
2016-12-05_spt2_22C_Tray_3	05/12/2016	spt2_22C	3	22	899	900	525.8	240	37.6	33	47.5	925.4	56.8	6	10	158.2	4.4
2016-12-05_spt2_22C_Tray_3	05/12/2016	spt2_22C	3	23	1156	900	681.5	294.1	44.1	35.3	44.6	1173.8	58.1	8	15	156.3	4.4
2016-12-05_spt2_22C_Tray_3	05/12/2016	spt2_22C	3	24	1417	900	633.6	227	44.1	36.9	41.4	1215.8	52.1	6	12	147.6	4.4
2016-12-05_spt2_22C_Tray_4	05/12/2016	spt2_22C	4	1	128	128	1087.6	390.8	57.7	52.8	41.6	2340.6	46.5	7	9	122.9	4.5
2016-12-05_spt2_22C_Tray_4	05/12/2016	spt2_22C	4	2	385	128	944.4	331.9	50.6	43.6	47	1666.9	56.7	8	11	139.5	4.5
2016-12-05_spt2_22C_Tray_4	05/12/2016	spt2_22C	4	3	642	128	966.9	334.2	52.1	44.3	45.3	1679.2	57.6	7	11	144	4.5
2016-12-05_spt2_22C_Tray_4	05/12/2016	spt2_22C	4	4	899	128	0	0	0	0	0	0	0	0	0	0	4.5
2016-12-05_spt2_22C_Tray_4	05/12/2016	spt2_22C	4	5	1156	128	0	0	0	0	0	0	0	0	0	0	4.5
2016-12-05_spt2_22C_Tray_4	05/12/2016	spt2_22C	4	6	1417	128	0	0	0	0	0	0	0	0	0	0	4.5
2016-12-05_spt2_22C_Tray_4	05/12/2016	spt2_22C	4	7	128	384	847.4	328.3	49.2	46.1	44.5	1605.5	52.8	8	13	133.8	4.5
2016-12-05_spt2_22C_Tray_4	05/12/2016	spt2_22C	4	8	385	384	696.3	266.4	44.3	38.7	45.2	1301.1	53.5	8	15	142.1	4.5
2016-12-05_spt2_22C_Tray_4	05/12/2016	spt2_22C	4	9	642	384	753.1	292.5	46.3	40.7	44.7	1393	54.1	8	14	142.3	4.5
2016-12-05_spt2_22C_Tray_4	05/12/2016	spt2_22C	4	10	899	384	0	0	0	0	0	0	0	0	0	0	4.5
2016-12-05_spt2_22C_Tray_4	05/12/2016	spt2_22C	4	11	1156	384	0	0	0	0	0	0	0	0	0	0	4.5
2016-12-05_spt2_22C_Tray_4	05/12/2016	spt2_22C	4	12	1417	384	0	0	0	0	0	0	0	0	0	0	4.5
2016-12-05_spt2_22C_Tray_4	05/12/2016	spt2_22C	4	13	128	640	717.5	289.6	44.1	42.7	47	1402.8	51.1	5	10	135.8	4.5
2016-12-05_spt2_22C_Tray_4	05/12/2016	spt2_22C	4	14	385	640	510	221.1	38.3	33.6	44.4	956.9	53.3	6	11	143.1	4.5
2016-12-05_spt2_22C_Tray_4	05/12/2016	spt2_22C	4	15	642	640	725.2	249.8	46.3	36.2	43.1	1255.4	57.8	7	10	148.7	4.5
2016-12-05_spt2_22C_Tray_4	05/12/2016	spt2_22C	4	16	899	640	0	0	0	0	0	0	0	0	0	0	4.5
2016-12-05_spt2_22C_Tray_4	05/12/2016	spt2_22C	4	17	1156	640	0	0	0	0	0	0	0	0	0	0	4.5
2016-12-05_spt2_22C_Tray_4	05/12/2016	spt2_22C	4	18	1417	640	0	0	0	0	0	0	0	0	0	0	4.5
2016-12-05_spt2_22C_Tray_4	05/12/2016	spt2_22C	4	19	128	900	662.6	312.3	47.2	41.8	37.9	1452	45.6	7	14	123	4.5
2016-12-05_spt2_22C_Tray_4	05/12/2016	spt2_22C	4	20	385	900	683.8	263	46.5	36.9	40.2	1191.5	57.4	7	11	148	4.5
2016-12-05_spt2_22C_Tray_4	05/12/2016	spt2_22C	4	21	642	900	491.5	234	38.5	34.2	42.3	983.4	50	6	12	129.6	4.5
2016-12-05_spt2_22C_Tray_4	05/12/2016	spt2_22C	4	22	899	900	0	0	0	0	0	0	0	0	0	0	4.5
2016-12-05_spt2_22C_Tray_4	05/12/2016	spt2_22C	4	23	1156	900	0	0	0	0	0	0	0	0	0	0	4.5
2016-12-05_spt2_22C_Tray_4	05/12/2016	spt2_22C	4	24	1417	900	0	0	0	0	0	0	0	0	0	0	4.5
2016-12-06_spt2_22C_Tray_1	06/12/2016	spt2_22C	1	1	128	128	0	0	0	0	0	0	0	0	0	0	4.4
2016-12-06_spt2_22C_Tray_1	06/12/2016	spt2_22C	1	2	385	128	482.4	211.1	34.8	29.2	50.6	783.6	61.6	8	12	157.1	4.4
2016-12-06_spt2_22C_Tray_1	06/12/2016	spt2_22C	1	3	642	128	0	0	0	0	0	0	0	0	0	0	4.4
2016-12-06_spt2_22C_Tray_1	06/12/2016	spt2_22C	1	4	899	128	900	335	49.1	45	47.5	1692.6	53.2	7	13	147.4	4.4
2016-12-06_spt2_22C_Tray_1	06/12/2016	spt2_22C	1	5	1156	128	940.5	348	52	45.7	44.2	1807.1	52	8	13	143.6	4.4
2016-12-06_spt2_22C_Tray_1	06/12/2016	spt2_22C	1	6	1417	128	0	0	0	0	0	0	0	0	0	0	4.4
2016-12-06_spt2_22C_Tray_1	06/12/2016	spt2_22C	1	7	128	384	0	0	0	0	0	0	0	0	0	0	4.4
2016-12-06_spt2_22C_Tray_1	06/12/2016	spt2_22C	1	8	385	384	937.9	327.8	51.4	45.9	45.3	1799.6	52.1	10	15	142.9	4.4
2016-12-06_spt2_22C_Tray_1	06/12/2016	spt2_22C	1	9	642	384	0	0	0	0	0	0	0	0	0	0	4.4
2016-12-06_spt2_22C_Tray_1	06/12/2016	spt2_22C	1	10	899	384	676.6	264.1	44.3	37.3	43.8	1261.4	53.6	6	13	148.8	4.4
2016-12-06_spt2_22C_Tray_1	06/12/2016	spt2_22C	1	11	1156	384	832.8	240.6	45.5	38.5	51.3	1307.5	63.7	9	16	164.5	4.4
2016-12-06_spt2_22C_Tray_1	06/12/2016	spt2_22C	1	12	1417	384	0	0	0	0	0	0	0	0	0	0	4.4
2016-12-06_spt2_22C_Tray_1	06/12/2016	spt2_22C	1	13	128	640	0	0	0	0	0	0	0	0	0	0	4.4
2016-12-06_spt2_22C_Tray_1	06/12/2016	spt2_22C	1	14	385	640	995	359.6	51.6	46.8	47.6	1831.1	54.3	10	12	147.9	4.4
2016-12-06_spt2_22C_Tray_1	06/12/2016	spt2_22C	1	15	642	640	0	0	0	0	0	0	0	0	0	0	4.4
2016-12-06_spt2_22C_Tray_1	06/12/2016	spt2_22C	1	16	899	640	754	285.8	47.1	37.8	43.3	1261.2	59.8	8	14	156.7	4.4
2016-12-06_spt2_22C_Tray_1	06/12/2016	spt2_22C	1	17	1156	640	775.8	327.8	45.2	40.5	48.2	1371.5	56.6	8	13	148.5	4.4
2016-12-06_spt2_22C_Tray_1	06/12/2016	spt2_22C	1	18	1417	640	0	0	0	0	0	0	0	0	0	0	4.4
2016-12-06_spt2_22C_Tray_1	06/12/2016	spt2_22C	1	19	128	900	0	0	0	0	0	0	0	0	0	0	4.4
2016-12-06_spt2_22C_Tray_1	06/12/2016	spt2_22C	1	20	385	900	730.2	261.9	48.4	36.9	39.7	1342.5	54.4	8	13	146.2	4.4
2016-12-06_spt2_22C_Tray_1	06/12/2016	spt2_22C	1	21	642	900	0	0	0	0	0	0	0	0	0	0	4.4
2016-12-06_spt2_22C_Tray_1	06/12/2016	spt2_22C	1	22	899	900	648.7	277.9	46.4	40.3	38.4	1392.6	46.6	6	11	137.9	4.4
2016-12-06_spt2_22C_Tray_1	06/12/2016	spt2_22C	1	23	1156	900	473.1	221.4	36	29.9	46.6	767.1	61.7	5	11	157.1	4.4
2016-12-06_spt2_22C_Tray_1	06/12/2016	spt2_22C	1	24	1417	900	0	0	0	0	0	0	0	0	0	0	4.4
2016-12-06_spt2_22C_Tray_2	06/12/2016	spt2_22C	2	1	128	128	883.2	348.5	48.8	43.1	47.3	1583.2	55.8	10	19	138.9	4.5
2016-12-06_spt2_22C_Tray_2	06/12/2016	spt2_22C	2	2	385	128	0	0	0	0	0	0	0	0	0	0	4.5
2016-12-06_spt2_22C_Tray_2	06/12/2016	spt2_22C	2	3	642	128	887	305.7	53	42.5	40.2	1749.8	50.7	7	10	141.6	4.5
2016-12-06_spt2_22C_Tray_2	06/12/2016	spt2_22C	2	4	899	128	795.3	265.1	47.4	39.8	45	1383.8	57.5	7	14	148.5	4.5
2016-12-06_spt2_22C_Tray_2	06/12/2016	spt2_22C	2	5	1156	128	979.2	391.1	51.7	50.3	46.7	1963.7	49.9	9	15	137	4.5
2016-12-06_spt2_22C_Tray_2	06/12/2016	spt2_22C	2	6	1417	128	549.5	210.5	39.8	35.1	44.2	1050.5	52.3	7	14	138	4.5
2016-12-06_spt2_22C_Tray_2	06/12/2016	spt2_22C	2	7	128	384	681.9	293.9	42.7	40.9	47.6	1309.9	52.1	7	11	138.6	4.5
2016-12-06_spt2_22C_Tray_2	06/12/2016	spt2_22C	2	8	385	384	0	0	0	0	0	0	0	0	0	0	4.5
2016-12-06_spt2_22C_Tray_2	06/12/2016	spt2_22C	2	9	642	384	469.6	222.8	36	32.4	46.3	867.5	54.1	5	12	147.7	4.5
2016-12-06_spt2_22C_Tray_2	06/12/2016	spt2_22C	2	10	899	384	737.8	301	49.9	37.5	37.7	1427.3	51.7	8	9	141.9	4.5
2016-12-06_spt2_22C_Tray_2	06/12/2016	spt2_22C	2	11	1156	384	766.4	292.4	53.9	44.3	33.5	1777.6	43.1	5	8	129.4	4.5
2016-12-06_spt2_22C_Tray_2	06/12/2016	spt2_22C	2	12	1417	384	920.4	365.8	55.1	44.5	38.7	1796.4	51.2	10	15	137.5	4.5
2016-12-06_spt2_22C_Tray_2	06/12/2016	spt2_22C	2	13	128	640	884.4	368.6	49.7	48.1	45.7	1797.8	49.2	9	14	137.1	4.5
2016-12-06_spt2_22C_Tray_2	06/12/2016	spt2_22C	2	14	385	640	0	0	0	0	0	0	0	0	0	0	4.5
2016-12-06_spt2_22C_Tray_2	06/12/2016	spt2_22C	2	15	642	640	650.1	228.9	43.6	38.4	43.5	1183.3	54.9	7	13	155	4.5
2016-12-06_spt2_22C_Tray_2	06/12/2016	spt2_22C	2	16	899	640	637.1	234.8	42.7	39.1	44.5	1213	52.5	5	11	142.8	4.5
2016-12-06_spt2_22C_Tray_2	06/12/2016	spt2_22C	2	17	1156	640	721.2	299.2	46.7	40	42	1403	51.4	7	13	144.1	4.5
2016-12-06_spt2_22C_Tray_2	06/12/2016	spt2_22C	2	18	1417	640	871.8	364.7	47.6	45.4	48.9	1602.9	54.4	9	14	141.4	4.5
2016-12-06_spt2_22C_Tray_2	06/12/2016	spt2_22C	2	19	128	900	940.8	375.8	51.7	47	44.8	1778.7	52.9	9	14	140.3	4.5
2016-12-06_spt2_22C_Tray_2	06/12/2016	spt2_22C	2	20	385	900	0	0	0	0	0	0	0	0	0	0	4.5
2016-12-06_spt2_22C_Tray_2	06/12/2016	spt2_22C	2	21	642	900	688.5	255.3	53.3	41.6	30.9	1664.6	41.4	7	12	129.5	4.5
2016-12-06_spt2_22C_Tray_2	06/12/2016	spt2_22C	2	22	899	900	932.7	330	56.9	41.8	36.7	1757.2	53.1	9	16	146.2	4.5
2016-12-06_spt2_22C_Tray_2	06/12/2016	spt2_22C	2	23	1156	900	521.9	230	40.4	29.4	40.6	901.4	57.9	6	8	149.5	4.5
2016-12-06_spt2_22C_Tray_2	06/12/2016	spt2_22C	2	24	1417	900	817	334.3	51.2	45.2	39.6	1737.8	47	7	12	132.9	4.5
2016-12-06_spt2_22C_Tray_3	06/12/2016	spt2_22C	3	1	128	128	1130.9	393.1	58.4	46.3	42.3	1999.5	56.6	10	17	144.9	4.5
2016-12-06_spt2_22C_Tray_3	06/12/2016	spt2_22C	3	2	385	128	1019.1	392.8	51	49.9	49.9	1879.9	54.2	8	11	151.3	4.5
2016-12-06_spt2_22C_Tray_3	06/12/2016	spt2_22C	3	3	642	128	647.4	259.9	41	38.1	49.1	1146.2	56.5	7	13	151.5	4.5
2016-12-06_spt2_22C_Tray_3	06/12/2016	spt2_22C	3	4	899	128	1188.9	362	55.5	49.4	49.2	2070.6	57.4	11	16	150.1	4.5
2016-12-06_spt2_22C_Tray_3	06/12/2016	spt2_22C	3	5	1156	128	0	0	0	0	0	0	0	0	0	0	4.5
2016-12-06_spt2_22C_Tray_3	06/12/2016	spt2_22C	3	6	1417	128	1014	346.7	53.7	48.1	44.8	1976.1	51.3	8	11	138.5	4.5
2016-12-06_spt2_22C_Tray_3	06/12/2016	spt2_22C	3	7	128	384	799.4	336.2	51.4	42.3	38.5	1648	48.5	7	11	138.6	4.5
2016-12-06_spt2_22C_Tray_3	06/12/2016	spt2_22C	3	8	385	384	932.3	347.1	59.9	42.8	33.1	1868.7	49.9	8	19	140.3	4.5
2016-12-06_spt2_22C_Tray_3	06/12/2016	spt2_22C	3	9	642	384	778	287.3	44.1	40.3	50.9	1256.4	61.9	8	11	158.8	4.5
2016-12-06_spt2_22C_Tray_3	06/12/2016	spt2_22C	3	10	899	384	611.5	215.9	40.3	35	47.9	1036	59	7	15	158.1	4.5
2016-12-06_spt2_22C_Tray_3	06/12/2016	spt2_22C	3	11	1156	384	747.5	251.5	42.3	39	53.1	1196.7	62.5	7	11	157.5	4.5
2016-12-06_spt2_22C_Tray_3	06/12/2016	spt2_22C	3	12	1417	384	815.9	291.2	47.2	41.6	46.6	1477.8	55.2	10	15	145.4	4.5
2016-12-06_spt2_22C_Tray_3	06/12/2016	spt2_22C	3	13	128	640	782.8	313.3	51.7	40.1	37.3	1522.8	51.4	9	15	142.1	4.5
2016-12-06_spt2_22C_Tray_3	06/12/2016	spt2_22C	3	14	385	640	915.8	326.2	48.3	46.5	49.9	1669.9	54.8	8	14	151	4.5
2016-12-06_spt2_22C_Tray_3	06/12/2016	spt2_22C	3	15	642	640	355.9	161.5	33.9	23.2	39.5	553.5	64.3	3	9	166	4.5
2016-12-06_spt2_22C_Tray_3	06/12/2016	spt2_22C	3	16	899	640	538.2	223.4	38.5	34.7	46.2	959.3	56.1	6	12	155	4.5
2016-12-06_spt2_22C_Tray_3	06/12/2016	spt2_22C	3	17	1156	640	828.1	320	49.2	40.8	43.5	1531.3	54.1	9	17	146.3	4.5
2016-12-06_spt2_22C_Tray_3	06/12/2016	spt2_22C	3	18	1417	640	505.3	194.7	35.6	32.3	50.7	843.5	59.9	6	10	154.8	4.5
2016-12-06_spt2_22C_Tray_3	06/12/2016	spt2_22C	3	19	128	900	764.5	338.1	47.9	43.4	42.5	1463.7	52.2	9	17	138	4.5
2016-12-06_spt2_22C_Tray_3	06/12/2016	spt2_22C	3	20	385	900	664.5	296.7	44.3	40.5	43.1	1376.2	48.3	8	13	139.7	4.5
2016-12-06_spt2_22C_Tray_3	06/12/2016	spt2_22C	3	21	642	900	833.1	313.4	47.7	40.3	46.7	1441.4	57.8	8	14	154.7	4.5
2016-12-06_spt2_22C_Tray_3	06/12/2016	spt2_22C	3	22	899	900	603.7	274.7	39.6	37.6	48.9	1104.4	54.7	7	11	149.4	4.5
2016-12-06_spt2_22C_Tray_3	06/12/2016	spt2_22C	3	23	1156	900	701.2	284.6	49	36.7	37.2	1359.7	51.6	8	13	145.9	4.5
2016-12-06_spt2_22C_Tray_3	06/12/2016	spt2_22C	3	24	1417	900	769.5	253.4	48.3	41.2	41.9	1508.3	51	6	12	140.7	4.5
2016-12-07_spt2_22C_Tray_1	07/12/2016	spt2_22C	1	1	128	128	0	0	0	0	0	0	0	0	0	0	4.5
2016-12-07_spt2_22C_Tray_1	07/12/2016	spt2_22C	1	2	385	128	595.3	231.8	36.3	33.4	57.5	939.6	63.4	7	9	158.3	4.5
2016-12-07_spt2_22C_Tray_1	07/12/2016	spt2_22C	1	3	642	128	0	0	0	0	0	0	0	0	0	0	4.5
2016-12-07_spt2_22C_Tray_1	07/12/2016	spt2_22C	1	4	899	128	1035.2	414.9	51.4	46.3	49.8	1817.5	57	7	11	152.6	4.5
2016-12-07_spt2_22C_Tray_1	07/12/2016	spt2_22C	1	5	1156	128	1042.5	370	52.6	48.8	48	1962.8	53.1	9	14	143	4.5
2016-12-07_spt2_22C_Tray_1	07/12/2016	spt2_22C	1	6	1417	128	0	0	0	0	0	0	0	0	0	0	4.5
2016-12-07_spt2_22C_Tray_1	07/12/2016	spt2_22C	1	7	128	384	0	0	0	0	0	0	0	0	0	0	4.5
2016-12-07_spt2_22C_Tray_1	07/12/2016	spt2_22C	1	8	385	384	1102.5	399	54.1	49	47.9	2038.8	54.1	8	10	143.7	4.5
2016-12-07_spt2_22C_Tray_1	07/12/2016	spt2_22C	1	9	642	384	0	0	0	0	0	0	0	0	0	0	4.5
2016-12-07_spt2_22C_Tray_1	07/12/2016	spt2_22C	1	10	899	384	857.9	296.1	46.8	40.3	49.9	1440	59.6	9	17	155.6	4.5
2016-12-07_spt2_22C_Tray_1	07/12/2016	spt2_22C	1	11	1156	384	983.5	281.7	48.6	43.4	53.1	1583.3	62.1	9	11	154.9	4.5
2016-12-07_spt2_22C_Tray_1	07/12/2016	spt2_22C	1	12	1417	384	0	0	0	0	0	0	0	0	0	0	4.5
2016-12-07_spt2_22C_Tray_1	07/12/2016	spt2_22C	1	13	128	640	0	0	0	0	0	0	0	0	0	0	4.5
2016-12-07_spt2_22C_Tray_1	07/12/2016	spt2_22C	1	14	385	640	1096.6	450.9	55.2	49.4	45.8	2128.5	51.5	11	14	142.6	4.5
2016-12-07_spt2_22C_Tray_1	07/12/2016	spt2_22C	1	15	642	640	0	0	0	0	0	0	0	0	0	0	4.5
2016-12-07_spt2_22C_Tray_1	07/12/2016	spt2_22C	1	16	899	640	879.1	324.5	49	39.4	46.6	1387.2	63.4	8	9	159.5	4.5
2016-12-07_spt2_22C_Tray_1	07/12/2016	spt2_22C	1	17	1156	640	898.6	369.8	50.6	42.1	44.8	1619.2	55.5	10	17	143.3	4.5
2016-12-07_spt2_22C_Tray_1	07/12/2016	spt2_22C	1	18	1417	640	0	0	0	0	0	0	0	0	0	0	4.5
2016-12-07_spt2_22C_Tray_1	07/12/2016	spt2_22C	1	19	128	900	0	0	0	0	0	0	0	0	0	0	4.5
2016-12-07_spt2_22C_Tray_1	07/12/2016	spt2_22C	1	20	385	900	850.5	355.1	49.4	39.9	44.3	1488.1	57.2	8	13	149.9	4.5
2016-12-07_spt2_22C_Tray_1	07/12/2016	spt2_22C	1	21	642	900	0	0	0	0	0	0	0	0	0	0	4.5
2016-12-07_spt2_22C_Tray_1	07/12/2016	spt2_22C	1	22	899	900	873.9	333.2	50.3	40.3	43.9	1499.7	58.3	8	11	153	4.5
2016-12-07_spt2_22C_Tray_1	07/12/2016	spt2_22C	1	23	1156	900	555.1	240.6	37.4	33.9	50.5	915.1	60.7	7	10	154.6	4.5
2016-12-07_spt2_22C_Tray_1	07/12/2016	spt2_22C	1	24	1417	900	0	0	0	0	0	0	0	0	0	0	4.5
2016-12-07_spt2_22C_Tray_2	07/12/2016	spt2_22C	2	1	128	128	1048.8	398.2	53	47.7	47.5	1956.1	53.6	13	25	138.9	4.5
2016-12-07_spt2_22C_Tray_2	07/12/2016	spt2_22C	2	2	385	128	0	0	0	0	0	0	0	0	0	0	4.5
2016-12-07_spt2_22C_Tray_2	07/12/2016	spt2_22C	2	3	642	128	1111.8	352.9	53.7	47.2	49.1	1929.8	57.6	10	17	146.1	4.5
2016-12-07_spt2_22C_Tray_2	07/12/2016	spt2_22C	2	4	899	128	981.6	310.1	52.3	44.8	45.6	1790.4	54.8	10	15	142.7	4.5
2016-12-07_spt2_22C_Tray_2	07/12/2016	spt2_22C	2	5	1156	128	1175.4	430.2	53.2	52.3	52.8	2100.7	56	9	13	143.5	4.5
2016-12-07_spt2_22C_Tray_2	07/12/2016	spt2_22C	2	6	1417	128	600.1	266.3	44.3	36.3	38.9	1221.6	49.1	6	12	133.4	4.5
2016-12-07_spt2_22C_Tray_2	07/12/2016	spt2_22C	2	7	128	384	828.8	341.8	47.2	46.3	47.3	1654.1	50.1	7	14	136.1	4.5
2016-12-07_spt2_22C_Tray_2	07/12/2016	spt2_22C	2	8	385	384	0	0	0	0	0	0	0	0	0	0	4.5
2016-12-07_spt2_22C_Tray_2	07/12/2016	spt2_22C	2	9	642	384	587.5	249	40.3	35	46	1066.8	55.1	7	14	149.3	4.5
2016-12-07_spt2_22C_Tray_2	07/12/2016	spt2_22C	2	10	899	384	865.3	341.8	51.4	42.1	41.6	1658.1	52.2	7	12	142.7	4.5
2016-12-07_spt2_22C_Tray_2	07/12/2016	spt2_22C	2	11	1156	384	991.6	373.5	56.3	49.9	39.8	2142.9	46.3	9	14	130.7	4.5
2016-12-07_spt2_22C_Tray_2	07/12/2016	spt2_22C	2	12	1417	384	991.2	399.4	57.2	47.2	38.5	2014.9	49.2	8	14	135.3	4.5
2016-12-07_spt2_22C_Tray_2	07/12/2016	spt2_22C	2	13	128	640	1108.8	428.5	57.5	52.6	42.8	2327.7	47.6	10	13	135.6	4.5
2016-12-07_spt2_22C_Tray_2	07/12/2016	spt2_22C	2	14	385	640	0	0	0	0	0	0	0	0	0	0	4.5
2016-12-07_spt2_22C_Tray_2	07/12/2016	spt2_22C	2	15	642	640	993	380.1	50.3	48.3	49.9	1821.4	54.5	9	12	148	4.5
2016-12-07_spt2_22C_Tray_2	07/12/2016	spt2_22C	2	16	899	640	695.5	292.8	47	40.8	40.1	1397.2	49.8	7	14	141	4.5
2016-12-07_spt2_22C_Tray_2	07/12/2016	spt2_22C	2	17	1156	640	951.9	344.7	53	44.3	43.1	1728	55.1	9	11	148.3	4.5
2016-12-07_spt2_22C_Tray_2	07/12/2016	spt2_22C	2	18	1417	640	964.5	376.7	51.7	46.3	46	1760.3	54.8	9	19	139.9	4.5
2016-12-07_spt2_22C_Tray_2	07/12/2016	spt2_22C	2	19	128	900	1119	414.7	55.9	50.8	45.6	2126.1	52.6	9	21	139.1	4.5
2016-12-07_spt2_22C_Tray_2	07/12/2016	spt2_22C	2	20	385	900	0	0	0	0	0	0	0	0	0	0	4.5
2016-12-07_spt2_22C_Tray_2	07/12/2016	spt2_22C	2	21	642	900	780.8	325.5	49	44.3	41.4	1643.4	47.5	9	15	140.1	4.5
2016-12-07_spt2_22C_Tray_2	07/12/2016	spt2_22C	2	22	899	900	1056	419.6	53.7	49.9	46.7	2012.8	52.5	9	19	142.8	4.5
2016-12-07_spt2_22C_Tray_2	07/12/2016	spt2_22C	2	23	1156	900	630.8	275.3	44.8	33	40.1	1113.2	56.7	6	11	146.8	4.5
2016-12-07_spt2_22C_Tray_2	07/12/2016	spt2_22C	2	24	1417	900	988.9	406.4	57.7	50.6	37.8	2206.7	44.8	11	14	129.7	4.5
2016-12-07_spt2_22C_Tray_3	07/12/2016	spt2_22C	3	1	128	128	0	0	0	0	0	0	0	0	0	0	4.6
2016-12-07_spt2_22C_Tray_3	07/12/2016	spt2_22C	3	2	385	128	1041	387.5	51.3	48.2	50.3	1811.7	57.5	10	16	148.7	4.6
2016-12-07_spt2_22C_Tray_3	07/12/2016	spt2_22C	3	3	642	128	773.3	274.7	43.9	40.8	51.2	1325.2	58.4	6	9	150	4.6
2016-12-07_spt2_22C_Tray_3	07/12/2016	spt2_22C	3	4	899	128	1286.1	344.5	54.4	49.1	55.4	2006	64.1	8	11	154.6	4.6
2016-12-07_spt2_22C_Tray_3	07/12/2016	spt2_22C	3	5	1156	128	0	0	0	0	0	0	0	0	0	0	4.6
2016-12-07_spt2_22C_Tray_3	07/12/2016	spt2_22C	3	6	1417	128	1280.6	377.4	58.8	49.3	47.2	2188.6	58.5	9	13	142	4.6
2016-12-07_spt2_22C_Tray_3	07/12/2016	spt2_22C	3	7	128	384	0	0	0	0	0	0	0	0	0	0	4.6
2016-12-07_spt2_22C_Tray_3	07/12/2016	spt2_22C	3	8	385	384	952	381.4	59.9	40.4	33.8	1885.3	50.5	10	19	137.6	4.6
2016-12-07_spt2_22C_Tray_3	07/12/2016	spt2_22C	3	9	642	384	944.6	307.8	48.5	45	51.2	1581	59.7	10	14	150.5	4.6
2016-12-07_spt2_22C_Tray_3	07/12/2016	spt2_22C	3	10	899	384	794.6	250.3	42.5	40.4	55.9	1291.3	61.5	8	17	154.2	4.6
2016-12-07_spt2_22C_Tray_3	07/12/2016	spt2_22C	3	11	1156	384	914.9	261.2	45.2	42.5	57.1	1456.1	62.8	8	12	153.4	4.6
2016-12-07_spt2_22C_Tray_3	07/12/2016	spt2_22C	3	12	1417	384	1030.2	365.9	51.3	47.6	49.8	1853	55.6	10	15	141.4	4.6
2016-12-07_spt2_22C_Tray_3	07/12/2016	spt2_22C	3	13	128	640	0	0	0	0	0	0	0	0	0	0	4.6
2016-12-07_spt2_22C_Tray_3	07/12/2016	spt2_22C	3	14	385	640	1014.6	385.4	49.1	48	53.5	1774.2	57.2	10	15	150.4	4.6
2016-12-07_spt2_22C_Tray_3	07/12/2016	spt2_22C	3	15	642	640	431	184.7	36	27.4	42.4	708.8	60.8	4	11	151.9	4.6
2016-12-07_spt2_22C_Tray_3	07/12/2016	spt2_22C	3	16	899	640	664.1	265.4	41.2	39.5	49.7	1220.2	54.4	7	10	146.1	4.6
2016-12-07_spt2_22C_Tray_3	07/12/2016	spt2_22C	3	17	1156	640	1002	367.8	53.3	46.5	44.9	1915.3	52.3	7	11	139.2	4.6
2016-12-07_spt2_22C_Tray_3	07/12/2016	spt2_22C	3	18	1417	640	691.4	230.7	45.4	32.5	42.7	1091.6	63.3	9	14	152.4	4.6
2016-12-07_spt2_22C_Tray_3	07/12/2016	spt2_22C	3	19	128	900	0	0	0	0	0	0	0	0	0	0	4.6
2016-12-07_spt2_22C_Tray_3	07/12/2016	spt2_22C	3	20	385	900	728.2	301.1	46.1	38.4	43.7	1351.4	53.9	9	13	140.3	4.6
2016-12-07_spt2_22C_Tray_3	07/12/2016	spt2_22C	3	21	642	900	1009.7	344.2	47.6	45.6	56.8	1652.5	61.1	10	16	152.6	4.6
2016-12-07_spt2_22C_Tray_3	07/12/2016	spt2_22C	3	22	899	900	838.9	285.9	48	38.8	46.3	1430.6	58.6	7	12	149	4.6
2016-12-07_spt2_22C_Tray_3	07/12/2016	spt2_22C	3	23	1156	900	1002.7	347.8	51.8	43.9	47.7	1688.3	59.4	8	11	147.9	4.6
2016-12-07_spt2_22C_Tray_3	07/12/2016	spt2_22C	3	24	1417	900	936	299.9	53.1	44.5	42.3	1790.9	52.3	7	14	135.8	4.6
2016-12-08_spt2_22C_Tray_2	08/12/2016	spt2_22C	2	1	128	128	1170.5	457.5	56.9	55.3	46	2417.4	48.4	11	20	132.3	4.4
2016-12-08_spt2_22C_Tray_2	08/12/2016	spt2_22C	2	2	385	128	0	0	0	0	0	0	0	0	0	0	4.4
2016-12-08_spt2_22C_Tray_2	08/12/2016	spt2_22C	2	3	642	128	1165.9	401.9	57.1	49.7	45.5	2154.7	54.1	10	14	138	4.4
2016-12-08_spt2_22C_Tray_2	08/12/2016	spt2_22C	2	4	899	128	1121.1	418.3	58.5	54.6	41.7	2461.8	45.5	11	20	131.1	4.4
2016-12-08_spt2_22C_Tray_2	08/12/2016	spt2_22C	2	5	1156	128	1087.3	425.9	59	49.9	39.8	2118.6	51.3	10	16	138.2	4.4
2016-12-08_spt2_22C_Tray_2	08/12/2016	spt2_22C	2	6	1417	128	575	274.2	49.9	37.2	29.4	1396	41.2	7	17	129	4.4
2016-12-08_spt2_22C_Tray_2	08/12/2016	spt2_22C	2	7	128	384	960.6	392	55.3	48.3	40	2060	46.6	10	15	131.1	4.4
2016-12-08_spt2_22C_Tray_2	08/12/2016	spt2_22C	2	8	385	384	0	0	0	0	0	0	0	0	0	0	4.4
2016-12-08_spt2_22C_Tray_2	08/12/2016	spt2_22C	2	9	642	384	746.7	307.6	44.9	41	47.2	1400.6	53.3	7	12	144	4.4
2016-12-08_spt2_22C_Tray_2	08/12/2016	spt2_22C	2	10	899	384	1127.1	372.8	60.5	46.5	39.1	2155.2	52.3	8	10	142.3	4.4
2016-12-08_spt2_22C_Tray_2	08/12/2016	spt2_22C	2	11	1156	384	1144.3	411.4	60.1	53.1	40.3	2459.1	46.5	11	20	130.8	4.4
2016-12-08_spt2_22C_Tray_2	08/12/2016	spt2_22C	2	12	1417	384	953.2	421.3	63.9	45.6	29.7	2222.4	42.9	10	17	130.7	4.4
2016-12-08_spt2_22C_Tray_2	08/12/2016	spt2_22C	2	13	128	640	1057.8	414.6	58	55.8	40	2484.6	42.6	10	18	132.2	4.4
2016-12-08_spt2_22C_Tray_2	08/12/2016	spt2_22C	2	14	385	640	0	0	0	0	0	0	0	0	0	0	4.4
2016-12-08_spt2_22C_Tray_2	08/12/2016	spt2_22C	2	15	642	640	1211.2	454.2	56	53.5	49.2	2232	54.3	10	13	148.4	4.4
2016-12-08_spt2_22C_Tray_2	08/12/2016	spt2_22C	2	16	899	640	907.3	377.3	54.2	46.5	39.3	1862.7	48.7	10	15	140.8	4.4
2016-12-08_spt2_22C_Tray_2	08/12/2016	spt2_22C	2	17	1156	640	1107.8	402.4	57.8	48.5	42.2	2082.1	53.2	9	16	145.4	4.4
2016-12-08_spt2_22C_Tray_2	08/12/2016	spt2_22C	2	18	1417	640	1018.7	414	57.6	49	39.1	2139.7	47.6	10	15	134.4	4.4
2016-12-08_spt2_22C_Tray_2	08/12/2016	spt2_22C	2	19	128	900	930.2	392	59.6	51.7	33.3	2336.8	39.8	11	17	131.8	4.4
2016-12-08_spt2_22C_Tray_2	08/12/2016	spt2_22C	2	20	385	900	0	0	0	0	0	0	0	0	0	0	4.4
2016-12-08_spt2_22C_Tray_2	08/12/2016	spt2_22C	2	21	642	900	951.9	411	62.1	48.1	31.4	2262.5	42.1	11	21	133.3	4.4
2016-12-08_spt2_22C_Tray_2	08/12/2016	spt2_22C	2	22	899	900	1024.8	416.5	57.4	49	39.6	2150.4	47.7	13	22	140.7	4.4
2016-12-08_spt2_22C_Tray_2	08/12/2016	spt2_22C	2	23	1156	900	726.9	332.9	53.3	38.3	32.6	1505.6	48.3	10	19	136.4	4.4
2016-12-08_spt2_22C_Tray_2	08/12/2016	spt2_22C	2	24	1417	900	1072	487.6	60.3	56.7	37.5	2612.9	41	15	21	128.2	4.4
2016-12-08_spt2_22C_Tray_3	08/12/2016	spt2_22C	3	1	128	128	0	0	0	0	0	0	0	0	0	0	4.4
2016-12-08_spt2_22C_Tray_3	08/12/2016	spt2_22C	3	2	385	128	1058.7	394.3	56.4	50.6	42.3	2060	51.4	13	22	155.5	4.4
2016-12-08_spt2_22C_Tray_3	08/12/2016	spt2_22C	3	3	642	128	960.6	352.8	53.3	46.5	43.1	1857	51.7	7	13	152.3	4.4
2016-12-08_spt2_22C_Tray_3	08/12/2016	spt2_22C	3	4	899	128	1310.9	420.5	58	50.6	49.6	2192.7	59.8	10	15	157.6	4.4
2016-12-08_spt2_22C_Tray_3	08/12/2016	spt2_22C	3	5	1156	128	0	0	0	0	0	0	0	0	0	0	4.4
2016-12-08_spt2_22C_Tray_3	08/12/2016	spt2_22C	3	6	1417	128	1188.4	462.9	62.3	53	39	2504.1	47.5	12	23	147.3	4.4
2016-12-08_spt2_22C_Tray_3	08/12/2016	spt2_22C	3	7	128	384	0	0	0	0	0	0	0	0	0	0	4.4
2016-12-08_spt2_22C_Tray_3	08/12/2016	spt2_22C	3	8	385	384	1222.5	443.1	60.9	51.9	41.9	2466.4	49.6	14	20	149.1	4.4
2016-12-08_spt2_22C_Tray_3	08/12/2016	spt2_22C	3	9	642	384	1079.1	392	55.5	52.1	44.6	2208.2	48.9	13	19	151.1	4.4
2016-12-08_spt2_22C_Tray_3	08/12/2016	spt2_22C	3	10	899	384	1034.6	359	58.2	47.6	38.8	2105.9	49.1	10	16	150.6	4.4
2016-12-08_spt2_22C_Tray_3	08/12/2016	spt2_22C	3	11	1156	384	971.6	339	54.4	49.7	41.8	2067.7	47	6	9	151.8	4.4
2016-12-08_spt2_22C_Tray_3	08/12/2016	spt2_22C	3	12	1417	384	788.5	248.1	58	34.3	29.8	1507.6	52.3	6	10	159.1	4.4
2016-12-08_spt2_22C_Tray_3	08/12/2016	spt2_22C	3	13	128	640	0	0	0	0	0	0	0	0	0	0	4.4
2016-12-08_spt2_22C_Tray_3	08/12/2016	spt2_22C	3	14	385	640	1058.3	403.7	53.7	51	46.7	2109.4	50.2	10	15	157.5	4.4
2016-12-08_spt2_22C_Tray_3	08/12/2016	spt2_22C	3	15	642	640	527.1	268.8	40.9	34.3	40.2	1045.8	50.4	5	13	152.8	4.4
2016-12-08_spt2_22C_Tray_3	08/12/2016	spt2_22C	3	16	899	640	843.6	337.7	48.5	45.1	45.6	1670.6	50.5	8	14	153.2	4.4
2016-12-08_spt2_22C_Tray_3	08/12/2016	spt2_22C	3	17	1156	640	1067.1	334.4	55.8	50.1	43.7	2151.6	49.6	6	9	152.2	4.4
2016-12-08_spt2_22C_Tray_3	08/12/2016	spt2_22C	3	18	1417	640	707	291.8	50.1	40.6	35.8	1554	45.5	9	15	149.7	4.4
2016-12-08_spt2_22C_Tray_3	08/12/2016	spt2_22C	3	19	128	900	0	0	0	0	0	0	0	0	0	0	4.4
2016-12-08_spt2_22C_Tray_3	08/12/2016	spt2_22C	3	20	385	900	744	370.2	49.9	42	38.1	1617.2	46	11	22	148	4.4
2016-12-08_spt2_22C_Tray_3	08/12/2016	spt2_22C	3	21	642	900	1142.9	436.4	55.1	48.3	48	2044.9	55.9	9	17	159.9	4.4
2016-12-08_spt2_22C_Tray_3	08/12/2016	spt2_22C	3	22	899	900	1012.4	364.7	52.1	45.1	47.4	1786.8	56.7	9	15	159.8	4.4
2016-12-08_spt2_22C_Tray_3	08/12/2016	spt2_22C	3	23	1156	900	965	356.4	55.5	51.2	39.8	2086.2	46.3	9	15	150.2	4.4
2016-12-08_spt2_22C_Tray_3	08/12/2016	spt2_22C	3	24	1417	900	991	375	60.3	50.1	34.7	2314.2	42.8	12	21	145.7	4.4
2016-12-09_spt2_22C_Tray_2	09/12/2016	spt2_22C	2	1	128	128	0	0	0	0	0	0	0	0	0	0	4.4
2016-12-09_spt2_22C_Tray_2	09/12/2016	spt2_22C	2	2	385	128	0	0	0	0	0	0	0	0	0	0	4.4
2016-12-09_spt2_22C_Tray_2	09/12/2016	spt2_22C	2	3	642	128	1352	374	58.1	51.9	51	2271.9	59.5	10	16	153	4.4
2016-12-09_spt2_22C_Tray_2	09/12/2016	spt2_22C	2	4	899	128	1339.3	413	59.2	56.7	48.6	2600	51.5	12	18	141.1	4.4
2016-12-09_spt2_22C_Tray_2	09/12/2016	spt2_22C	2	5	1156	128	1598.2	444.2	60.4	58.3	55.8	2660	60.1	12	18	154.6	4.4
2016-12-09_spt2_22C_Tray_2	09/12/2016	spt2_22C	2	6	1417	128	1241.5	370.9	59.2	52.6	45.1	2363.7	52.5	11	14	142.7	4.4
2016-12-09_spt2_22C_Tray_2	09/12/2016	spt2_22C	2	7	128	384	0	0	0	0	0	0	0	0	0	0	4.4
2016-12-09_spt2_22C_Tray_2	09/12/2016	spt2_22C	2	8	385	384	0	0	0	0	0	0	0	0	0	0	4.4
2016-12-09_spt2_22C_Tray_2	09/12/2016	spt2_22C	2	9	642	384	920.3	313.6	48.5	45.8	49.8	1671.7	55	7	12	152.6	4.4
2016-12-09_spt2_22C_Tray_2	09/12/2016	spt2_22C	2	10	899	384	1366.5	390.1	61.7	52.8	45.7	2509.2	54.5	8	12	148.6	4.4
2016-12-09_spt2_22C_Tray_2	09/12/2016	spt2_22C	2	11	1156	384	1440.7	440.3	64.2	55.6	44.5	2747.2	52.4	9	15	146	4.4
2016-12-09_spt2_22C_Tray_2	09/12/2016	spt2_22C	2	12	1417	384	1351	518.1	64	55.4	42	2736.1	49.4	10	16	143.1	4.4
2016-12-09_spt2_22C_Tray_2	09/12/2016	spt2_22C	2	13	128	640	0	0	0	0	0	0	0	0	0	0	4.4
2016-12-09_spt2_22C_Tray_2	09/12/2016	spt2_22C	2	14	385	640	0	0	0	0	0	0	0	0	0	0	4.4
2016-12-09_spt2_22C_Tray_2	09/12/2016	spt2_22C	2	15	642	640	1467.1	489.9	60.8	58.1	50.5	2643.1	55.5	9	17	153.8	4.4
2016-12-09_spt2_22C_Tray_2	09/12/2016	spt2_22C	2	16	899	640	1142.9	353.5	57.6	50.1	43.8	2180	52.4	7	13	144.3	4.4
2016-12-09_spt2_22C_Tray_2	09/12/2016	spt2_22C	2	17	1156	640	1382	420	62.6	50.8	44.8	2390.9	57.8	9	16	157.5	4.4
2016-12-09_spt2_22C_Tray_2	09/12/2016	spt2_22C	2	18	1417	640	1328.3	402	56.9	55.6	52.2	2404.9	55.2	12	19	148.3	4.4
2016-12-09_spt2_22C_Tray_2	09/12/2016	spt2_22C	2	19	128	900	0	0	0	0	0	0	0	0	0	0	4.4
2016-12-09_spt2_22C_Tray_2	09/12/2016	spt2_22C	2	20	385	900	0	0	0	0	0	0	0	0	0	0	4.4
2016-12-09_spt2_22C_Tray_2	09/12/2016	spt2_22C	2	21	642	900	1143.7	418.8	65.6	46.2	33.8	2336.1	49	9	19	144.6	4.4
2016-12-09_spt2_22C_Tray_2	09/12/2016	spt2_22C	2	22	899	900	1236.8	427.2	58.8	51.5	45.6	2292.6	53.9	8	11	152.8	4.4
2016-12-09_spt2_22C_Tray_2	09/12/2016	spt2_22C	2	23	1156	900	998.7	351.4	53.1	43.5	45.1	1698	58.8	8	11	154.8	4.4
2016-12-09_spt2_22C_Tray_2	09/12/2016	spt2_22C	2	24	1417	900	1481.3	466.1	63.8	62.2	46.4	3039.4	48.7	11	17	141	4.4
2016-12-09_spt2_22C_Tray_3	09/12/2016	spt2_22C	3	1	128	128	0	0	0	0	0	0	0	0	0	0	4.4
2016-12-09_spt2_22C_Tray_3	09/12/2016	spt2_22C	3	2	385	128	1273.6	459.8	58.2	54	47.8	2308.4	55.2	12	23	149	4.4
2016-12-09_spt2_22C_Tray_3	09/12/2016	spt2_22C	3	3	642	128	1281.1	450.2	60.7	50.1	44.2	2298.5	55.7	9	20	148.5	4.4
2016-12-09_spt2_22C_Tray_3	09/12/2016	spt2_22C	3	4	899	128	1598.8	413.1	61.4	52.1	54	2431.4	65.8	10	17	157.3	4.4
2016-12-09_spt2_22C_Tray_3	09/12/2016	spt2_22C	3	5	1156	128	0	0	0	0	0	0	0	0	0	0	4.4
2016-12-09_spt2_22C_Tray_3	09/12/2016	spt2_22C	3	6	1417	128	1500.5	473.8	63.9	57.1	46.8	2775.4	54.1	14	26	143.8	4.4
2016-12-09_spt2_22C_Tray_3	09/12/2016	spt2_22C	3	7	128	384	0	0	0	0	0	0	0	0	0	0	4.4
2016-12-09_spt2_22C_Tray_3	09/12/2016	spt2_22C	3	8	385	384	1526.9	529.7	63	58.7	49	2858	53.4	11	16	143.3	4.4
2016-12-09_spt2_22C_Tray_3	09/12/2016	spt2_22C	3	9	642	384	1395.6	488.5	60.7	58.5	48.2	2758.7	50.6	9	13	140.9	4.4
2016-12-09_spt2_22C_Tray_3	09/12/2016	spt2_22C	3	10	899	384	1326	436.4	59.1	52.4	48.3	2361.9	56.1	10	18	148	4.4
2016-12-09_spt2_22C_Tray_3	09/12/2016	spt2_22C	3	11	1156	384	1387	416.8	60	55.3	49	2531.7	54.8	9	12	147.5	4.4
2016-12-09_spt2_22C_Tray_3	09/12/2016	spt2_22C	3	12	1417	384	1247.3	381.2	60.3	46.5	43.7	2174	57.4	11	15	149.4	4.4
2016-12-09_spt2_22C_Tray_3	09/12/2016	spt2_22C	3	13	128	640	0	0	0	0	0	0	0	0	0	0	4.4
2016-12-09_spt2_22C_Tray_3	09/12/2016	spt2_22C	3	14	385	640	1439.8	492.9	61.2	54.4	49	2575.5	55.9	13	17	153.1	4.4
2016-12-09_spt2_22C_Tray_3	09/12/2016	spt2_22C	3	15	642	640	678.7	290.5	45.1	38.1	42.4	1308.5	51.9	8	13	141.9	4.4
2016-12-09_spt2_22C_Tray_3	09/12/2016	spt2_22C	3	16	899	640	1227	435.1	57.3	56	47.5	2496.1	49.2	9	14	138.5	4.4
2016-12-09_spt2_22C_Tray_3	09/12/2016	spt2_22C	3	17	1156	640	1316.4	429.5	59.8	54.6	46.8	2527.7	52.1	10	14	143.8	4.4
2016-12-09_spt2_22C_Tray_3	09/12/2016	spt2_22C	3	18	1417	640	1108.1	371.1	62.3	47	36.3	2257.7	49.1	11	15	137.6	4.4
2016-12-09_spt2_22C_Tray_3	09/12/2016	spt2_22C	3	19	128	900	0	0	0	0	0	0	0	0	0	0	4.4
2016-12-09_spt2_22C_Tray_3	09/12/2016	spt2_22C	3	20	385	900	944.5	411.7	53.3	44.9	42.4	1856.7	50.9	11	20	138.1	4.4
2016-12-09_spt2_22C_Tray_3	09/12/2016	spt2_22C	3	21	642	900	1402.4	506.9	60	54.6	49.5	2472.3	56.7	10	16	150.4	4.4
2016-12-09_spt2_22C_Tray_3	09/12/2016	spt2_22C	3	22	899	900	1222	413.9	55.1	49	51.3	2044.4	59.8	9	15	152.8	4.4
2016-12-09_spt2_22C_Tray_3	09/12/2016	spt2_22C	3	23	1156	900	1189.3	427.4	58.7	55.8	44	2383.3	49.9	12	19	141.7	4.4
2016-12-09_spt2_22C_Tray_3	09/12/2016	spt2_22C	3	24	1417	900	1365	433.2	63.2	54.2	43.5	2621.2	52.1	12	16	141.2	4.4
2017-02-03_spt2_12C_Tray_1	03/02/2017	spt2_12C	1	1	128	128	32.3	26.6	9.1	5.3	49.6	37.9	85.3	0	4	159	4.7
2017-02-03_spt2_12C_Tray_1	03/02/2017	spt2_12C	1	2	385	128	29	24.4	8.1	5.5	57	33.6	86.2	0	4	161.7	4.7
2017-02-03_spt2_12C_Tray_1	03/02/2017	spt2_12C	1	3	642	128	35.7	27.9	9.1	5.9	54.8	41.9	85.3	0	4	169.1	4.7
2017-02-03_spt2_12C_Tray_1	03/02/2017	spt2_12C	1	4	899	128	37.4	27.3	8.3	6.8	69.8	43.5	86.1	0	4	169.6	4.7
2017-02-03_spt2_12C_Tray_1	03/02/2017	spt2_12C	1	5	1156	128	20.6	22.9	8.5	3.8	36.6	25.3	81.7	0	3	153.1	4.7
2017-02-03_spt2_12C_Tray_1	03/02/2017	spt2_12C	1	6	1417	128	38	28.9	8.7	6.8	64.1	45.1	84.3	0	4	168.9	4.7
2017-02-03_spt2_12C_Tray_1	03/02/2017	spt2_12C	1	7	128	384	27.7	22.6	8.1	4.9	54.4	30.6	90.5	0	4	173	4.7
2017-02-03_spt2_12C_Tray_1	03/02/2017	spt2_12C	1	8	385	384	35.2	29.1	10	5.5	45.2	41.9	84	0	4	174.9	4.7
2017-02-03_spt2_12C_Tray_1	03/02/2017	spt2_12C	1	9	642	384	30.7	24.9	8.5	5.5	54.5	35.9	85.6	0	4	168.7	4.7
2017-02-03_spt2_12C_Tray_1	03/02/2017	spt2_12C	1	10	899	384	29.5	24.8	7.8	5.7	61.2	34.7	85.1	0	4	169.2	4.7
2017-02-03_spt2_12C_Tray_1	03/02/2017	spt2_12C	1	11	1156	384	40.2	29.9	9.7	6.4	53.9	47.8	84.1	0	4	175.2	4.7
2017-02-03_spt2_12C_Tray_1	03/02/2017	spt2_12C	1	12	1417	384	45.2	34.5	10.8	6.8	49.3	56.1	80.6	0	4	167.7	4.7
2017-02-03_spt2_12C_Tray_1	03/02/2017	spt2_12C	1	13	128	640	23.4	22.8	7.8	4.4	48.5	27.4	85.6	0	3	149	4.7
2017-02-03_spt2_12C_Tray_1	03/02/2017	spt2_12C	1	14	385	640	48.1	31.9	9.3	7.8	70.5	55.7	86.4	0	4	180.9	4.7
2017-02-03_spt2_12C_Tray_1	03/02/2017	spt2_12C	1	15	642	640	36	26.2	8.3	6.4	67.1	40.5	88.9	0	4	176.7	4.7
2017-02-03_spt2_12C_Tray_1	03/02/2017	spt2_12C	1	16	899	640	35.4	27.7	8.9	6.1	56.9	41.7	84.8	0	4	173.5	4.7
2017-02-03_spt2_12C_Tray_1	03/02/2017	spt2_12C	1	17	1156	640	12.8	14.8	5.7	3.2	49.8	14.3	89.6	0	3	157.7	4.7
2017-02-03_spt2_12C_Tray_1	03/02/2017	spt2_12C	1	18	1417	640	50.5	34.5	10.6	7.6	57.3	61.4	82.3	0	4	179.7	4.7
2017-02-03_spt2_12C_Tray_1	03/02/2017	spt2_12C	1	19	128	900	36.1	28	9.1	5.9	55.4	42.2	85.6	0	4	162.1	4.7
2017-02-03_spt2_12C_Tray_1	03/02/2017	spt2_12C	1	20	385	900	18.6	19.2	7.6	3.4	40.7	20.5	90.8	0	2	171.3	4.7
2017-02-03_spt2_12C_Tray_1	03/02/2017	spt2_12C	1	21	642	900	34	26.2	8.3	6.1	63.5	39.4	86.4	0	4	170.4	4.7
2017-02-03_spt2_12C_Tray_1	03/02/2017	spt2_12C	1	22	899	900	17.9	17.2	6.4	4	56.3	19.6	91.1	0	3	165.6	4.7
2017-02-03_spt2_12C_Tray_1	03/02/2017	spt2_12C	1	23	1156	900	38.9	26.4	8.5	6.8	69	44	88.4	0	4	193.1	4.7
2017-02-03_spt2_12C_Tray_1	03/02/2017	spt2_12C	1	24	1417	900	43	31.3	10.4	6.1	50.8	50.6	84.9	0	4	178	4.7
2017-02-03_spt2_12C_Tray_2	03/02/2017	spt2_12C	2	1	128	128	46.1	35.7	10.5	7.3	53.3	58.7	78.6	0	4	169.7	4.7
2017-02-03_spt2_12C_Tray_2	03/02/2017	spt2_12C	2	2	385	128	34.8	28.1	8.6	6.2	60.3	41.3	84.2	0	4	170.8	4.7
2017-02-03_spt2_12C_Tray_2	03/02/2017	spt2_12C	2	3	642	128	43.7	28.4	8.8	7.3	72.3	49.1	89.1	0	4	207.3	4.7
2017-02-03_spt2_12C_Tray_2	03/02/2017	spt2_12C	2	4	899	128	24.4	21.4	7.7	4.5	52.4	27.1	90.2	0	4	178.2	4.7
2017-02-03_spt2_12C_Tray_2	03/02/2017	spt2_12C	2	5	1156	128	28.8	23.7	8.4	4.9	52.6	32.4	89	0	4	168.8	4.7
2017-02-03_spt2_12C_Tray_2	03/02/2017	spt2_12C	2	6	1417	128	29.9	26.5	9	5.1	47	35.5	84.1	0	4	160.6	4.7
2017-02-03_spt2_12C_Tray_2	03/02/2017	spt2_12C	2	7	128	384	24	21.2	7.7	4.5	51.4	26.8	89.4	0	3	166.4	4.7
2017-02-03_spt2_12C_Tray_2	03/02/2017	spt2_12C	2	8	385	384	32.9	26.6	8.8	5.6	54.4	38.7	85.2	0	4	185	4.7
2017-02-03_spt2_12C_Tray_2	03/02/2017	spt2_12C	2	9	642	384	37.9	27.8	9.6	6	52	44.1	86	0	4	184.1	4.7
2017-02-03_spt2_12C_Tray_2	03/02/2017	spt2_12C	2	10	899	384	26.3	22.6	7.5	5.4	59.7	29.4	89.4	0	3	182.5	4.7
2017-02-03_spt2_12C_Tray_2	03/02/2017	spt2_12C	2	11	1156	384	37.9	28.7	9	6.4	59.7	44	86.1	0	4	184.3	4.7
2017-02-03_spt2_12C_Tray_2	03/02/2017	spt2_12C	2	12	1417	384	0	0	0	0	0	0	0	0	0	0	4.7
2017-02-03_spt2_12C_Tray_2	03/02/2017	spt2_12C	2	13	128	640	37.1	30.7	9.4	6.4	53.3	45.7	81.3	0	4	175.7	4.7
2017-02-03_spt2_12C_Tray_2	03/02/2017	spt2_12C	2	14	385	640	46.3	32.9	9.6	7.5	63.5	55.6	83.3	0	4	174.6	4.7
2017-02-03_spt2_12C_Tray_2	03/02/2017	spt2_12C	2	15	642	640	32	25	8.4	5.6	58.4	36.5	87.7	0	4	183.4	4.7
2017-02-03_spt2_12C_Tray_2	03/02/2017	spt2_12C	2	16	899	640	37.6	27.8	8.8	6.4	62.2	43.4	86.7	0	4	195.1	4.7
2017-02-03_spt2_12C_Tray_2	03/02/2017	spt2_12C	2	17	1156	640	46.9	33.9	10.7	7.1	52.1	57.4	81.6	0	4	176.4	4.7
2017-02-03_spt2_12C_Tray_2	03/02/2017	spt2_12C	2	18	1417	640	35.5	29.5	9.4	5.8	51	42.5	83.6	0	4	176.9	4.7
2017-02-03_spt2_12C_Tray_2	03/02/2017	spt2_12C	2	19	128	900	19.5	20.9	7.7	3.9	41.8	23.2	83.8	0	2	163.7	4.7
2017-02-03_spt2_12C_Tray_2	03/02/2017	spt2_12C	2	20	385	900	26.7	20.6	7.1	5.4	68	28.5	93.6	0	4	188.6	4.7
2017-02-03_spt2_12C_Tray_2	03/02/2017	spt2_12C	2	21	642	900	0	0	0	0	0	0	0	0	0	0	4.7
2017-02-03_spt2_12C_Tray_2	03/02/2017	spt2_12C	2	22	899	900	32.6	25.7	8.4	6	59.6	37.9	86.1	0	4	190.9	4.7
2017-02-03_spt2_12C_Tray_2	03/02/2017	spt2_12C	2	23	1156	900	54.6	45.3	11.3	8.4	54	73.8	74	0	4	174.5	4.7
2017-02-03_spt2_12C_Tray_2	03/02/2017	spt2_12C	2	24	1417	900	23.9	22.5	7.9	4.5	48.5	27.7	86.1	0	3	171.1	4.7
2017-02-03_spt2_12C_Tray_3	03/02/2017	spt2_12C	3	1	128	128	34.9	27.7	9	6	54.5	41.3	84.5	0	3	173.6	4.7
2017-02-03_spt2_12C_Tray_3	03/02/2017	spt2_12C	3	2	385	128	26.3	24.9	9	4.7	41.1	31.4	83.7	0	3	159.2	4.7
2017-02-03_spt2_12C_Tray_3	03/02/2017	spt2_12C	3	3	642	128	0	0	0	0	0	0	0	0	0	0	4.7
2017-02-03_spt2_12C_Tray_3	03/02/2017	spt2_12C	3	4	899	128	34.1	28.9	8.6	6.2	58.6	41.7	81.8	0	5	148.2	4.7
2017-02-03_spt2_12C_Tray_3	03/02/2017	spt2_12C	3	5	1156	128	21.6	23.8	7.5	4.9	48.6	28.6	75.7	0	3	136.7	4.7
2017-02-03_spt2_12C_Tray_3	03/02/2017	spt2_12C	3	6	1417	128	23	24.4	9.2	3.9	34.2	28.2	81.6	0	4	145.1	4.7
2017-02-03_spt2_12C_Tray_3	03/02/2017	spt2_12C	3	7	128	384	19.3	21.9	7.3	4.5	45.9	24.3	79.3	0	4	145.7	4.7
2017-02-03_spt2_12C_Tray_3	03/02/2017	spt2_12C	3	8	385	384	19.8	23.5	8.8	3.7	32.4	23.9	82.9	0	3	135	4.7
2017-02-03_spt2_12C_Tray_3	03/02/2017	spt2_12C	3	9	642	384	33.2	29.6	9.7	5.6	45.1	41.3	80.4	0	4	148.5	4.7
2017-02-03_spt2_12C_Tray_3	03/02/2017	spt2_12C	3	10	899	384	43.7	32	10.1	6.7	54.4	51.2	85.2	0	5	169.8	4.7
2017-02-03_spt2_12C_Tray_3	03/02/2017	spt2_12C	3	11	1156	384	31.4	27.9	9.7	5.2	42.6	37.6	83.3	0	3	153.8	4.7
2017-02-03_spt2_12C_Tray_3	03/02/2017	spt2_12C	3	12	1417	384	20.7	21.9	8.4	3.7	37.4	24.3	85.1	0	2	145.7	4.7
2017-02-03_spt2_12C_Tray_3	03/02/2017	spt2_12C	3	13	128	640	33.7	27.1	7.5	7.3	75.8	40.7	82.9	0	3	180	4.7
2017-02-03_spt2_12C_Tray_3	03/02/2017	spt2_12C	3	14	385	640	46.2	32.7	9.5	7.5	65.6	54.9	84	0	4	174.1	4.7
2017-02-03_spt2_12C_Tray_3	03/02/2017	spt2_12C	3	15	642	640	33.7	27.4	9.2	5.6	50.2	40.1	84.1	0	4	161.4	4.7
2017-02-03_spt2_12C_Tray_3	03/02/2017	spt2_12C	3	16	899	640	30.4	26.8	8.6	5.8	52.3	37.3	81.5	0	3	162.8	4.7
2017-02-03_spt2_12C_Tray_3	03/02/2017	spt2_12C	3	17	1156	640	23.7	21.9	7.5	4.5	53.2	26.7	88.6	0	4	163.2	4.7
2017-02-03_spt2_12C_Tray_3	03/02/2017	spt2_12C	3	18	1417	640	22.1	23	9	3.7	34.5	25.6	86.3	0	3	149.7	4.7
2017-02-03_spt2_12C_Tray_3	03/02/2017	spt2_12C	3	19	128	900	18.2	21.6	8.6	3.4	31.4	22.3	81.6	0	4	148.7	4.7
2017-02-03_spt2_12C_Tray_3	03/02/2017	spt2_12C	3	20	385	900	41.9	30.9	9.5	6.9	59.6	50.2	83.4	0	4	165.5	4.7
2017-02-03_spt2_12C_Tray_3	03/02/2017	spt2_12C	3	21	642	900	36.1	27.6	9.2	6	53.8	42.2	85.5	0	4	169.2	4.7
2017-02-03_spt2_12C_Tray_3	03/02/2017	spt2_12C	3	22	899	900	37	27.9	8.6	6.7	63.6	43.3	85.3	0	4	180	4.7
2017-02-03_spt2_12C_Tray_3	03/02/2017	spt2_12C	3	23	1156	900	39	29.2	9.2	6.5	58.1	46.2	84.5	0	4	169.4	4.7
2017-02-03_spt2_12C_Tray_3	03/02/2017	spt2_12C	3	24	1417	900	27.6	22.6	6.9	5.8	74.2	31.4	88.1	0	4	172.7	4.7
2017-02-03_spt2_12C_Tray_4	03/02/2017	spt2_12C	4	1	128	128	42.3	29.5	9	7.1	66.5	49.5	85.4	0	4	173.7	4.7
2017-02-03_spt2_12C_Tray_4	03/02/2017	spt2_12C	4	2	385	128	38.4	32.1	9.9	6.4	50.4	48.7	78.8	0	4	159	4.7
2017-02-03_spt2_12C_Tray_4	03/02/2017	spt2_12C	4	3	642	128	0	0	0	0	0	0	0	0	0	0	4.7
2017-02-03_spt2_12C_Tray_4	03/02/2017	spt2_12C	4	4	899	128	41.8	38.3	11.1	6.4	42.9	54.5	76.6	0	4	149.7	4.7
2017-02-03_spt2_12C_Tray_4	03/02/2017	spt2_12C	4	5	1156	128	40.3	34	10.1	6.6	50.6	50.4	79.9	0	4	164.9	4.7
2017-02-03_spt2_12C_Tray_4	03/02/2017	spt2_12C	4	6	1417	128	34	30.7	8.6	6.6	59	43	79.2	0	5	159.3	4.7
2017-02-03_spt2_12C_Tray_4	03/02/2017	spt2_12C	4	7	128	384	23.1	21.8	7.7	4.5	49.4	26.8	86.1	0	3	157.7	4.7
2017-02-03_spt2_12C_Tray_4	03/02/2017	spt2_12C	4	8	385	384	24.7	22.5	7.9	4.5	50	28.3	87.1	0	4	159.2	4.7
2017-02-03_spt2_12C_Tray_4	03/02/2017	spt2_12C	4	9	642	384	18.9	23	7.5	4.7	42.8	25.9	72.9	0	3	148.6	4.7
2017-02-03_spt2_12C_Tray_4	03/02/2017	spt2_12C	4	10	899	384	25.9	22.2	6.6	5.8	74.9	29.8	87.1	0	3	158.1	4.7
2017-02-03_spt2_12C_Tray_4	03/02/2017	spt2_12C	4	11	1156	384	38.9	30.2	8.6	7.3	67.5	47.1	82.5	0	4	162.4	4.7
2017-02-03_spt2_12C_Tray_4	03/02/2017	spt2_12C	4	12	1417	384	20	23.7	9.9	3.4	26.2	25.8	77.4	0	2	148.9	4.7
2017-02-03_spt2_12C_Tray_4	03/02/2017	spt2_12C	4	13	128	640	38.9	30.8	10.1	6	48.9	46.7	83.3	0	4	167.5	4.7
2017-02-03_spt2_12C_Tray_4	03/02/2017	spt2_12C	4	14	385	640	40.2	30.1	9.9	6.2	52.8	47	85.5	0	4	179.7	4.7
2017-02-03_spt2_12C_Tray_4	03/02/2017	spt2_12C	4	15	642	640	40.4	29.8	9.4	6.6	57.9	47.5	85.1	0	4	176.6	4.7
2017-02-03_spt2_12C_Tray_4	03/02/2017	spt2_12C	4	16	899	640	29.6	27.9	9.4	4.7	42.5	35	84.7	0	4	165.3	4.7
2017-02-03_spt2_12C_Tray_4	03/02/2017	spt2_12C	4	17	1156	640	36.6	29.4	9	6.4	57.7	43.8	83.7	0	4	179.8	4.7
2017-02-03_spt2_12C_Tray_4	03/02/2017	spt2_12C	4	18	1417	640	31.4	26.7	8.6	5.8	54.5	38.2	82.2	0	4	168.6	4.7
2017-02-03_spt2_12C_Tray_4	03/02/2017	spt2_12C	4	19	128	900	20.5	20.3	8.1	3.6	39.5	23.4	87.8	0	3	157.8	4.7
2017-02-03_spt2_12C_Tray_4	03/02/2017	spt2_12C	4	20	385	900	26.1	22.3	8.1	4.7	50.3	29.4	88.8	0	4	171	4.7
2017-02-03_spt2_12C_Tray_4	03/02/2017	spt2_12C	4	21	642	900	24.4	22.2	7.3	5.1	58.6	28.4	85.9	0	4	175.8	4.7
2017-02-03_spt2_12C_Tray_4	03/02/2017	spt2_12C	4	22	899	900	23.3	23.9	7.3	5.1	56	29.2	79.7	0	4	152.7	4.7
2017-02-03_spt2_12C_Tray_4	03/02/2017	spt2_12C	4	23	1156	900	21.3	20.7	8.1	3.9	40.9	24.1	88.2	0	3	167.8	4.7
2017-02-03_spt2_12C_Tray_4	03/02/2017	spt2_12C	4	24	1417	900	34.9	29.2	8.8	6.4	57.6	42.8	81.5	0	4	165.9	4.7
2017-02-06_spt2_12C_Tray_1	06/02/2017	spt2_12C	1	1	128	128	44.6	46.7	9.8	9.3	59.3	69.7	63.9	0	4	151.4	4.6
2017-02-06_spt2_12C_Tray_1	06/02/2017	spt2_12C	1	2	385	128	30.6	31	8.9	6.7	49	43.8	69.9	0	3	152.7	4.6
2017-02-06_spt2_12C_Tray_1	06/02/2017	spt2_12C	1	3	642	128	54.5	43	10.7	9.3	61.1	75.8	71.9	0	4	153.9	4.6
2017-02-06_spt2_12C_Tray_1	06/02/2017	spt2_12C	1	4	899	128	43.5	38.1	11.3	6.7	43.3	58	74.9	0	4	161.9	4.6
2017-02-06_spt2_12C_Tray_1	06/02/2017	spt2_12C	1	5	1156	128	38.8	29.6	9.1	6.7	59.2	46.7	82.9	0	4	161.9	4.6
2017-02-06_spt2_12C_Tray_1	06/02/2017	spt2_12C	1	6	1417	128	52.2	39	10.9	8.5	56.3	70	74.6	0	4	157.8	4.6
2017-02-06_spt2_12C_Tray_1	06/02/2017	spt2_12C	1	7	128	384	47.5	36.9	9.3	8.7	69.3	62.1	76.6	0	4	157	4.6
2017-02-06_spt2_12C_Tray_1	06/02/2017	spt2_12C	1	8	385	384	54.8	52.4	11.5	10	52.6	88	62.3	0	4	146.3	4.6
2017-02-06_spt2_12C_Tray_1	06/02/2017	spt2_12C	1	9	642	384	52.5	42.5	10	9.6	66.8	73.1	71.8	0	4	151.3	4.6
2017-02-06_spt2_12C_Tray_1	06/02/2017	spt2_12C	1	10	899	384	42.3	32.3	9.6	7.2	58.9	53.4	79.1	0	4	165.3	4.6
2017-02-06_spt2_12C_Tray_1	06/02/2017	spt2_12C	1	11	1156	384	54.4	48.3	10.9	9.8	58.6	80.9	67.2	0	4	155.1	4.6
2017-02-06_spt2_12C_Tray_1	06/02/2017	spt2_12C	1	12	1417	384	54.8	42.8	11.7	8.7	50.6	74.3	73.7	0	3	160.2	4.6
2017-02-06_spt2_12C_Tray_1	06/02/2017	spt2_12C	1	13	128	640	25.6	28.8	8.3	5.4	47.7	34.3	74.6	0	3	151.3	4.6
2017-02-06_spt2_12C_Tray_1	06/02/2017	spt2_12C	1	14	385	640	79.4	52.8	14.3	9.1	49.1	99.7	79.6	0	5	166.5	4.6
2017-02-06_spt2_12C_Tray_1	06/02/2017	spt2_12C	1	15	642	640	60.9	48.9	10.7	10	68.3	81.7	74.5	0	4	156.7	4.6
2017-02-06_spt2_12C_Tray_1	06/02/2017	spt2_12C	1	16	899	640	45.8	38.1	10.7	7.8	51.4	62.2	73.7	0	3	160.8	4.6
2017-02-06_spt2_12C_Tray_1	06/02/2017	spt2_12C	1	17	1156	640	0	0	0	0	0	0	0	0	0	0	4.6
2017-02-06_spt2_12C_Tray_1	06/02/2017	spt2_12C	1	18	1417	640	67.2	50.4	12.8	9.6	52	93.9	71.5	0	4	163.4	4.6
2017-02-06_spt2_12C_Tray_1	06/02/2017	spt2_12C	1	19	128	900	42.2	40.5	10.2	8.3	51.4	61.2	68.9	0	3	154.1	4.6
2017-02-06_spt2_12C_Tray_1	06/02/2017	spt2_12C	1	20	385	900	27.4	28.5	7.4	6.3	63.9	35.5	77.2	0	4	166	4.6
2017-02-06_spt2_12C_Tray_1	06/02/2017	spt2_12C	1	21	642	900	44.6	37	10	7.8	56.8	59.4	75.2	0	4	161	4.6
2017-02-06_spt2_12C_Tray_1	06/02/2017	spt2_12C	1	22	899	900	24.5	21.7	6.5	5.7	73.4	28.6	85.8	0	4	157.9	4.6
2017-02-06_spt2_12C_Tray_1	06/02/2017	spt2_12C	1	23	1156	900	50.9	35.3	10	8.5	64.8	63.3	80.4	0	5	176.7	4.6
2017-02-06_spt2_12C_Tray_1	06/02/2017	spt2_12C	1	24	1417	900	46.4	44.2	10.4	8.9	54.2	70.2	66.1	0	4	151	4.6
2017-02-06_spt2_12C_Tray_2	06/02/2017	spt2_12C	2	1	128	128	66.4	54.9	11.3	10.7	65.8	92.7	71.6	0	4	163.4	4.6
2017-02-06_spt2_12C_Tray_2	06/02/2017	spt2_12C	2	2	385	128	40	30.4	8.7	7.2	67	47.7	83.9	0	4	167.5	4.6
2017-02-06_spt2_12C_Tray_2	06/02/2017	spt2_12C	2	3	642	128	80	38.5	10.9	10.5	85.8	89.1	89.7	0	6	192.9	4.6
2017-02-06_spt2_12C_Tray_2	06/02/2017	spt2_12C	2	4	899	128	34.1	34.9	7.4	7.2	79.2	41.9	81.4	0	4	173.6	4.6
2017-02-06_spt2_12C_Tray_2	06/02/2017	spt2_12C	2	5	1156	128	0	0	0	0	0	0	0	0	0	0	4.6
2017-02-06_spt2_12C_Tray_2	06/02/2017	spt2_12C	2	6	1417	128	50.3	45.7	10.5	8.3	58.6	66.5	75.6	0	4	163	4.6
2017-02-06_spt2_12C_Tray_2	06/02/2017	spt2_12C	2	7	128	384	41.6	33.6	8.5	8.1	73.4	51.9	80.2	0	4	162.8	4.6
[truncated: 929 more rows]
